# Supplementary material for: Transcriptome sequencing and SNP detection in Phoebe chekiangensis
Source: PeerJ. 2017 May 10;5:e3193. doi: 10.7717/peerj.3193 (PMC5428327; doi:10.7717/peerj.3193)
Supplement: File S1 — Annotation information of assembled unigenes according to Nr, KEGG and other databases in P. chekiangensis. [file peerj-05-3193-s001.xls]

Genes	Gene Length	NR GI	NR ID	NR Score	NR Evalue	NR Description	NT GI	NT ID	NT Score	NT Evalue	NT Description	KO ID	KO Name	KO Description	Http Link	Swissprot ID	Swissprot Score	Swissprot Evalue	Swissprot Description	PFAM ID	PFAM description	Gene Ontology Biological Pathway	BP Description	Gene Ontology Molecular Function	MF Description	Gene Ontology Cellular Component	CC Description	KOG ID	KOG Description
comp43144_c0	1586	226531276	NP_001141343.1	936	7.32245e-119	uncharacterized protein LOC100273434 [Zea mays]	270139505	BT106457.1	77	4.94865e-30	Picea glauca clone GQ03002_D01 mRNA sequence	--	--	--	--	B5X186	171	6.23233e-12	Calumenin-A OS=Salmo salar GN=calua PE=2 SV=1	PF10591//PF10541	Secreted protein acidic and rich in cysteine Ca binding region//Nuclear envelope localisation domain	GO:0007165	signal transduction	GO:0003779//GO:0005509	actin binding//calcium ion binding	GO:0005794//GO:0016021//GO:0005886//GO:0005578	Golgi apparatus//integral to membrane//plasma membrane//proteinaceous extracellular matrix	KOG4223	Reticulocalbin, calumenin, DNA supercoiling factor, and related Ca2+-binding proteins of the CREC family (EF-Hand protein superfamily)
comp27713_c0	231	--	--	--	--	--	--	--	--	--	--	--	--	--	--	--	--	--	--	--	--	--	--	--	--	--	--	KOG0052	Translation elongation factor EF-1 alpha/Tu
comp37170_c0	432	340914978	EGS18319.1	304	3.1265e-33	ubiquinol-cytochrome c reductase complex-like protein [Chaetomium thermophilum var. thermophilum DSM 1495]	--	--	--	--	--	K00418	QCR8, UQCRQ	ubiquinol-cytochrome c reductase subunit 8	http://www.genome.jp/dbget-bin/www_bget?ko:K00418	P08525	173	3.44781e-15	Cytochrome b-c1 complex subunit 8 OS=Saccharomyces cerevisiae (strain ATCC 204508 / S288c) GN=QCR8 PE=1 SV=2	PF02939	UcrQ family	GO:0006119//GO:0006118//GO:0015992	oxidative phosphorylation//electron transport//proton transport	GO:0008121	ubiquinol-cytochrome-c reductase activity	--	--	KOG4116	Ubiquinol cytochrome c reductase, subunit QCR8
comp490391_c0	293	--	--	--	--	--	--	--	--	--	--	--	--	--	--	--	--	--	--	--	--	--	--	--	--	--	--	--	--
comp173913_c0	402	--	--	--	--	--	--	--	--	--	--	--	--	--	--	--	--	--	--	--	--	--	--	--	--	--	--	--	--
comp15811_c0	292	--	--	--	--	--	--	--	--	--	--	--	--	--	--	--	--	--	--	--	--	--	--	--	--	--	--	--	--
comp31331_c0	239	--	--	--	--	--	--	--	--	--	--	--	--	--	--	--	--	--	--	--	--	--	--	--	--	--	--	--	--
comp44312_c0	416	242088327	XP_002439996.1	331	3.53855e-33	hypothetical protein SORBIDRAFT_09g024125 [Sorghum bicolor]	--	--	--	--	--	--	--	--	--	F4IBE4	183	9.18535e-15	Probable disease resistance protein RF45 OS=Arabidopsis thaliana GN=RF45 PE=1 SV=1	PF00158//PF00931//PF05496	Sigma-54 interaction domain//NB-ARC domain//Holliday junction DNA helicase ruvB N-terminus	GO:0006281//GO:0006355//GO:0006915//GO:0006952//GO:0006310	DNA repair//regulation of transcription, DNA-dependent//apoptotic process//defense response//DNA recombination	GO:0005524//GO:0043531//GO:0009378//GO:0008134	ATP binding//ADP binding//four-way junction helicase activity//transcription factor binding	GO:0016023//GO:0009379//GO:0005667//GO:0005657	cytoplasmic membrane-bounded vesicle//Holliday junction helicase complex//transcription factor complex//replication fork	--	--
comp27533_c0	230	--	--	--	--	--	--	--	--	--	--	--	--	--	--	--	--	--	--	--	--	--	--	--	--	--	--	--	--
comp868764_c0	221	--	--	--	--	--	--	--	--	--	--	--	--	--	--	--	--	--	--	--	--	--	--	--	--	--	--	--	--
comp277535_c0	219	--	--	--	--	--	--	--	--	--	--	--	--	--	--	--	--	--	--	PF04834	Early E3 14.5 kDa protein	GO:0009966	regulation of signal transduction	--	--	GO:0016021	integral to membrane	--	--
comp46129_c1	406	--	--	--	--	--	--	--	--	--	--	--	--	--	--	--	--	--	--	--	--	--	--	--	--	--	--	--	--
comp46717_c0	2197	115452349	NP_001049775.1	1421	0	Os03g0286800 [Oryza sativa Japonica Group]	--	--	--	--	--	K11804	WDR42A	WD repeat-containing protein 42A	http://www.genome.jp/dbget-bin/www_bget?ko:K11804	Q5R9B8	252	6.66384e-21	DDB1- and CUL4-associated factor 6 OS=Pongo abelii GN=DCAF6 PE=2 SV=2	PF00400	WD domain, G-beta repeat	--	--	GO:0005515//GO:0000166	protein binding//nucleotide binding	GO:0080008	Cul4-RING ubiquitin ligase complex	KOG1334	WD40 repeat protein
comp346_c0	281	--	--	--	--	--	189199579	XM_001936092.1	41	8.17393e-11	Pyrenophora tritici-repentis Pt-1C-BFP hypothetical protein, mRNA	--	--	--	--	--	--	--	--	--	--	--	--	--	--	--	--	--	--
comp47657_c2	881	18407428	NP_566108.1	591	2.41008e-73	adenine nucleotide alpha hydrolases-like protein [Arabidopsis thaliana]	--	--	--	--	--	--	--	--	--	P72745	113	5.91116e-06	Universal stress protein Slr1101 OS=Synechocystis sp. (strain PCC 6803 / Kazusa) GN=slr1101 PE=3 SV=1	PF00582	Universal stress protein family	GO:0006950	response to stress	--	--	GO:0005794//GO:0005773	Golgi apparatus//vacuole	--	--
comp211283_c0	275	--	--	--	--	--	--	--	--	--	--	--	--	--	--	--	--	--	--	--	--	--	--	--	--	--	--	--	--
comp493874_c0	202	261191079	XP_002621948.1	131	1.27425e-07	AdoMet-dependent rRNA methyltransferase SPB1 [Ajellomyces dermatitidis SLH14081]	--	--	--	--	--	--	--	--	--	P25582	108	8.0897e-06	AdoMet-dependent rRNA methyltransferase SPB1 OS=Saccharomyces cerevisiae (strain ATCC 204508 / S288c) GN=SPB1 PE=1 SV=2	PF07780//PF00253	Spb1 C-terminal domain//Ribosomal protein S14p/S29e	GO:0006364//GO:0042254//GO:0001510//GO:0006412	rRNA processing//ribosome biogenesis//RNA methylation//translation	GO:0008168//GO:0003676//GO:0003735	methyltransferase activity//nucleic acid binding//structural constituent of ribosome	GO:0005840//GO:0005634//GO:0005622//GO:0005730	ribosome//nucleus//intracellular//nucleolus	KOG1098	Putative SAM-dependent rRNA methyltransferase SPB1
comp50531_c0	244	223452296	ACM89476.1	406	3.03952e-45	leucine-rich repeat family protein / protein kinase family protein [Glycine max]	147766864	AM446438.2	90	4.01437e-38	Vitis vinifera contig VV78X084775.11, whole genome shotgun sequence	--	--	--	--	O64776	244	9.10025e-24	G-type lectin S-receptor-like serine/threonine-protein kinase At1g61440 OS=Arabidopsis thaliana GN=At1g61440 PE=3 SV=2	PF07714//PF00069	Protein tyrosine kinase//Protein kinase domain	GO:0006468	protein phosphorylation	GO:0005524//GO:0004672	ATP binding//protein kinase activity	--	--	--	--
comp5700_c0	517	--	--	--	--	--	--	--	--	--	--	--	--	--	--	--	--	--	--	--	--	--	--	--	--	--	--	--	--
comp38372_c0	827	388497244	AFK36688.1	691	1.85222e-86	unknown [Medicago truncatula]	32982653	AK072630.1	75	3.27629e-29	Oryza sativa Japonica Group cDNA clone:J023130P03, full insert sequence	--	--	--	--	Q750R7	178	1.80349e-13	Palmitoyltransferase ERF2 OS=Ashbya gossypii (strain ATCC 10895 / CBS 109.51 / FGSC 9923 / NRRL Y-1056) GN=ERF2 PE=3 SV=1	PF03821//PF01529	Golgi 4-transmembrane spanning transporter//DHHC zinc finger domain	--	--	GO:0008270	zinc ion binding	GO:0016021	integral to membrane	KOG1311	DHHC-type Zn-finger proteins
comp30330_c0	1051	255637420	ACU19038.1	792	1.51864e-101	unknown [Glycine max]	--	--	--	--	--	K09873	TIP	aquaporin TIP	http://www.genome.jp/dbget-bin/www_bget?ko:K09873	Q9LWR0	577	2.34547e-70	Probable aquaporin TIP4-2 OS=Oryza sativa subsp. japonica GN=TIP4-2 PE=2 SV=2	PF01484//PF05690//PF00230	Nematode cuticle collagen N-terminal domain//Thiazole biosynthesis protein ThiG//Major intrinsic protein	GO:0009228//GO:0006810	thiamine biosynthetic process//transport	GO:0042302//GO:0005215	structural constituent of cuticle//transporter activity	GO:0016020//GO:0016021	membrane//integral to membrane	KOG0223	Aquaporin (major intrinsic protein family)
comp34132_c0	395	--	--	--	--	--	60592838	AC148396.3	38	5.54407e-09	Medicago truncatula chromosome 2 clone mth2-17k4, complete sequence	--	--	--	--	--	--	--	--	--	--	--	--	--	--	--	--	--	--
comp23766_c0	692	359494275	XP_003634747.1	521	5.49233e-63	PREDICTED: probable glutathione S-transferase parC-like isoform 1 [Vitis vinifera]	--	--	--	--	--	K00799	GST, gst	glutathione S-transferase	http://www.genome.jp/dbget-bin/www_bget?ko:K00799	F4IA73	409	2.10505e-47	Glutathione S-transferase U21 OS=Arabidopsis thaliana GN=GSTU21 PE=3 SV=1	--	--	--	--	--	--	--	--	KOG0406	Glutathione S-transferase
comp768697_c0	246	--	--	--	--	--	--	--	--	--	--	--	--	--	--	--	--	--	--	--	--	--	--	--	--	--	--	--	--
comp50802_c0	3757	225456463	XP_002284474.1	1464	0	PREDICTED: phosphate carrier protein, mitochondrial [Vitis vinifera]	357520560	XM_003630521.1	359	0	Medicago truncatula Mitochondrial phosphate carrier protein (MTR_8g099910) mRNA, complete cds	K15102	SLC25A3, PHC, PIC	solute carrier family 25 (mitochondrial phosphate transporter), member 3	http://www.genome.jp/dbget-bin/www_bget?ko:K15102	Q54BF6	568	3.07479e-63	Mitochondrial substrate carrier family protein N OS=Dictyostelium discoideum GN=mcfN PE=1 SV=2	PF02326//PF02701	Plant ATP synthase F0//Dof domain, zinc finger	GO:0015986//GO:0006355//GO:0015992	ATP synthesis coupled proton transport//regulation of transcription, DNA-dependent//proton transport	GO:0003677//GO:0008270//GO:0015078	DNA binding//zinc ion binding//hydrogen ion transmembrane transporter activity	GO:0000276	mitochondrial proton-transporting ATP synthase complex, coupling factor F(o)	KOG0767	Mitochondrial phosphate carrier protein
comp30469_c1	684	125553148	EAY98857.1	491	2.22393e-54	hypothetical protein OsI_20805 [Oryza sativa Indica Group]	--	--	--	--	--	--	--	--	--	--	--	--	--	--	--	--	--	--	--	--	--	--	--
comp41415_c0	955	356508015	XP_003522758.1	211	6.08897e-18	PREDICTED: uncharacterized protein LOC100793388 [Glycine max]	--	--	--	--	--	--	--	--	--	--	--	--	--	PF01235	Sodium:alanine symporter family	GO:0006865//GO:0015846//GO:0006814	amino acid transport//polyamine transport//sodium ion transport	GO:0005283	sodium:amino acid symporter activity	GO:0016020	membrane	--	--
comp6362_c0	268	--	--	--	--	--	--	--	--	--	--	--	--	--	--	--	--	--	--	--	--	--	--	--	--	--	--	--	--
comp401971_c0	255	--	--	--	--	--	--	--	--	--	--	--	--	--	--	--	--	--	--	--	--	--	--	--	--	--	--	--	--
comp1068_c0	248	--	--	--	--	--	--	--	--	--	--	--	--	--	--	--	--	--	--	--	--	--	--	--	--	--	--	--	--
comp485426_c0	372	--	--	--	--	--	--	--	--	--	--	--	--	--	--	--	--	--	--	--	--	--	--	--	--	--	--	--	--
comp55212_c0	461	224123534	XP_002330145.1	167	2.17864e-11	predicted protein [Populus trichocarpa]	--	--	--	--	--	--	--	--	--	--	--	--	--	--	--	--	--	--	--	--	--	--	--
comp23640_c0	400	--	--	--	--	--	--	--	--	--	--	--	--	--	--	--	--	--	--	--	--	--	--	--	--	--	--	--	--
comp236799_c0	278	--	--	--	--	--	--	--	--	--	--	--	--	--	--	--	--	--	--	--	--	--	--	--	--	--	--	--	--
comp35425_c0	529	--	--	--	--	--	--	--	--	--	--	--	--	--	--	--	--	--	--	--	--	--	--	--	--	--	--	--	--
comp227759_c0	222	--	--	--	--	--	--	--	--	--	--	--	--	--	--	--	--	--	--	--	--	--	--	--	--	--	--	--	--
comp730688_c0	327	242791352	XP_002481740.1	287	4.63886e-29	fatty acid elongase (Gns1), putative [Talaromyces stipitatus ATCC 10500]	199972957	FJ039846.1	48	1.24387e-14	Aureobasidium pullulans var. subglaciale strain EXF-2479 putative fatty acid elongase ELO1 (ELO) gene, partial cds	K10245	ELO2	fatty acid elongase 2	http://www.genome.jp/dbget-bin/www_bget?ko:K10245	Q86JM5	119	4.04915e-07	Putative elongation of fatty acids protein DDB_G0272012 OS=Dictyostelium discoideum GN=DDB_G0272012 PE=3 SV=1	PF01151	GNS1/SUR4 family	--	--	--	--	GO:0016021	integral to membrane	KOG3071	Fatty acyl-CoA elongase/Polyunsaturated fatty acid specific elongation enzyme
comp189634_c0	546	--	--	--	--	--	--	--	--	--	--	--	--	--	--	--	--	--	--	--	--	--	--	--	--	--	--	--	--
comp459324_c0	226	--	--	--	--	--	--	--	--	--	--	--	--	--	--	--	--	--	--	--	--	--	--	--	--	--	--	--	--
comp36160_c0	803	224106279	XP_002314111.1	228	1.10733e-18	predicted protein [Populus trichocarpa]	--	--	--	--	--	--	--	--	--	O82381	160	3.88972e-11	UDP-glycosyltransferase 71C1 OS=Arabidopsis thaliana GN=UGT71C1 PE=1 SV=1	--	--	--	--	--	--	--	--	--	--
comp314475_c0	348	224102537	XP_002312716.1	122	3.91742e-06	predicted protein [Populus trichocarpa]	--	--	--	--	--	--	--	--	--	--	--	--	--	--	--	--	--	--	--	--	--	--	--
comp808_c0	1248	--	--	--	--	--	--	--	--	--	--	--	--	--	--	--	--	--	--	PF05038	Cytochrome Cytochrome b558 alpha-subunit	--	--	GO:0020037	heme binding	--	--	--	--
comp11984_c0	229	--	--	--	--	--	--	--	--	--	--	--	--	--	--	--	--	--	--	--	--	--	--	--	--	--	--	--	--
comp46739_c0	3931	357135300	XP_003569248.1	4529	0	PREDICTED: myotubularin-related protein 5-like isoform 1 [Brachypodium distachyon]	147833555	AM471148.2	88	9.53179e-36	Vitis vinifera contig VV78X140785.5, whole genome shotgun sequence	--	--	--	--	Q5BK30	247	1.50768e-20	Outer row dynein assembly protein 16 homolog OS=Rattus norvegicus GN=Wdr69 PE=2 SV=1	PF00400	WD domain, G-beta repeat	GO:0016310//GO:0009069	phosphorylation//serine family amino acid metabolic process	GO:0005515//GO:0016905	protein binding//myosin heavy chain kinase activity	GO:0016459	myosin complex	KOG2127	Calmodulin-binding protein CRAG, contains DENN domain
comp34919_c0	715	224063499	XP_002301174.1	518	3.69607e-61	predicted protein [Populus trichocarpa]	--	--	--	--	--	--	--	--	--	--	--	--	--	--	--	--	--	--	--	--	--	--	--
comp271660_c0	217	--	--	--	--	--	--	--	--	--	--	--	--	--	--	--	--	--	--	--	--	--	--	--	--	--	--	--	--
comp145335_c0	403	--	--	--	--	--	--	--	--	--	--	--	--	--	--	--	--	--	--	--	--	--	--	--	--	--	--	--	--
comp43815_c0	1979	218201469	EEC83896.1	1059	2.75489e-134	hypothetical protein OsI_29906 [Oryza sativa Indica Group]	--	--	--	--	--	--	--	--	--	--	--	--	--	PF08702//PF04508//PF10186//PF01442//PF09726	Fibrinogen alpha/beta chain family//Viral A-type inclusion protein repeat//UV radiation resistance protein and autophagy-related subunit 14//Apolipoprotein A1/A4/E domain//Transmembrane protein	GO:0007165//GO:0006869//GO:0030168//GO:0016032//GO:0010508//GO:0051258//GO:0042157	signal transduction//lipid transport//platelet activation//viral reproduction//positive regulation of autophagy//protein polymerization//lipoprotein metabolic process	GO:0030674//GO:0005102//GO:0008289	protein binding, bridging//receptor binding//lipid binding	GO:0005577//GO:0016023//GO:0005576//GO:0016021	fibrinogen complex//cytoplasmic membrane-bounded vesicle//extracellular region//integral to membrane	KOG0161	Myosin class II heavy chain
comp14920_c0	351	--	--	--	--	--	--	--	--	--	--	--	--	--	--	--	--	--	--	--	--	--	--	--	--	--	--	--	--
comp46966_c0	1727	255571922	XP_002526903.1	753	9.74098e-91	conserved hypothetical protein [Ricinus communis]	--	--	--	--	--	--	--	--	--	--	--	--	--	--	--	--	--	--	--	GO:0005886	plasma membrane	KOG4688	Putative beta-catenin-Tcf/Lef signaling pathway component DRCTNNB1A
comp34330_c0	329	--	--	--	--	--	--	--	--	--	--	--	--	--	--	--	--	--	--	--	--	--	--	--	--	--	--	--	--
comp440763_c0	235	--	--	--	--	--	--	--	--	--	--	--	--	--	--	--	--	--	--	--	--	--	--	--	--	--	--	--	--
comp50037_c0	3061	255574746	XP_002528281.1	3034	0	rnase l inhibitor, putative [Ricinus communis]	30682741	NM_112210.2	376	0	Arabidopsis thaliana ABC transporter E family member 1 (RLI1) mRNA, complete cds	K06174	ABCE1	ATP-binding cassette, sub-family E, member 1	http://www.genome.jp/dbget-bin/www_bget?ko:K06174	Q897I2	186	5.38632e-13	Putative ABC transporter ATP-binding protein CTC_00753 OS=Clostridium tetani (strain Massachusetts / E88) GN=CTC_00753 PE=3 SV=1	PF12797//PF00004//PF00037//PF03193//PF12837//PF00448//PF00910//PF12798//PF00931//PF12838//PF12800//PF07728//PF08477//PF00005	4Fe-4S binding domain//ATPase family associated with various cellular activities (AAA)//4Fe-4S binding domain//Protein of unknown function, DUF258//4Fe-4S binding domain//SRP54-type protein, GTPase domain//RNA helicase//4Fe-4S binding domain//NB-ARC domain//4Fe-4S dicluster domain//4Fe-4S binding domain//AAA domain (dynein-related subfamily)//Miro-like protein//ABC transporter	GO:0006118//GO:0015682//GO:0006614//GO:0007264//GO:0006200	electron transport//ferric iron transport//SRP-dependent cotranslational protein targeting to membrane//small GTPase mediated signal transduction//ATP catabolic process	GO:0009055//GO:0003723//GO:0005524//GO:0015408//GO:0003724//GO:0051536//GO:0003924//GO:0043531//GO:0005525//GO:0016887	electron carrier activity//RNA binding//ATP binding//ferric-transporting ATPase activity//RNA helicase activity//iron-sulfur cluster binding//GTPase activity//ADP binding//GTP binding//ATPase activity	GO:0005622	intracellular	KOG0063	RNAse L inhibitor, ABC superfamily
comp47207_c0	1585	297801740	XP_002868754.1	442	6.90083e-47	hypothetical protein ARALYDRAFT_494098 [Arabidopsis lyrata subsp. lyrata]	--	--	--	--	--	K14545	RRP7	ribosomal RNA-processing protein 7	http://www.genome.jp/dbget-bin/www_bget?ko:K14545	Q9NSQ0	115	9.68845e-06	Putative ribosomal RNA-processing protein 7 homolog B OS=Homo sapiens GN=RRP7B PE=5 SV=1	PF04556	DpnII restriction endonuclease	GO:0006308//GO:0009307	DNA catabolic process//DNA restriction-modification system	GO:0003677//GO:0009036	DNA binding//Type II site-specific deoxyribonuclease activity	GO:0009359	Type II site-specific deoxyribonuclease complex	KOG4008	rRNA processing protein RRP7
comp349955_c0	205	46805153	BAD17425.1	125	5.2367e-07	serine/threonine-protein kinase Nek4-like [Oryza sativa Japonica Group]	--	--	--	--	--	--	--	--	--	Q6YY75	127	1.99449e-08	Serine/threonine-protein kinase Nek6 OS=Oryza sativa subsp. japonica GN=NEK6 PE=2 SV=2	--	--	--	--	--	--	--	--	--	--
comp227_c0	307	--	--	--	--	--	--	--	--	--	--	--	--	--	--	--	--	--	--	--	--	--	--	--	--	--	--	--	--
comp39164_c1	357	20530127	BAB92017.1	507	2.76084e-59	mitochondrial aldehyde dehydrogenase [Secale cereale]	--	--	--	--	--	K00128	E1.2.1.3	aldehyde dehydrogenase (NAD+)	http://www.genome.jp/dbget-bin/www_bget?ko:K00128	Q9CZS1	383	8.0076e-43	Aldehyde dehydrogenase X, mitochondrial OS=Mus musculus GN=Aldh1b1 PE=2 SV=1	PF00171	Aldehyde dehydrogenase family	GO:0019852//GO:0046486//GO:0006096//GO:0055114//GO:0006574//GO:0006525//GO:0019482//GO:0006631//GO:0008152//GO:0006094//GO:0006547//GO:0006560//GO:0019260//GO:0006552//GO:0006554//GO:0006568//GO:0046251//GO:0006550//GO:0006699	L-ascorbic acid metabolic process//glycerolipid metabolic process//glycolysis//oxidation-reduction process//valine catabolic process//arginine metabolic process//beta-alanine metabolic process//fatty acid metabolic process//metabolic process//gluconeogenesis//histidine metabolic process//proline metabolic process//1,2-dichloroethane catabolic process//leucine catabolic process//lysine catabolic p…	GO:0004028//GO:0016491//GO:0004029	3-chloroallyl aldehyde dehydrogenase activity//oxidoreductase activity//aldehyde dehydrogenase (NAD) activity	--	--	KOG2450	Aldehyde dehydrogenase
comp37126_c0	285	--	--	--	--	--	--	--	--	--	--	--	--	--	--	--	--	--	--	--	--	--	--	--	--	--	--	--	--
comp50224_c0	3693	334187460	NP_001190239.1	2167	0	unknown protein; 82436-88041 [Arabidopsis thaliana]	147822474	AM474162.2	106	8.82377e-46	Vitis vinifera contig VV78X226502.7, whole genome shotgun sequence	--	--	--	--	--	--	--	--	PF04065//PF09177	Not1 N-terminal domain, CCR4-Not complex component//Syntaxin 6, N-terminal	GO:0048193//GO:0006355	Golgi vesicle transport//regulation of transcription, DNA-dependent	--	--	GO:0016020//GO:0005634//GO:0009941	membrane//nucleus//chloroplast envelope	KOG1043	Ca2+-binding transmembrane protein LETM1/MRS7
comp215783_c0	463	--	--	--	--	--	--	--	--	--	--	--	--	--	--	--	--	--	--	--	--	--	--	--	--	--	--	--	--
comp33228_c0	618	294463757	ADE77403.1	369	4.54758e-39	unknown [Picea sitchensis]	--	--	--	--	--	--	--	--	--	--	--	--	--	--	--	--	--	--	--	--	--	--	--
comp4854_c0	245	119181539	XP_001241974.1	191	9.85322e-18	40S ribosomal protein S30 [Coccidioides immitis RS]	--	--	--	--	--	K02983	RP-S30e, RPS30	small subunit ribosomal protein S30e	http://www.genome.jp/dbget-bin/www_bget?ko:K02983	P62862	117	4.14108e-08	40S ribosomal protein S30 OS=Mus musculus GN=Fau PE=3 SV=1	PF04758//PF02072	Ribosomal protein S30//Prepro-orexin	GO:0042254//GO:0007631//GO:0006412//GO:0007218	ribosome biogenesis//feeding behavior//translation//neuropeptide signaling pathway	GO:0003735	structural constituent of ribosome	GO:0005840//GO:0005622	ribosome//intracellular	KOG0009	Ubiquitin-like/40S ribosomal S30 protein fusion
comp37304_c0	286	294438964	ACV83305.2	301	6.44273e-32	hypothetical protein UP-4 [Dimocarpus longan]	116632177	CT831981.1	51	2.30195e-16	Oryza sativa (indica cultivar-group) cDNA clone:OSIGCRA111P15, full insert sequence	K02937	RP-L7e, RPL7	large subunit ribosomal protein L7e	http://www.genome.jp/dbget-bin/www_bget?ko:K02937	P25457	152	4.4041e-12	60S ribosomal protein L7-B OS=Schizosaccharomyces pombe (strain 972 / ATCC 24843) GN=rpl7b PE=2 SV=1	--	--	GO:0042254//GO:0006412	ribosome biogenesis//translation	GO:0003735	structural constituent of ribosome	GO:0005840//GO:0016020//GO:0022625//GO:0009507	ribosome//membrane//cytosolic large ribosomal subunit//chloroplast	KOG3184	60S ribosomal protein L7
comp258373_c0	353	--	--	--	--	--	--	--	--	--	--	--	--	--	--	--	--	--	--	--	--	--	--	--	--	--	--	--	--
comp538355_c0	201	--	--	--	--	--	--	--	--	--	--	--	--	--	--	--	--	--	--	--	--	--	--	--	--	--	--	--	--
comp33376_c0	783	255549394	XP_002515750.1	566	3.97462e-70	Ferredoxin-3, chloroplast precursor, putative [Ricinus communis]	--	--	--	--	--	K02639	petF	ferredoxin	http://www.genome.jp/dbget-bin/www_bget?ko:K02639	O04683	386	1.7233e-44	Ferredoxin-1, chloroplastic OS=Mesembryanthemum crystallinum PE=2 SV=1	PF05808//PF00111	Podoplanin//2Fe-2S iron-sulfur cluster binding domain	GO:0022900//GO:0006118	electron transport chain//electron transport	GO:0009055//GO:0051537//GO:0046872//GO:0051536	electron carrier activity//2 iron, 2 sulfur cluster binding//metal ion binding//iron-sulfur cluster binding	GO:0016021	integral to membrane	--	--
comp27575_c0	266	--	--	--	--	--	--	--	--	--	--	--	--	--	--	--	--	--	--	--	--	--	--	--	--	--	--	--	--
comp165713_c0	549	--	--	--	--	--	--	--	--	--	--	--	--	--	--	--	--	--	--	--	--	--	--	--	--	--	--	--	--
comp35470_c0	456	--	--	--	--	--	--	--	--	--	--	--	--	--	--	--	--	--	--	--	--	--	--	--	--	--	--	--	--
comp39117_c0	834	224090515	XP_002309009.1	482	8.88513e-58	predicted protein [Populus trichocarpa]	--	--	--	--	--	--	--	--	--	P80177	177	8.17167e-15	Macrophage migration inhibitory factor OS=Bos taurus GN=MIF PE=1 SV=6	PF01361	Tautomerase enzyme	GO:0006725//GO:0051707//GO:0006954	cellular aromatic compound metabolic process//response to other organism//inflammatory response	GO:0016853	isomerase activity	GO:0009507	chloroplast	--	--
comp44020_c0	1793	34761800	AAQ82053.1	413	9.4146e-40	verticillium wilt disease resistance protein precursor [Solanum torvum]	--	--	--	--	--	--	--	--	--	O49318	144	4.94448e-08	Probable leucine-rich repeat receptor-like protein kinase At2g33170 OS=Arabidopsis thaliana GN=At2g33170 PE=2 SV=1	PF00560	Leucine Rich Repeat	--	--	GO:0005515	protein binding	--	--	KOG0619	FOG: Leucine rich repeat
comp43791_c0	1626	242052589	XP_002455440.1	1094	1.29287e-141	hypothetical protein SORBIDRAFT_03g010820 [Sorghum bicolor]	--	--	--	--	--	--	--	--	--	--	--	--	--	--	--	--	--	--	--	--	--	--	--
comp39985_c0	903	302142467	CBI19670.3	273	1.86249e-24	unnamed protein product [Vitis vinifera]	255634756	BT093364.1	77	2.77516e-30	Soybean clone JCVI-FLGm-24G11 unknown mRNA	--	--	--	--	Q700D2	247	4.13864e-22	Zinc finger protein JACKDAW OS=Arabidopsis thaliana GN=JKD PE=1 SV=1	PF08515//PF00096	Transforming growth factor beta type I GS-motif//Zinc finger, C2H2 type	GO:0016310//GO:0009069//GO:0006468//GO:0007178	phosphorylation//serine family amino acid metabolic process//protein phosphorylation//transmembrane receptor protein serine/threonine kinase signaling pathway	GO:0005524//GO:0005488//GO:0008270//GO:0004675	ATP binding//binding//zinc ion binding//transmembrane receptor protein serine/threonine kinase activity	GO:0016020//GO:0005622	membrane//intracellular	--	--
comp197455_c0	214	--	--	--	--	--	--	--	--	--	--	--	--	--	--	--	--	--	--	--	--	--	--	--	--	--	--	--	--
comp48729_c0	2177	326496366	BAJ94645.1	235	4.50705e-19	predicted protein [Hordeum vulgare subsp. vulgare]	--	--	--	--	--	--	--	--	--	C0LGL4	59	3.19988e-06	Probable LRR receptor-like serine/threonine-protein kinase At2g28960 OS=Arabidopsis thaliana GN=At2g28960 PE=2 SV=1	PF00481	Protein phosphatase 2C	--	--	GO:0003824	catalytic activity	--	--	--	--
comp14280_c0	307	414887370	DAA63384.1	143	9.56411e-09	TPA: hypothetical protein ZEAMMB73_689576 [Zea mays]	--	--	--	--	--	--	--	--	--	O49399	120	4.85598e-07	Pentatricopeptide repeat-containing protein At4g18840 OS=Arabidopsis thaliana GN=PCMP-E101 PE=2 SV=2	PF07284	2-vinyl bacteriochlorophyllide hydratase (BCHF)	GO:0030494//GO:0019685	bacteriochlorophyll biosynthetic process//photosynthesis, dark reaction	GO:0016836	hydro-lyase activity	--	--	--	--
comp395163_c0	206	--	--	--	--	--	--	--	--	--	--	--	--	--	--	--	--	--	--	--	--	--	--	--	--	--	--	--	--
comp39079_c1	635	--	--	--	--	--	--	--	--	--	--	--	--	--	--	--	--	--	--	PF05829	Adenovirus late L2 mu core protein (Protein X)	--	--	GO:0003677	DNA binding	GO:0019013	viral nucleocapsid	--	--
comp47731_c0	1187	--	--	--	--	--	--	--	--	--	--	--	--	--	--	--	--	--	--	PF02660//PF02724//PF09468	Domain of unknown function (DUF205)//CDC45-like protein//Ydr279p protein family (RNase H2 complex component)	GO:0006270	DNA replication initiation	--	--	GO:0005634//GO:0005886	nucleus//plasma membrane	--	--
comp282305_c0	306	--	--	--	--	--	--	--	--	--	--	--	--	--	--	--	--	--	--	--	--	--	--	--	--	--	--	--	--
comp165225_c0	343	--	--	--	--	--	--	--	--	--	--	--	--	--	--	--	--	--	--	--	--	--	--	--	--	--	--	--	--
comp26677_c0	1012	116195916	XP_001223770.1	778	1.30225e-96	hypothetical protein CHGG_04556 [Chaetomium globosum CBS 148.51]	--	--	--	--	--	K00819	E2.6.1.13, rocD	ornithine--oxo-acid transaminase	http://www.genome.jp/dbget-bin/www_bget?ko:K00819	Q6ZCF0	351	9.87581e-36	Probable gamma-aminobutyrate transaminase 3, mitochondrial OS=Oryza sativa subsp. japonica GN=Os08g0205900 PE=3 SV=1	PF00155//PF00202	Aminotransferase class I and II//Aminotransferase class-III	GO:0009058	biosynthetic process	GO:0008483//GO:0016740//GO:0003824//GO:0030170	transaminase activity//transferase activity//catalytic activity//pyridoxal phosphate binding	--	--	KOG1404	Alanine-glyoxylate aminotransferase AGT2
comp45610_c0	1510	255579521	XP_002530603.1	905	2.04186e-116	conserved hypothetical protein [Ricinus communis]	217072223	BT051810.1	112	1.64547e-49	Medicago truncatula clone MTYF5_F6_F7_F81G-K-9 unknown mRNA	--	--	--	--	Q9M2Y6	891	3.46867e-115	Uncharacterized protein At3g49720 OS=Arabidopsis thaliana GN=At3g49720 PE=1 SV=1	PF08241	Methyltransferase domain	GO:0008152	metabolic process	GO:0008168	methyltransferase activity	--	--	--	--
comp323668_c0	271	356513929	XP_003525660.1	243	2.65064e-22	PREDICTED: pentatricopeptide repeat-containing protein At1g08070-like [Glycine max]	--	--	--	--	--	--	--	--	--	Q9LSB8	193	9.59208e-17	Putative pentatricopeptide repeat-containing protein At3g15930 OS=Arabidopsis thaliana GN=PCMP-E51 PE=3 SV=2	--	--	GO:0010380//GO:0010207//GO:0048564//GO:0009451//GO:0010027	regulation of chlorophyll biosynthetic process//photosystem II assembly//photosystem I assembly//RNA modification//thylakoid membrane organization	--	--	GO:0009507	chloroplast	--	--
comp48765_c0	2974	357111163	XP_003557384.1	2787	0	PREDICTED: pentatricopeptide repeat-containing protein At2g41720-like [Brachypodium distachyon]	147852313	AM427820.2	69	2.62299e-25	Vitis vinifera contig VV78X055578.7, whole genome shotgun sequence	--	--	--	--	Q9FIX3	219	1.06205e-16	Pentatricopeptide repeat-containing protein At5g39710 OS=Arabidopsis thaliana GN=EMB2745 PE=2 SV=1	PF00515//PF00489	Tetratricopeptide repeat//Interleukin-6/G-CSF/MGF family	GO:0007165//GO:0006955//GO:0009793	signal transduction//immune response//embryo development ending in seed dormancy	GO:0005515//GO:0005125	protein binding//cytokine activity	GO:0005576	extracellular region	--	--
comp28464_c0	228	346703174	CBX25273.1	135	6.26508e-09	hypothetical_protein [Oryza brachyantha]	--	--	--	--	--	--	--	--	--	Q8W4L0	121	1.09844e-07	Probable calcium-binding protein CML49 OS=Arabidopsis thaliana GN=CML49 PE=2 SV=1	--	--	--	--	--	--	--	--	--	--
comp43346_c0	1088	297738330	CBI27531.3	626	6.39708e-78	unnamed protein product [Vitis vinifera]	49170173	AC123572.15	93	4.2921e-39	Medicago truncatula clone mth2-2b2, complete sequence	--	--	--	--	--	--	--	--	--	--	--	--	--	--	GO:0009941//GO:0009534	chloroplast envelope//chloroplast thylakoid	--	--
comp41178_c0	994	297797325	XP_002866547.1	694	2.12775e-87	hypothetical protein ARALYDRAFT_496515 [Arabidopsis lyrata subsp. lyrata]	--	--	--	--	--	K00940	E2.7.4.6, ndk	nucleoside-diphosphate kinase	http://www.genome.jp/dbget-bin/www_bget?ko:K00940	Q02254	451	3.08088e-53	Nucleoside diphosphate kinase 1 OS=Spinacia oleracea GN=NDPK1 PE=2 SV=1	PF00334	Nucleoside diphosphate kinase	GO:0006165//GO:0006241//GO:0006228//GO:0006144//GO:0006206//GO:0006183	nucleoside diphosphate phosphorylation//CTP biosynthetic process//UTP biosynthetic process//purine nucleobase metabolic process//pyrimidine nucleobase metabolic process//GTP biosynthetic process	GO:0005524//GO:0004550//GO:0046872	ATP binding//nucleoside diphosphate kinase activity//metal ion binding	GO:0009507	chloroplast	KOG0888	Nucleoside diphosphate kinase
comp512883_c0	209	--	--	--	--	--	--	--	--	--	--	--	--	--	--	--	--	--	--	--	--	--	--	--	--	--	--	--	--
comp22263_c0	211	--	--	--	--	--	--	--	--	--	--	--	--	--	--	--	--	--	--	--	--	--	--	--	--	--	--	--	--
comp9738_c0	284	147835027	CAN70195.1	136	5.75473e-08	hypothetical protein VITISV_001356 [Vitis vinifera]	--	--	--	--	--	--	--	--	--	--	--	--	--	PF00549	CoA-ligase	GO:0008152	metabolic process	GO:0003824	catalytic activity	--	--	--	--
comp23491_c0	563	--	--	--	--	--	--	--	--	--	--	--	--	--	--	--	--	--	--	--	--	--	--	--	--	--	--	--	--
comp34693_c1	363	414867059	DAA45616.1	139	3.67676e-08	TPA: putative SAP DNA-binding domain family protein [Zea mays]	--	--	--	--	--	K12875	ACIN1, ACINUS	apoptotic chromatin condensation inducer in the nucleus	http://www.genome.jp/dbget-bin/www_bget?ko:K12875	--	--	--	--	PF02037	SAP domain	--	--	GO:0003677//GO:0003676	DNA binding//nucleic acid binding	GO:0005634//GO:0005829//GO:0009507	nucleus//cytosol//chloroplast	--	--
comp33462_c0	1963	224120154	XP_002318258.1	1277	4.11934e-167	predicted protein [Populus trichocarpa]	--	--	--	--	--	K03327	TC.MATE, SLC47A, norM, mdtK, dinF	multidrug resistance protein, MATE family	http://www.genome.jp/dbget-bin/www_bget?ko:K03327	Q9SIA4	462	8.66734e-49	MATE efflux family protein 5 OS=Arabidopsis thaliana GN=DTXL1 PE=2 SV=1	PF01554	MatE	GO:0006810//GO:0055085//GO:0015893//GO:0006855	transport//transmembrane transport//drug transport//drug transmembrane transport	GO:0015238//GO:0015297	drug transmembrane transporter activity//antiporter activity	GO:0016020	membrane	KOG1347	Uncharacterized membrane protein, predicted efflux pump
comp305837_c0	304	296087222	CBI33596.3	459	5.20728e-51	unnamed protein product [Vitis vinifera]	123690559	AM456938.1	117	5.04235e-53	Vitis vinifera, whole genome shotgun sequence, contig VV78X058057.6, clone ENTAV 115	--	--	--	--	Q38961	118	7.59605e-07	DNA cross-link repair protein SNM1 OS=Arabidopsis thaliana GN=SNM1 PE=2 SV=1	--	--	GO:0006281//GO:0006260//GO:0051103//GO:0006310	DNA repair//DNA replication//DNA ligation involved in DNA repair//DNA recombination	GO:0003677//GO:0005524//GO:0003910	DNA binding//ATP binding//DNA ligase (ATP) activity	--	--	--	--
comp269756_c0	221	--	--	--	--	--	--	--	--	--	--	--	--	--	--	--	--	--	--	--	--	--	--	--	--	--	--	--	--
comp39337_c0	1120	413920682	AFW60614.1	470	3.33145e-51	hypothetical protein ZEAMMB73_109805 [Zea mays]	--	--	--	--	--	--	--	--	--	O23169	165	4.38273e-11	Pentatricopeptide repeat-containing protein At4g37170 OS=Arabidopsis thaliana GN=PCMP-H5 PE=2 SV=1	PF03370	Putative phosphatase regulatory subunit	--	--	GO:0005515	protein binding	GO:0009536	plastid	--	--
comp30460_c0	217	--	--	--	--	--	--	--	--	--	--	--	--	--	--	--	--	--	--	--	--	--	--	--	--	--	--	--	--
comp36896_c0	1254	15225019	NP_178651.1	1257	1.51806e-167	kinase-like protein [Arabidopsis thaliana]	147783436	AM479236.2	41	4.0017e-10	Vitis vinifera contig VV78X277579.7, whole genome shotgun sequence	--	--	--	--	O49840	883	6.22902e-113	Protein kinase 2B, chloroplastic OS=Arabidopsis thaliana GN=APK2B PE=1 SV=1	PF07714//PF00069	Protein tyrosine kinase//Protein kinase domain	GO:0016310//GO:0006468//GO:0009069//GO:0042742	phosphorylation//protein phosphorylation//serine family amino acid metabolic process//defense response to bacterium	GO:0004715//GO:0005524//GO:0004674//GO:0004672	non-membrane spanning protein tyrosine kinase activity//ATP binding//protein serine/threonine kinase activity//protein kinase activity	--	--	--	--
comp25372_c0	405	297727483	NP_001176105.1	73	2.40582e-12	Os10g0357350 [Oryza sativa Japonica Group]	372862567	JN867581.1	322	7.60153e-167	Magnolia officinalis subsp. biloba voucher SC002 chloroplast, complete genome	--	--	--	--	--	--	--	--	--	--	--	--	--	--	--	--	--	--
comp450083_c0	326	--	--	--	--	--	--	--	--	--	--	--	--	--	--	--	--	--	--	--	--	--	--	--	--	--	--	--	--
comp396733_c0	249	--	--	--	--	--	--	--	--	--	--	--	--	--	--	--	--	--	--	--	--	--	--	--	--	--	--	--	--
comp43247_c0	1614	--	--	--	--	--	209954133	FM179380.1	38	2.4112e-08	Vitis vinifera complete mitochondrial genome, cultivar Pinot noir clone ENTAV115	--	--	--	--	--	--	--	--	--	--	--	--	--	--	--	--	--	--
comp37867_c1	296	147806063	CAN76702.1	222	3.15509e-19	hypothetical protein VITISV_032508 [Vitis vinifera]	--	--	--	--	--	--	--	--	--	Q9LJM4	144	4.40889e-10	Receptor-like protein kinase HAIKU2 OS=Arabidopsis thaliana GN=IKU2 PE=1 SV=1	PF00560	Leucine Rich Repeat	--	--	GO:0005515	protein binding	--	--	--	--
comp37488_c0	475	--	--	--	--	--	--	--	--	--	--	--	--	--	--	--	--	--	--	--	--	--	--	--	--	--	--	--	--
comp45051_c0	2985	218193953	EEC76380.1	1932	0	hypothetical protein OsI_13992 [Oryza sativa Indica Group]	--	--	--	--	--	--	--	--	--	Q9FM64	339	4.94523e-31	Pentatricopeptide repeat-containing protein At5g55740, chloroplastic OS=Arabidopsis thaliana GN=CRR21 PE=2 SV=1	PF02556//PF00515	Preprotein translocase subunit SecB//Tetratricopeptide repeat	GO:0051262//GO:0015031	protein tetramerization//protein transport	GO:0005515//GO:0051082	protein binding//unfolded protein binding	GO:0005634//GO:0009507	nucleus//chloroplast	--	--
comp498767_c0	335	302811661	XP_002987519.1	201	3.01736e-17	hypothetical protein SELMODRAFT_13829 [Selaginella moellendorffii]	--	--	--	--	--	--	--	--	--	Q67UP9	123	1.44798e-07	Probable protein phosphatase 2C 58 OS=Oryza sativa subsp. japonica GN=Os06g0651600 PE=2 SV=1	PF00481	Protein phosphatase 2C	--	--	GO:0016787//GO:0003824	hydrolase activity//catalytic activity	--	--	KOG0698	Serine/threonine protein phosphatase
comp306702_c0	217	--	--	--	--	--	--	--	--	--	--	--	--	--	--	--	--	--	--	--	--	--	--	--	--	--	--	--	--
comp43866_c0	1484	357168127	XP_003581496.1	915	5.94539e-116	PREDICTED: probable isoaspartyl peptidase/L-asparaginase 3-like [Brachypodium distachyon]	359490080	XM_003633979.1	275	3.95703e-140	PREDICTED: Vitis vinifera probable isoaspartyl peptidase/L-asparaginase 3-like (LOC100855408), mRNA	K01444	E3.5.1.26	N4-(beta-N-acetylglucosaminyl)-L-asparaginase	http://www.genome.jp/dbget-bin/www_bget?ko:K01444	B4JVW6	596	9.84116e-70	Putative N(4)-(beta-N-acetylglucosaminyl)-L-asparaginase GH22932 OS=Drosophila grimshawi GN=GH22932 PE=3 SV=1	PF01112	Asparaginase	GO:0006531//GO:0006516//GO:0033345//GO:0006522//GO:0051604//GO:0006528	aspartate metabolic process//glycoprotein catabolic process//asparagine catabolic process via L-aspartate//alanine metabolic process//protein maturation//asparagine metabolic process	GO:0003948//GO:0016787//GO:0004067	N4-(beta-N-acetylglucosaminyl)-L-asparaginase activity//hydrolase activity//asparaginase activity	--	--	KOG1592	Asparaginase
comp32537_c0	1157	297832598	XP_002884181.1	167	3.17216e-11	hypothetical protein ARALYDRAFT_343566 [Arabidopsis lyrata subsp. lyrata]	--	--	--	--	--	--	--	--	--	Q9SUM5	126	3.95754e-07	Uncharacterized protein At4g30180 OS=Arabidopsis thaliana GN=At4g30180 PE=2 SV=1	--	--	--	--	--	--	--	--	--	--
comp346758_c0	298	--	--	--	--	--	--	--	--	--	--	--	--	--	--	--	--	--	--	--	--	--	--	--	--	--	--	--	--
comp365042_c0	230	302811372	XP_002987375.1	180	3.90175e-14	hypothetical protein SELMODRAFT_426188 [Selaginella moellendorffii]	356516266	XM_003526769.1	72	3.8027e-28	PREDICTED: Glycine max adenine/guanine permease AZG1-like (LOC100788148), mRNA	K06901	pbuG	putative MFS transporter, AGZA family, xanthine/uracil permease	http://www.genome.jp/dbget-bin/www_bget?ko:K06901	Q84MA8	149	3.86167e-11	Adenine/guanine permease AZG2 OS=Arabidopsis thaliana GN=AZG2 PE=2 SV=1	PF01104	Bunyavirus non-structural protein NS-s	GO:0015854//GO:0006863//GO:0015853//GO:0016032	guanine transport//purine nucleobase transport//adenine transport//viral reproduction	GO:0005345	purine nucleobase transmembrane transporter activity	GO:0016020	membrane	--	--
comp506036_c0	207	169595556	XP_001791202.1	125	4.10399e-07	hypothetical protein SNOG_00518 [Phaeosphaeria nodorum SN15]	--	--	--	--	--	--	--	--	--	--	--	--	--	--	--	--	--	--	--	--	--	--	--
comp353889_c0	209	--	--	--	--	--	--	--	--	--	--	--	--	--	--	--	--	--	--	--	--	--	--	--	--	--	--	--	--
comp5555_c0	235	--	--	--	--	--	--	--	--	--	--	--	--	--	--	--	--	--	--	--	--	--	--	--	--	--	--	--	--
comp35077_c0	858	242096080	XP_002438530.1	854	1.04004e-110	hypothetical protein SORBIDRAFT_10g021630 [Sorghum bicolor]	--	--	--	--	--	K00430	E1.11.1.7	peroxidase	http://www.genome.jp/dbget-bin/www_bget?ko:K00430	Q9LVL2	645	1.28676e-80	Peroxidase 67 OS=Arabidopsis thaliana GN=PER67 PE=2 SV=1	PF00141	Peroxidase	GO:0006804//GO:0006979//GO:0055114	peroxidase reaction//response to oxidative stress//oxidation-reduction process	GO:0020037//GO:0004601	heme binding//peroxidase activity	--	--	--	--
comp41212_c0	572	--	--	--	--	--	3492818	AJ001347.1	180	9.50545e-88	Quercus suber cDNA for a ribosomal protein RPL41	--	--	--	--	--	--	--	--	PF04066	Multiple resistance and pH regulation protein F (MrpF / PhaF)	GO:0034220//GO:0006811	ion transmembrane transport//ion transport	GO:0015075	ion transmembrane transporter activity	GO:0016021	integral to membrane	--	--
comp30051_c0	286	--	--	--	--	--	--	--	--	--	--	--	--	--	--	--	--	--	--	--	--	--	--	--	--	--	--	--	--
comp39142_c1	483	--	--	--	--	--	--	--	--	--	--	--	--	--	--	--	--	--	--	PF00271	Helicase conserved C-terminal domain	--	--	GO:0005524//GO:0004386//GO:0003676	ATP binding//helicase activity//nucleic acid binding	--	--	--	--
comp26097_c0	454	--	--	--	--	--	--	--	--	--	--	--	--	--	--	--	--	--	--	--	--	--	--	--	--	--	--	--	--
comp46243_c0	2001	242064092	XP_002453335.1	2363	0	hypothetical protein SORBIDRAFT_04g004020 [Sorghum bicolor]	51233138	AC121236.18	44	1.38675e-11	Medicago truncatula clone mth2-12m19, complete sequence	K12483	EHD1	EH domain-containing protein 1	http://www.genome.jp/dbget-bin/www_bget?ko:K12483	Q9NZN4	1130	8.90008e-145	EH domain-containing protein 2 OS=Homo sapiens GN=EHD2 PE=1 SV=2	PF01926//PF00009//PF08477//PF00350	GTPase of unknown function//Elongation factor Tu GTP binding domain//Miro-like protein//Dynamin family	GO:0007264	small GTPase mediated signal transduction	GO:0005525//GO:0003924	GTP binding//GTPase activity	GO:0005622	intracellular	KOG1954	Endocytosis/signaling protein EHD1
comp45817_c0	1672	42567452	NP_195348.2	1572	0	aldehyde dehydrogenase 3F1 [Arabidopsis thaliana]	--	--	--	--	--	K00128	E1.2.1.3	aldehyde dehydrogenase (NAD+)	http://www.genome.jp/dbget-bin/www_bget?ko:K00128	Q80VQ0	959	9.04765e-122	Aldehyde dehydrogenase family 3 member B1 OS=Mus musculus GN=Aldh3b1 PE=2 SV=1	PF00171	Aldehyde dehydrogenase family	GO:0019852//GO:0046486//GO:0006096//GO:0055114//GO:0006525//GO:0006574//GO:0006081//GO:0019482//GO:0006631//GO:0006558//GO:0008152//GO:0006094//GO:0006547//GO:0006560//GO:0019260//GO:0006552//GO:0006568//GO:0006554//GO:0046251//GO:0006570//GO:0006550//GO:0006699	L-ascorbic acid metabolic process//glycerolipid metabolic process//glycolysis//oxidation-reduction process//arginine metabolic process//valine catabolic process//cellular aldehyde metabolic process//beta-alanine metabolic process//fatty acid metabolic process//L-phenylalanine metabolic process//metabolic process//gluconeogenesis//histidine metabolic process//proline metabolic process//1,2-dichlor…	GO:0004028//GO:0016491//GO:0004029//GO:0004030	3-chloroallyl aldehyde dehydrogenase activity//oxidoreductase activity//aldehyde dehydrogenase (NAD) activity//aldehyde dehydrogenase [NAD(P)+] activity	GO:0016020//GO:0005783	membrane//endoplasmic reticulum	KOG2456	Aldehyde dehydrogenase
comp30286_c0	332	242046060	XP_002460901.1	172	8.77067e-13	hypothetical protein SORBIDRAFT_02g037130 [Sorghum bicolor]	--	--	--	--	--	--	--	--	--	--	--	--	--	PF01569	PAP2 superfamily	--	--	GO:0003824	catalytic activity	GO:0016020	membrane	--	--
comp528302_c0	227	--	--	--	--	--	--	--	--	--	--	--	--	--	--	--	--	--	--	--	--	--	--	--	--	--	--	--	--
comp40516_c0	861	356516377	XP_003526871.1	473	3.74414e-51	PREDICTED: probable receptor protein kinase TMK1-like [Glycine max]	--	--	--	--	--	--	--	--	--	Q8RWW0	210	3.7261e-17	Receptor-like serine/threonine-protein kinase ALE2 OS=Arabidopsis thaliana GN=ALE2 PE=1 SV=1	PF07714//PF00069	Protein tyrosine kinase//Protein kinase domain	GO:0016310//GO:0006950//GO:0006468//GO:0009069	phosphorylation//response to stress//protein phosphorylation//serine family amino acid metabolic process	GO:0005524//GO:0004689//GO:0004672	ATP binding//phosphorylase kinase activity//protein kinase activity	GO:0005964	phosphorylase kinase complex	--	--
comp619595_c0	254	--	--	--	--	--	--	--	--	--	--	--	--	--	--	--	--	--	--	--	--	--	--	--	--	--	--	--	--
comp48290_c0	831	340959343	EGS20524.1	974	1.20293e-130	ribosomal protein l1-like protein [Chaetomium thermophilum var. thermophilum DSM 1495]	164428993	XM_952672.2	398	0	Neurospora crassa OR74A 60S ribosomal protein L10a partial mRNA	K02865	RP-L10Ae, RPL10A	large subunit ribosomal protein L10Ae	http://www.genome.jp/dbget-bin/www_bget?ko:K02865	Q9N4I4	670	6.60246e-86	60S ribosomal protein L10a OS=Caenorhabditis elegans GN=rpl-10a PE=2 SV=1	PF00687	Ribosomal protein L1p/L10e family	GO:0042254//GO:0006412	ribosome biogenesis//translation	GO:0003723//GO:0003735	RNA binding//structural constituent of ribosome	GO:0005840//GO:0015934	ribosome//large ribosomal subunit	KOG1570	60S ribosomal protein L10A
comp412649_c0	220	--	--	--	--	--	--	--	--	--	--	--	--	--	--	--	--	--	--	--	--	--	--	--	--	--	--	--	--
comp161315_c0	891	--	--	--	--	--	--	--	--	--	--	--	--	--	--	--	--	--	--	--	--	--	--	--	--	--	--	--	--
comp405696_c0	240	--	--	--	--	--	--	--	--	--	--	--	--	--	--	--	--	--	--	--	--	--	--	--	--	--	--	--	--
comp1937_c0	220	--	--	--	--	--	--	--	--	--	--	--	--	--	--	--	--	--	--	--	--	--	--	--	--	--	--	--	--
comp204165_c0	427	356504801	XP_003521183.1	176	4.40475e-13	PREDICTED: guanylate kinase-like [Glycine max]	--	--	--	--	--	K00942	E2.7.4.8, gmk	guanylate kinase	http://www.genome.jp/dbget-bin/www_bget?ko:K00942	--	--	--	--	PF01344//PF07646	Kelch motif//Kelch motif	GO:0044237	cellular metabolic process	GO:0005515//GO:0016301	protein binding//kinase activity	--	--	--	--
comp48361_c0	1956	255544788	XP_002513455.1	1370	1.58096e-180	conserved hypothetical protein [Ricinus communis]	--	--	--	--	--	--	--	--	--	--	--	--	--	--	--	--	--	--	--	--	--	--	--
comp290103_c0	204	--	--	--	--	--	--	--	--	--	--	--	--	--	--	--	--	--	--	--	--	--	--	--	--	--	--	--	--
comp38872_c0	524	2353173	AAB69385.1	716	9.1704e-89	sigma factor 2 [Arabidopsis thaliana]	--	--	--	--	--	--	--	--	--	P33118	377	2.32695e-42	RNA polymerase sigma factor SigB OS=Corynebacterium diphtheriae (strain ATCC 700971 / NCTC 13129 / Biotype gravis) GN=sigB PE=3 SV=2	PF04539//PF01381//PF03040//PF04542//PF04545	Sigma-70 region 3//Helix-turn-helix//CemA family//Sigma-70 region 2//Sigma-70, region 4	GO:0006355//GO:0009637//GO:0009658//GO:0006352//GO:0006144//GO:0006206//GO:0010114//GO:0071482//GO:0080005//GO:0006399//GO:0006351//GO:0071461	regulation of transcription, DNA-dependent//response to blue light//chloroplast organization//DNA-dependent transcription, initiation//purine nucleobase metabolic process//pyrimidine nucleobase metabolic process//response to red light//cellular response to light stimulus//photosystem stoichiometry adjustment//tRNA metabolic process//transcription, DNA-dependent//cellular response to redox state	GO:0003677//GO:0005515//GO:0043565//GO:0001053//GO:0003700//GO:0003899//GO:0016987	DNA binding//protein binding//sequence-specific DNA binding//plastid sigma factor activity//sequence-specific DNA binding transcription factor activity//DNA-directed RNA polymerase activity//sigma factor activity	GO:0005730//GO:0005667//GO:0016021//GO:0009507	nucleolus//transcription factor complex//integral to membrane//chloroplast	--	--
comp26061_c0	324	--	--	--	--	--	--	--	--	--	--	--	--	--	--	--	--	--	--	PF03243	Alkylmercury lyase	GO:0046413	organomercury catabolic process	GO:0018836	alkylmercury lyase activity	--	--	--	--
comp267098_c0	526	224119218	XP_002318017.1	269	1.13629e-25	predicted protein [Populus trichocarpa]	--	--	--	--	--	--	--	--	--	P42527	121	1.14895e-06	Myosin heavy chain kinase A OS=Dictyostelium discoideum GN=mhkA PE=1 SV=2	PF00400	WD domain, G-beta repeat	--	--	GO:0005515	protein binding	--	--	KOG0274	Cdc4 and related F-box and WD-40 proteins
comp26139_c0	388	413947864	AFW80513.1	163	3.66866e-11	hypothetical protein ZEAMMB73_142876 [Zea mays]	--	--	--	--	--	--	--	--	--	Q9FI80	185	3.11236e-15	Pentatricopeptide repeat-containing protein At5g48910 OS=Arabidopsis thaliana GN=PCMP-H38 PE=2 SV=1	--	--	--	--	--	--	--	--	--	--
comp228675_c0	205	--	--	--	--	--	--	--	--	--	--	--	--	--	--	--	--	--	--	--	--	--	--	--	--	--	--	--	--
comp488_c0	386	--	--	--	--	--	--	--	--	--	--	--	--	--	--	--	--	--	--	--	--	--	--	--	--	--	--	--	--
comp140743_c0	373	--	--	--	--	--	--	--	--	--	--	--	--	--	--	--	--	--	--	--	--	--	--	--	--	--	--	--	--
comp49855_c0	1541	242086723	XP_002439194.1	967	1.15606e-123	hypothetical protein SORBIDRAFT_09g002060 [Sorghum bicolor]	--	--	--	--	--	K09191	GTF3A	general transcription factor IIIA	http://www.genome.jp/dbget-bin/www_bget?ko:K09191	P17842	222	1.85461e-18	Transcription factor IIIA OS=Xenopus borealis GN=gtf3a PE=2 SV=1	PF06220//PF00096	U1 zinc finger//Zinc finger, C2H2 type	--	--	GO:0008270//GO:0005488	zinc ion binding//binding	GO:0005622	intracellular	KOG1721	FOG: Zn-finger
comp45060_c0	1048	356527490	XP_003532342.1	550	2.7078e-65	PREDICTED: uncharacterized protein LOC100814584 [Glycine max]	--	--	--	--	--	--	--	--	--	--	--	--	--	--	--	GO:0032928//GO:0016122//GO:0010117//GO:0009688	regulation of superoxide anion generation//xanthophyll metabolic process//photoprotection//abscisic acid biosynthetic process	--	--	GO:0009517//GO:0009941	PSII associated light-harvesting complex II//chloroplast envelope	--	--
comp484979_c0	223	--	--	--	--	--	--	--	--	--	--	--	--	--	--	--	--	--	--	--	--	--	--	--	--	--	--	--	--
comp42235_c0	1076	224065134	XP_002301685.1	534	2.23769e-62	predicted protein [Populus trichocarpa]	--	--	--	--	--	--	--	--	--	Q8GXV7	168	6.0745e-12	Cysteine-rich repeat secretory protein 56 OS=Arabidopsis thaliana GN=CRRSP56 PE=1 SV=2	--	--	--	--	--	--	--	--	KOG0260	RNA polymerase II, large subunit
comp3644_c0	226	302914966	XP_003051294.1	212	1.80157e-20	predicted protein [Nectria haematococca mpVI 77-13-4]	--	--	--	--	--	K00418	QCR8, UQCRQ	ubiquinol-cytochrome c reductase subunit 8	http://www.genome.jp/dbget-bin/www_bget?ko:K00418	P50523	148	2.28639e-12	Cytochrome b-c1 complex subunit 8 OS=Schizosaccharomyces pombe (strain 972 / ATCC 24843) GN=qcr8 PE=2 SV=1	PF02939	UcrQ family	GO:0006119//GO:0006118//GO:0015992	oxidative phosphorylation//electron transport//proton transport	GO:0008121	ubiquinol-cytochrome-c reductase activity	--	--	--	--
comp41418_c0	1149	225454355	XP_002278383.1	872	2.6138e-112	PREDICTED: uncharacterized protein LOC100267039 [Vitis vinifera]	147783410	AM479251.2	93	4.53439e-39	Vitis vinifera contig VV78X125277.4, whole genome shotgun sequence	--	--	--	--	--	--	--	--	PF10576	Iron-sulfur binding domain of endonuclease III	--	--	GO:0051539//GO:0004519	4 iron, 4 sulfur cluster binding//endonuclease activity	--	--	KOG0131	Splicing factor 3b, subunit 4
comp770_c0	550	--	--	--	--	--	--	--	--	--	--	--	--	--	--	--	--	--	--	--	--	--	--	--	--	--	--	--	--
comp33097_c0	419	--	--	--	--	--	--	--	--	--	--	--	--	--	--	--	--	--	--	--	--	--	--	--	--	--	--	--	--
comp47215_c0	1925	242090687	XP_002441176.1	1516	0	hypothetical protein SORBIDRAFT_09g021720 [Sorghum bicolor]	--	--	--	--	--	--	--	--	--	Q969S8	363	4.89528e-35	Histone deacetylase 10 OS=Homo sapiens GN=HDAC10 PE=1 SV=1	--	--	--	--	GO:0016787	hydrolase activity	--	--	KOG1343	Histone deacetylase complex, catalytic component HDA1
comp456122_c0	315	402224389	EJU04452.1	209	1.80335e-18	heat shock protein 30 [Dacryopinax sp. DJM-731 SS1]	--	--	--	--	--	--	--	--	--	O74870	111	4.68972e-06	Meiotically up-regulated gene 73 protein OS=Schizosaccharomyces pombe (strain 972 / ATCC 24843) GN=mug73 PE=1 SV=1	PF02300//PF01036	Fumarate reductase subunit C//Bacteriorhodopsin-like protein	GO:0006811	ion transport	GO:0005216	ion channel activity	GO:0016020	membrane	--	--
comp2470_c0	330	--	--	--	--	--	--	--	--	--	--	--	--	--	--	--	--	--	--	PF01982	Domain of unknown function DUF120	--	--	GO:0016773	phosphotransferase activity, alcohol group as acceptor	--	--	--	--
comp28001_c0	505	322712574	EFZ04147.1	446	1.69011e-49	methylenetetrahydrofolate reductase 1 [Metarhizium anisopliae ARSEF 23]	--	--	--	--	--	K00297	E1.5.1.20, metF	methylenetetrahydrofolate reductase (NADPH)	http://www.genome.jp/dbget-bin/www_bget?ko:K00297	Q9SE60	230	8.40211e-21	Methylenetetrahydrofolate reductase 1 OS=Arabidopsis thaliana GN=MTHFR1 PE=1 SV=1	--	--	GO:0006555//GO:0046653//GO:0055114	methionine metabolic process//tetrahydrofolate metabolic process//oxidation-reduction process	GO:0004489	methylenetetrahydrofolate reductase (NADPH) activity	--	--	KOG0564	5,10-methylenetetrahydrofolate reductase
comp43353_c1	270	--	--	--	--	--	--	--	--	--	--	--	--	--	--	--	--	--	--	--	--	--	--	--	--	--	--	--	--
comp38185_c1	1139	18402829	NP_564558.1	515	5.38613e-56	uncharacterized protein [Arabidopsis thaliana]	--	--	--	--	--	--	--	--	--	--	--	--	--	--	--	--	--	--	--	--	--	--	--
comp406313_c0	204	357452343	XP_003596448.1	154	1.25053e-10	hypothetical protein MTR_2g077700 [Medicago truncatula]	--	--	--	--	--	--	--	--	--	--	--	--	--	--	--	--	--	GO:0005515	protein binding	GO:0005618	cell wall	--	--
comp29799_c0	275	255545024	XP_002513573.1	422	1.05808e-46	Cyclic nucleotide-gated ion channel, putative [Ricinus communis]	297796138	XM_002865908.1	97	5.9103e-42	Arabidopsis lyrata subsp. lyrata hypothetical protein, mRNA	K05391	CNGF	cyclic nucleotide gated channel, other eukaryote	http://www.genome.jp/dbget-bin/www_bget?ko:K05391	Q9SJA4	381	1.71069e-42	Probable cyclic nucleotide-gated ion channel 14 OS=Arabidopsis thaliana GN=CNGC14 PE=2 SV=2	--	--	GO:0055085//GO:0006813//GO:0006816//GO:0006812	transmembrane transport//potassium ion transport//calcium ion transport//cation transport	GO:0030551//GO:0005242//GO:0005221//GO:0005516	cyclic nucleotide binding//inward rectifier potassium channel activity//intracellular cyclic nucleotide activated cation channel activity//calmodulin binding	GO:0005622//GO:0017071//GO:0005886//GO:0008076	intracellular//intracellular cyclic nucleotide activated cation channel complex//plasma membrane//voltage-gated potassium channel complex	KOG0498	K+-channel ERG and related proteins, contain PAS/PAC sensor domain
comp264700_c0	388	340343833	AEK31216.1	706	5.73187e-85	cellulose synthase A [Eucalyptus camaldulensis]	296279105	HM043722.1	139	3.8885e-65	Salix sachalinensis cellulose synthase 6F mRNA, partial cds	K10999	CESA	cellulose synthase A	http://www.genome.jp/dbget-bin/www_bget?ko:K10999	Q8LPK5	637	1.144e-76	Cellulose synthase A catalytic subunit 8 [UDP-forming] OS=Arabidopsis thaliana GN=CESA8 PE=1 SV=1	PF03552	Cellulose synthase	GO:0006011//GO:0005982//GO:0030244//GO:0005985	UDP-glucose metabolic process//starch metabolic process//cellulose biosynthetic process//sucrose metabolic process	GO:0016760	cellulose synthase (UDP-forming) activity	GO:0016020//GO:0016021	membrane//integral to membrane	--	--
comp38363_c0	505	--	--	--	--	--	--	--	--	--	--	--	--	--	--	--	--	--	--	--	--	--	--	--	--	--	--	--	--
comp499752_c0	262	154313964	XP_001556307.1	136	4.82237e-08	hypothetical protein BC1G_04925 [Botryotinia fuckeliana B05.10]	--	--	--	--	--	--	--	--	--	--	--	--	--	--	--	--	--	GO:0003824	catalytic activity	--	--	--	--
comp43089_c0	1020	224110684	XP_002315600.1	235	2.35453e-20	predicted protein [Populus trichocarpa]	--	--	--	--	--	--	--	--	--	--	--	--	--	PF00257	Dehydrin	GO:0009415//GO:0006950	response to water stimulus//response to stress	--	--	--	--	KOG0980	Actin-binding protein SLA2/Huntingtin-interacting protein Hip1
comp42584_c0	1785	357111294	XP_003557449.1	1099	3.72354e-142	PREDICTED: SEC12-like protein 1-like [Brachypodium distachyon]	--	--	--	--	--	K14003	PREB, SEC12	prolactin regulatory element-binding protein	http://www.genome.jp/dbget-bin/www_bget?ko:K14003	Q5RD06	128	2.89978e-06	POC1 centriolar protein homolog B OS=Pongo abelii GN=POC1B PE=2 SV=1	PF00646//PF00400	F-box domain//WD domain, G-beta repeat	--	--	GO:0005515	protein binding	--	--	KOG0771	Prolactin regulatory element-binding protein/Protein transport protein SEC12p
comp16553_c0	234	224143723	XP_002325053.1	149	5.14041e-10	predicted protein [Populus trichocarpa]	--	--	--	--	--	--	--	--	--	Q0WQW5	153	1.24113e-11	Pentatricopeptide repeat-containing protein At1g59720, mitochondrial OS=Arabidopsis thaliana GN=PCMP-H51 PE=2 SV=2	--	--	GO:0016556	mRNA modification	GO:0004519	endonuclease activity	GO:0009507	chloroplast	--	--
comp425416_c0	361	--	--	--	--	--	--	--	--	--	--	--	--	--	--	--	--	--	--	--	--	--	--	--	--	--	--	--	--
comp351605_c0	222	--	--	--	--	--	--	--	--	--	--	--	--	--	--	--	--	--	--	--	--	--	--	--	--	--	--	--	--
comp37279_c0	544	224135971	XP_002327349.1	264	2.76151e-26	predicted protein [Populus trichocarpa]	--	--	--	--	--	--	--	--	--	--	--	--	--	PF06839	GRF zinc finger	--	--	GO:0008270	zinc ion binding	--	--	--	--
comp35024_c1	531	224078790	XP_002305630.1	236	1.37841e-22	predicted protein [Populus trichocarpa]	118483356	EF145420.1	108	9.29379e-48	Nicotiana tabacum (TSC40-3) 60S ribosomal protein L34 mRNA, complete cds	K02915	RP-L34e, RPL34	large subunit ribosomal protein L34e	http://www.genome.jp/dbget-bin/www_bget?ko:K02915	P0DJ23	112	2.58401e-06	60S ribosomal protein L34 OS=Tetrahymena thermophila (strain SB210) GN=RPL34 PE=1 SV=1	PF01199	Ribosomal protein L34e	GO:0042254//GO:0006412	ribosome biogenesis//translation	GO:0003735	structural constituent of ribosome	GO:0005840//GO:0005622//GO:0022625//GO:0005774//GO:0005730//GO:0009507	ribosome//intracellular//cytosolic large ribosomal subunit//vacuolar membrane//nucleolus//chloroplast	KOG1790	60s ribosomal protein L34
comp304964_c0	205	--	--	--	--	--	--	--	--	--	--	--	--	--	--	--	--	--	--	--	--	--	--	--	--	--	--	--	--
comp15790_c0	475	--	--	--	--	--	--	--	--	--	--	--	--	--	--	--	--	--	--	PF02076	Pheromone A receptor	GO:0007186//GO:0007606//GO:0019236	G-protein coupled receptor signaling pathway//sensory perception of chemical stimulus//response to pheromone	GO:0004932	mating-type factor pheromone receptor activity	GO:0016021	integral to membrane	--	--
comp6851_c0	274	--	--	--	--	--	--	--	--	--	--	--	--	--	--	--	--	--	--	--	--	--	--	--	--	--	--	--	--
comp633495_c0	264	--	--	--	--	--	--	--	--	--	--	--	--	--	--	--	--	--	--	--	--	--	--	--	--	--	--	--	--
comp270853_c0	243	--	--	--	--	--	--	--	--	--	--	--	--	--	--	--	--	--	--	--	--	--	--	--	--	--	--	--	--
comp43099_c0	1776	255573147	XP_002527503.1	1147	1.01672e-150	ATP-dependent Clp protease proteolytic subunit, putative [Ricinus communis]	195650192	EU972446.1	120	6.93546e-54	Zea mays clone 381453 endopeptidase Clp mRNA, complete cds	--	--	--	--	A5IJ91	287	1.16436e-27	ATP-dependent Clp protease proteolytic subunit OS=Thermotoga petrophila (strain RKU-1 / ATCC BAA-488 / DSM 13995) GN=clpP PE=3 SV=1	--	--	GO:0006508	proteolysis	GO:0004252	serine-type endopeptidase activity	GO:0009840//GO:0009941//GO:0009534	chloroplastic endopeptidase Clp complex//chloroplast envelope//chloroplast thylakoid	KOG0840	ATP-dependent Clp protease, proteolytic subunit
comp15467_c0	254	--	--	--	--	--	--	--	--	--	--	--	--	--	--	--	--	--	--	--	--	--	--	--	--	--	--	--	--
comp408693_c0	320	326496719	BAJ98386.1	280	4.58789e-27	predicted protein [Hordeum vulgare subsp. vulgare]	--	--	--	--	--	--	--	--	--	--	--	--	--	PF04711	Apolipoprotein A-II (ApoA-II)	GO:0006869//GO:0042157	lipid transport//lipoprotein metabolic process	GO:0008289	lipid binding	GO:0005576	extracellular region	--	--
comp331532_c0	587	225557366	EEH05652.1	668	4.42644e-80	eukaryotic peptide chain release factor GTP-binding subunit [Ajellomyces capsulatus G186AR]	--	--	--	--	--	K03267	ERF3, GSPT	peptide chain release factor subunit 3	http://www.genome.jp/dbget-bin/www_bget?ko:K03267	Q5R4B3	386	6.04365e-42	Eukaryotic peptide chain release factor GTP-binding subunit ERF3B OS=Pongo abelii GN=GSPT2 PE=2 SV=1	PF03143	Elongation factor Tu C-terminal domain	GO:0006184//GO:0006415//GO:0006449	GTP catabolic process//translational termination//regulation of translational termination	GO:0003924//GO:0005525//GO:0003747	GTPase activity//GTP binding//translation release factor activity	GO:0005840//GO:0018444	ribosome//translation release factor complex	KOG0459	Polypeptide release factor 3
comp29219_c0	366	--	--	--	--	--	--	--	--	--	--	--	--	--	--	--	--	--	--	--	--	--	--	--	--	--	--	--	--
comp350496_c0	330	--	--	--	--	--	--	--	--	--	--	--	--	--	--	--	--	--	--	--	--	--	--	--	--	--	--	--	--
comp14989_c0	400	--	--	--	--	--	--	--	--	--	--	--	--	--	--	--	--	--	--	--	--	--	--	--	--	--	--	--	--
comp500870_c0	246	--	--	--	--	--	--	--	--	--	--	--	--	--	--	--	--	--	--	--	--	--	--	--	--	--	--	--	--
comp36837_c0	477	--	--	--	--	--	--	--	--	--	--	--	--	--	--	--	--	--	--	--	--	--	--	--	--	--	--	--	--
comp50121_c0	3560	357138363	XP_003570762.1	3815	0	PREDICTED: chaperone protein ClpB3, mitochondrial-like [Brachypodium distachyon]	330250293	CP002685.1	66	1.46368e-23	Arabidopsis thaliana chromosome 2, complete sequence	K03695	clpB	ATP-dependent Clp protease ATP-binding subunit ClpB	http://www.genome.jp/dbget-bin/www_bget?ko:K03695	O87444	2792	0	Chaperone protein ClpB OS=Plectonema boryanum GN=clpB PE=2 SV=2	PF00158//PF02601//PF06414//PF01637//PF10662//PF05496//PF06309//PF07724//PF00910//PF04851//PF02861//PF01078//PF07728//PF07726//PF00004//PF03193//PF01695	Sigma-54 interaction domain//Exonuclease VII, large subunit//Zeta toxin//Archaeal ATPase//Ethanolamine utilisation - propanediol utilisation//Holliday junction DNA helicase ruvB N-terminus//Torsin//AAA domain (Cdc48 subfamily)//RNA helicase//Type III restriction enzyme, res subunit//Clp amino terminal domain//Magnesium chelatase, subunit ChlI//AAA domain (dynein-related subfamily)//ATPase family …	GO:0006308//GO:0015994//GO:0016485//GO:0006576//GO:0009408//GO:0019538//GO:0006310//GO:0015979//GO:0051085//GO:0006355//GO:0015995//GO:0006281	DNA catabolic process//chlorophyll metabolic process//protein processing//cellular biogenic amine metabolic process//response to heat//protein metabolic process//DNA recombination//photosynthesis//chaperone mediated protein folding requiring cofactor//regulation of transcription, DNA-dependent//chlorophyll biosynthetic process//DNA repair	GO:0016851//GO:0016787//GO:0009378//GO:0016887//GO:0016301//GO:0003924//GO:0005525//GO:0003677//GO:0003723//GO:0005524//GO:0008855//GO:0017111//GO:0003724//GO:0008134	magnesium chelatase activity//hydrolase activity//four-way junction helicase activity//ATPase activity//kinase activity//GTPase activity//GTP binding//DNA binding//RNA binding//ATP binding//exodeoxyribonuclease VII activity//nucleoside-triphosphatase activity//RNA helicase activity//transcription factor binding	GO:0010007//GO:0009318//GO:0005737//GO:0005657//GO:0009379//GO:0005667	magnesium chelatase complex//exodeoxyribonuclease VII complex//cytoplasm//replication fork//Holliday junction helicase complex//transcription factor complex	KOG1051	Chaperone HSP104 and related ATP-dependent Clp proteases
comp21668_c0	356	--	--	--	--	--	--	--	--	--	--	--	--	--	--	--	--	--	--	--	--	--	--	--	--	--	--	--	--
comp703194_c0	234	--	--	--	--	--	--	--	--	--	--	--	--	--	--	--	--	--	--	--	--	--	--	--	--	--	--	--	--
comp599446_c0	222	357139571	XP_003571354.1	179	5.46817e-14	PREDICTED: pentatricopeptide repeat-containing protein At1g53600, mitochondrial-like [Brachypodium distachyon]	--	--	--	--	--	--	--	--	--	Q9SVP7	117	7.02399e-07	Pentatricopeptide repeat-containing protein At4g13650 OS=Arabidopsis thaliana GN=PCMP-H42 PE=2 SV=2	--	--	--	--	--	--	--	--	--	--
comp1141377_c0	238	--	--	--	--	--	--	--	--	--	--	--	--	--	--	--	--	--	--	PF02230	Phospholipase/Carboxylesterase	--	--	GO:0016787	hydrolase activity	--	--	--	--
comp61732_c0	610	356530401	XP_003533770.1	462	2.26337e-52	PREDICTED: eukaryotic initiation factor 4A-15-like isoform 1 [Glycine max]	--	--	--	--	--	K03257	EIF4A	translation initiation factor 4A	http://www.genome.jp/dbget-bin/www_bget?ko:K03257	P41376	450	7.54531e-52	Eukaryotic initiation factor 4A-1 OS=Arabidopsis thaliana GN=TIF4A-1 PE=1 SV=1	PF00271//PF06862	Helicase conserved C-terminal domain//Protein of unknown function (DUF1253)	--	--	GO:0005524//GO:0000166//GO:0004386//GO:0003676	ATP binding//nucleotide binding//helicase activity//nucleic acid binding	GO:0005634	nucleus	KOG0327	Translation initiation factor 4F, helicase subunit (eIF-4A) and related helicases
comp49417_c0	1499	404434487	AFR68698.1	1011	3.67581e-132	DAD2 [Petunia x hybrida]	210142054	AK245973.1	146	2.05373e-68	Glycine max cDNA, clone: GMFL01-47-K21	--	--	--	--	O05235	148	3.34949e-09	Uncharacterized hydrolase YugF OS=Bacillus subtilis (strain 168) GN=yugF PE=3 SV=1	--	--	GO:0042572	retinol metabolic process	GO:0080030//GO:0004091//GO:0080032//GO:0080031//GO:0050253	methyl indole-3-acetate esterase activity//carboxylesterase activity//methyl jasmonate esterase activity//methyl salicylate esterase activity//retinyl-palmitate esterase activity	--	--	--	--
comp35307_c0	491	--	--	--	--	--	--	--	--	--	--	--	--	--	--	--	--	--	--	--	--	--	--	--	--	--	--	--	--
comp402441_c0	589	242056885	XP_002457588.1	675	1.1797e-79	hypothetical protein SORBIDRAFT_03g009880 [Sorghum bicolor]	--	--	--	--	--	--	--	--	--	Q7QCW2	208	2.72058e-17	Probable ATP-dependent RNA helicase spindle-E OS=Anopheles gambiae GN=spn-E PE=3 SV=5	PF00271	Helicase conserved C-terminal domain	GO:0006139	nucleobase-containing compound metabolic process	GO:0005524//GO:0008270//GO:0004386//GO:0008026//GO:0003676	ATP binding//zinc ion binding//helicase activity//ATP-dependent helicase activity//nucleic acid binding	GO:0009507	chloroplast	KOG0920	ATP-dependent RNA helicase A
comp26568_c0	333	--	--	--	--	--	--	--	--	--	--	--	--	--	--	--	--	--	--	--	--	--	--	--	--	--	--	--	--
comp44279_c1	1973	238479361	NP_001154534.1	1266	1.73511e-161	octicosapeptide/Phox/Be.1 domain-containing protein [Arabidopsis thaliana]	--	--	--	--	--	--	--	--	--	Q5RAP0	166	1.23813e-10	Protein unc-45 homolog A OS=Pongo abelii GN=UNC45A PE=2 SV=1	PF05194//PF00515//PF00564	UreE urease accessory protein, C-terminal domain//Tetratricopeptide repeat//PB1 domain	GO:0019627//GO:0006461	urea metabolic process//protein complex assembly	GO:0005515//GO:0016151	protein binding//nickel cation binding	--	--	KOG4151	Myosin assembly protein/sexual cycle protein and related proteins
comp25014_c0	352	--	--	--	--	--	--	--	--	--	--	--	--	--	--	--	--	--	--	--	--	--	--	--	--	--	--	--	--
comp26558_c0	510	16209647	AAL14384.1	336	1.34411e-34	AT3g52500/F22O6_120 [Arabidopsis thaliana]	--	--	--	--	--	--	--	--	--	Q9LS40	129	8.36338e-08	Protein ASPARTIC PROTEASE IN GUARD CELL 1 OS=Arabidopsis thaliana GN=ASPG1 PE=1 SV=1	PF00026	Eukaryotic aspartyl protease	GO:0006508	proteolysis	GO:0004190	aspartic-type endopeptidase activity	GO:0016020//GO:0009505//GO:0005829	membrane//plant-type cell wall//cytosol	--	--
comp92664_c0	389	--	--	--	--	--	--	--	--	--	--	--	--	--	--	--	--	--	--	--	--	--	--	--	--	--	--	--	--
comp33532_c0	243	354546333	CCE43063.1	407	5.21175e-46	hypothetical protein CPAR2_207060 [Candida parapsilosis]	312166346	FN868759.1	100	1.10305e-43	Hypomyces rosellus partial tef gene for translation elongation factor 1-alpha, strain TFC 99-229	K03231	EEF1A	elongation factor 1-alpha	http://www.genome.jp/dbget-bin/www_bget?ko:K03231	P40911	392	4.42228e-45	Elongation factor 1-alpha OS=Ajellomyces capsulata (strain G186AR / H82 / ATCC MYA-2454 / RMSCC 2432) GN=TEF PE=2 SV=1	PF03143	Elongation factor Tu C-terminal domain	GO:0006184//GO:0006448//GO:0006414	GTP catabolic process//regulation of translational elongation//translational elongation	GO:0003746//GO:0003924//GO:0005525	translation elongation factor activity//GTPase activity//GTP binding	GO:0005840//GO:0005737	ribosome//cytoplasm	KOG0052	Translation elongation factor EF-1 alpha/Tu
comp31991_c0	3418	147845507	CAN80599.1	1377	1.08469e-164	hypothetical protein VITISV_016761 [Vitis vinifera]	147769720	AM446694.2	225	5.7541e-112	Vitis vinifera contig VV78X219773.5, whole genome shotgun sequence	--	--	--	--	P10394	549	8.23834e-56	Retrovirus-related Pol polyprotein from transposon 412 OS=Drosophila melanogaster GN=POL PE=4 SV=1	PF00078	Reverse transcriptase (RNA-dependent DNA polymerase)	GO:0006278	RNA-dependent DNA replication	GO:0003964//GO:0003723	RNA-directed DNA polymerase activity//RNA binding	--	--	KOG0017	FOG: Transposon-encoded proteins with TYA, reverse transcriptase, integrase domains in various combinations
comp22841_c0	285	--	--	--	--	--	--	--	--	--	--	--	--	--	--	--	--	--	--	--	--	--	--	--	--	--	--	--	--
comp45266_c0	465	297743130	CBI35997.3	544	9.00202e-62	unnamed protein product [Vitis vinifera]	--	--	--	--	--	--	--	--	--	C0LGD6	493	8.66321e-57	Probable LRR receptor-like serine/threonine-protein kinase At1g05700 OS=Arabidopsis thaliana GN=At1g05700 PE=2 SV=1	PF07714//PF00069	Protein tyrosine kinase//Protein kinase domain	GO:0016310//GO:0007165//GO:0006468//GO:0009069	phosphorylation//signal transduction//protein phosphorylation//serine family amino acid metabolic process	GO:0005524//GO:0004872//GO:0004713//GO:0004674//GO:0004672	ATP binding//receptor activity//protein tyrosine kinase activity//protein serine/threonine kinase activity//protein kinase activity	--	--	--	--
comp22798_c0	863	356547865	XP_003542325.1	295	1.30613e-27	PREDICTED: serine carboxypeptidase II-3-like [Glycine max]	356545705	XM_003541229.1	71	5.73097e-27	PREDICTED: Glycine max serine carboxypeptidase II-3-like (LOC100807212), mRNA	K16297	SCPL-II	serine carboxypeptidase-like clade II	http://www.genome.jp/dbget-bin/www_bget?ko:K16297	Q1PF08	325	9.09544e-33	Serine carboxypeptidase-like 22 OS=Arabidopsis thaliana GN=SCPL22 PE=2 SV=1	PF00450	Serine carboxypeptidase	GO:0006508	proteolysis	GO:0004185	serine-type carboxypeptidase activity	--	--	KOG1282	Serine carboxypeptidases (lysosomal cathepsin A)
comp18281_c0	205	--	--	--	--	--	--	--	--	--	--	--	--	--	--	--	--	--	--	--	--	--	--	--	--	--	--	--	--
comp28627_c0	755	115474235	NP_001060716.1	891	5.81056e-110	Os07g0691200 [Oryza sativa Japonica Group]	224091077	XM_002309135.1	122	2.22302e-55	Populus trichocarpa predicted protein, mRNA	--	--	--	--	--	--	--	--	PF07478//PF01820	D-ala D-ala ligase C-terminus//D-ala D-ala ligase N-terminus	GO:0009252//GO:0046436	peptidoglycan biosynthetic process//D-alanine metabolic process	GO:0008716//GO:0046872//GO:0005524	D-alanine-D-alanine ligase activity//metal ion binding//ATP binding	GO:0005618//GO:0005737	cell wall//cytoplasm	--	--
comp49308_c0	1557	365222890	AEW69797.1	791	1.81765e-98	Hop-interacting protein THI034 [Solanum lycopersicum]	224923073	AC235309.1	50	4.96035e-15	Glycine max strain Williams 82 clone GM_WBb0069M12, complete sequence	--	--	--	--	P36921	116	8.37304e-06	Cell wall enzyme EbsB OS=Enterococcus faecalis (strain ATCC 700802 / V583) GN=ebsB PE=3 SV=2	PF00075	RNase H	GO:0051252	regulation of RNA metabolic process	GO:0004523//GO:0003676	ribonuclease H activity//nucleic acid binding	--	--	--	--
comp228489_c0	237	213408589	XP_002175065.1	130	1.86661e-07	acyl-coA desaturase [Schizosaccharomyces japonicus yFS275]	--	--	--	--	--	--	--	--	--	Q12618	112	2.83416e-06	Acyl-CoA desaturase OS=Ajellomyces capsulatus GN=OLE1 PE=3 SV=1	--	--	GO:0006629	lipid metabolic process	GO:0046872//GO:0016491	metal ion binding//oxidoreductase activity	--	--	--	--
comp131260_c0	705	--	--	--	--	--	--	--	--	--	--	--	--	--	--	--	--	--	--	--	--	--	--	--	--	--	--	--	--
comp50534_c0	519	--	--	--	--	--	--	--	--	--	--	--	--	--	--	--	--	--	--	--	--	--	--	--	--	--	--	--	--
comp2866_c0	429	--	--	--	--	--	--	--	--	--	--	--	--	--	--	--	--	--	--	--	--	--	--	--	--	--	--	--	--
comp3344_c0	294	--	--	--	--	--	--	--	--	--	--	--	--	--	--	--	--	--	--	--	--	--	--	--	--	--	--	--	--
comp49365_c1	2307	58220767	AAW68015.1	2317	0	putative polynucleotide adenylyltransferase [Oryza sativa Indica Group]	58220772	AY785765.1	372	0	Oryza sativa (indica cultivar-group) clone OS374212643 putative polynucleotide adenylyltransferase mRNA, complete cds	K14376	PAP	poly(A) polymerase	http://www.genome.jp/dbget-bin/www_bget?ko:K14376	Q10295	997	1.61805e-123	Poly(A) polymerase pla1 OS=Schizosaccharomyces pombe (strain 972 / ATCC 24843) GN=pla1 PE=2 SV=1	PF05294//PF04926//PF01909//PF04928	Scorpion short toxin//Poly(A) polymerase predicted RNA binding domain//Nucleotidyltransferase domain//Poly(A) polymerase central domain	GO:0043631//GO:0006351//GO:0009405	RNA polyadenylation//transcription, DNA-dependent//pathogenesis	GO:0004652//GO:0003723//GO:0016779	polynucleotide adenylyltransferase activity//RNA binding//nucleotidyltransferase activity	GO:0005634//GO:0005576	nucleus//extracellular region	KOG2245	Poly(A) polymerase and related nucleotidyltransferases
comp45306_c0	1453	297825575	XP_002880670.1	1311	1.87431e-176	transferase, transferring glycosyl groups [Arabidopsis lyrata subsp. lyrata]	199579999	AC232479.1	57	5.93631e-19	Brassica rapa subsp. pekinensis clone KBrB035P03, complete sequence	--	--	--	--	Q8LEJ9	543	6.15602e-62	Probable beta-1,3-galactosyltransferase 4 OS=Arabidopsis thaliana GN=B3GALT4 PE=1 SV=1	PF01762	Galactosyltransferase	GO:0006486//GO:0030206	protein glycosylation//chondroitin sulfate biosynthetic process	GO:0008378//GO:0047220	galactosyltransferase activity//galactosylxylosylprotein 3-beta-galactosyltransferase activity	GO:0016020//GO:0005794//GO:0016021	membrane//Golgi apparatus//integral to membrane	--	--
comp276099_c0	235	--	--	--	--	--	--	--	--	--	--	--	--	--	--	--	--	--	--	--	--	--	--	--	--	--	--	--	--
comp36617_c0	789	224100281	XP_002311813.1	192	4.83002e-16	predicted protein [Populus trichocarpa]	--	--	--	--	--	--	--	--	--	--	--	--	--	--	--	--	--	--	--	--	--	--	--
comp515806_c0	227	342888922	EGU88134.1	180	9.58332e-15	hypothetical protein FOXB_01350 [Fusarium oxysporum Fo5176]	42742374	AY524790.1	34	5.01117e-07	Verticillium dahliae allergen rAsp f9-like protein mRNA, complete cds	--	--	--	--	--	--	--	--	--	--	GO:0005975	carbohydrate metabolic process	GO:0004553	hydrolase activity, hydrolyzing O-glycosyl compounds	--	--	--	--
comp123557_c0	341	--	--	--	--	--	--	--	--	--	--	--	--	--	--	--	--	--	--	--	--	--	--	--	--	--	--	--	--
comp48281_c0	2172	224089140	XP_002308645.1	2248	0	anion exchanger family protein [Populus trichocarpa]	147799530	AM476425.2	114	1.84254e-50	Vitis vinifera contig VV78X027439.3, whole genome shotgun sequence	--	--	--	--	P23562	166	1.47819e-10	Band 3 anion transport protein OS=Rattus norvegicus GN=Slc4a1 PE=2 SV=3	PF00955	HCO3- transporter family	GO:0015701//GO:0006820//GO:0006821	bicarbonate transport//anion transport//chloride transport	GO:0005452	inorganic anion exchanger activity	GO:0016021	integral to membrane	KOG1172	Na+-independent Cl/HCO3 exchanger AE1 and related transporters (SLC4 family)
comp31842_c0	481	388497348	AFK36740.1	193	3.10298e-16	unknown [Lotus japonicus]	224126496	XM_002329533.1	58	5.22673e-20	Populus trichocarpa predicted protein, mRNA	--	--	--	--	Q704V3	109	8.75285e-06	Protein LOL5 OS=Oryza sativa subsp. japonica GN=LOL5 PE=2 SV=1	PF02891//PF04810//PF05495//PF00130	MIZ/SP-RING zinc finger//Sec23/Sec24 zinc finger//CHY zinc finger//Phorbol esters/diacylglycerol binding domain (C1 domain)	GO:0006886//GO:0035556//GO:0006888	intracellular protein transport//intracellular signal transduction//ER to Golgi vesicle-mediated transport	GO:0008270	zinc ion binding	GO:0030127	COPII vesicle coat	--	--
comp47772_c0	1576	115470583	NP_001058890.1	1584	0	Os07g0147900 [Oryza sativa Japonica Group]	347446882	BT129070.1	215	9.50391e-107	Oryza sativa clone RRlibA00374 mRNA sequence	K02641	petH	ferredoxin--NADP+ reductase	http://www.genome.jp/dbget-bin/www_bget?ko:K02641	P31973	744	4.28231e-91	Ferredoxin--NADP reductase OS=Synechococcus sp. (strain ATCC 27264 / PCC 7002 / PR-6) GN=petH PE=1 SV=1	PF00175//PF00667	Oxidoreductase NAD-binding domain//FAD binding domain	GO:0006810//GO:0006118//GO:0055114//GO:0022900//GO:0015979	transport//electron transport//oxidation-reduction process//electron transport chain//photosynthesis	GO:0050660//GO:0050661//GO:0004324//GO:0016491	flavin adenine dinucleotide binding//NADP binding//ferredoxin-NADP+ reductase activity//oxidoreductase activity	GO:0042651//GO:0009507	thylakoid membrane//chloroplast	KOG1158	NADP/FAD dependent oxidoreductase
comp4198_c0	213	--	--	--	--	--	--	--	--	--	--	--	--	--	--	--	--	--	--	--	--	--	--	--	--	--	--	--	--
comp145889_c0	393	--	--	--	--	--	--	--	--	--	--	--	--	--	--	--	--	--	--	--	--	--	--	--	--	--	--	--	--
comp443545_c0	378	--	--	--	--	--	--	--	--	--	--	--	--	--	--	--	--	--	--	--	--	--	--	--	--	--	--	--	--
comp38928_c0	701	296085859	CBI31183.3	327	1.58716e-33	unnamed protein product [Vitis vinifera]	343887266	AB573149.1	35	4.74478e-07	Citrus unshiu genomic DNA, polyembryony locus, cultivar: Miyagawa wase	K09422	MYBP	myb proto-oncogene protein, plant	http://www.genome.jp/dbget-bin/www_bget?ko:K09422	Q7XBH4	143	1.7816e-09	Myb-related protein Myb4 OS=Oryza sativa subsp. japonica GN=MYB4 PE=2 SV=2	PF02601//PF00249	Exonuclease VII, large subunit//Myb-like DNA-binding domain	GO:0006308//GO:0010033	DNA catabolic process//response to organic substance	GO:0003677//GO:0008855	DNA binding//exodeoxyribonuclease VII activity	GO:0009318	exodeoxyribonuclease VII complex	KOG0048	Transcription factor, Myb superfamily
comp187642_c0	261	--	--	--	--	--	--	--	--	--	--	--	--	--	--	--	--	--	--	--	--	--	--	--	--	--	--	--	--
comp44598_c0	1372	296084389	CBI24777.3	690	6.19501e-86	unnamed protein product [Vitis vinifera]	--	--	--	--	--	--	--	--	--	Q5ZJ08	367	6.89221e-37	Tyrosine--tRNA ligase, cytoplasmic OS=Gallus gallus GN=YARS PE=2 SV=1	PF01588	Putative tRNA binding domain	GO:0006418	tRNA aminoacylation for protein translation	GO:0000049//GO:0004812	tRNA binding//aminoacyl-tRNA ligase activity	GO:0005739	mitochondrion	KOG2241	tRNA-binding protein
comp50124_c0	2573	356558409	XP_003547499.1	1389	2.82032e-175	PREDICTED: uncharacterized protein At5g12080-like [Glycine max]	--	--	--	--	--	--	--	--	--	O74839	204	7.1678e-15	Uncharacterized MscS family protein C1183.11 OS=Schizosaccharomyces pombe (strain 972 / ATCC 24843) GN=SPCC1183.11 PE=1 SV=1	PF00924	Mechanosensitive ion channel	GO:0055085	transmembrane transport	--	--	GO:0016020	membrane	KOG4629	Predicted mechanosensitive ion channel
comp50215_c0	503	--	--	--	--	--	--	--	--	--	--	--	--	--	--	--	--	--	--	--	--	--	--	--	--	--	--	--	--
comp38090_c0	624	297848928	XP_002892345.1	204	3.42688e-18	predicted protein [Arabidopsis lyrata subsp. lyrata]	22296427	AP004395.3	33	5.43027e-06	Oryza sativa Japonica Group genomic DNA, chromosome 7, PAC clone:P0030H06	--	--	--	--	--	--	--	--	--	--	--	--	--	--	--	--	--	--
comp30209_c0	661	125534787	EAY81335.1	383	5.02091e-40	hypothetical protein OsI_36510 [Oryza sativa Indica Group]	--	--	--	--	--	--	--	--	--	Q8LPB4	163	1.39537e-11	Phytosulfokine receptor 1 OS=Daucus carota GN=PSKR PE=1 SV=1	PF00560	Leucine Rich Repeat	--	--	GO:0005515	protein binding	--	--	--	--
comp16329_c0	472	--	--	--	--	--	--	--	--	--	--	--	--	--	--	--	--	--	--	PF06703	Microsomal signal peptidase 25 kDa subunit (SPC25)	GO:0006465	signal peptide processing	GO:0008233	peptidase activity	GO:0016021//GO:0005787	integral to membrane//signal peptidase complex	--	--
comp58456_c0	359	--	--	--	--	--	--	--	--	--	--	--	--	--	--	--	--	--	--	--	--	--	--	--	--	--	--	--	--
comp40964_c0	1043	224053366	XP_002297784.1	843	1.67818e-107	predicted protein [Populus trichocarpa]	42408905	AP005245.3	68	3.24461e-25	Oryza sativa Japonica Group genomic DNA, chromosome 8, BAC clone:OSJNBa0025J22	--	--	--	--	Q09831	497	1.54597e-55	Serine/threonine-protein kinase ppk14 OS=Schizosaccharomyces pombe (strain 972 / ATCC 24843) GN=ppk14 PE=1 SV=1	PF06293//PF06331//PF07714//PF00069	Lipopolysaccharide kinase (Kdo/WaaP) family//Transcription factor TFIIH complex subunit Tfb5//Protein tyrosine kinase//Protein kinase domain	GO:0016310//GO:0006468//GO:0006289//GO:0009103	phosphorylation//protein phosphorylation//nucleotide-excision repair//lipopolysaccharide biosynthetic process	GO:0003677//GO:0005524//GO:0016773//GO:0000166//GO:0004672	DNA binding//ATP binding//phosphotransferase activity, alcohol group as acceptor//nucleotide binding//protein kinase activity	GO:0016020	membrane	KOG0610	Putative serine/threonine protein kinase
comp818804_c0	222	378730541	EHY57000.1	207	1.31863e-17	phospholipid-translocating ATPase [Exophiala dermatitidis NIH/UT8656]	--	--	--	--	--	K01530	E3.6.3.1	phospholipid-translocating ATPase	http://www.genome.jp/dbget-bin/www_bget?ko:K01530	Q9SX33	155	8.25128e-12	Putative phospholipid-transporting ATPase 9 OS=Arabidopsis thaliana GN=ALA9 PE=2 SV=1	PF00702	haloacid dehalogenase-like hydrolase	GO:0008152//GO:0015917//GO:0006812//GO:0015914	metabolic process//aminophospholipid transport//cation transport//phospholipid transport	GO:0000287//GO:0005524//GO:0015662//GO:0003824//GO:0004012	magnesium ion binding//ATP binding//ATPase activity, coupled to transmembrane movement of ions, phosphorylative mechanism//catalytic activity//phospholipid-translocating ATPase activity	GO:0016021	integral to membrane	KOG0206	P-type ATPase
comp15020_c0	211	--	--	--	--	--	--	--	--	--	--	--	--	--	--	--	--	--	--	--	--	--	--	--	--	--	--	--	--
comp50428_c0	1929	359497661	XP_002263737.2	1390	0	PREDICTED: cytochrome P450 93A3-like, partial [Vitis vinifera]	--	--	--	--	--	--	--	--	--	D1MI46	832	1.85343e-101	Geraniol 8-hydroxylase OS=Swertia mussotii GN=CYP76B10 PE=1 SV=1	PF00067//PF02831	Cytochrome P450//gpW	GO:0006118//GO:0055114//GO:0019067	electron transport//oxidation-reduction process//viral assembly, maturation, egress, and release	GO:0009055//GO:0020037//GO:0016705//GO:0005506	electron carrier activity//heme binding//oxidoreductase activity, acting on paired donors, with incorporation or reduction of molecular oxygen//iron ion binding	--	--	KOG0156	Cytochrome P450 CYP2 subfamily
comp335257_c0	201	--	--	--	--	--	--	--	--	--	--	--	--	--	--	--	--	--	--	--	--	--	--	--	--	--	--	--	--
comp233611_c0	401	83774067	BAE64192.1	607	6.18988e-73	unnamed protein product [Aspergillus oryzae RIB40]	346998423	CP003010.1	68	1.18588e-25	Thielavia terrestris NRRL 8126 chromosome 2, complete sequence	K06174	ABCE1	ATP-binding cassette, sub-family E, member 1	http://www.genome.jp/dbget-bin/www_bget?ko:K06174	Q8TIW9	120	4.08256e-07	Putative ABC transporter ATP-binding protein MA_4021 OS=Methanosarcina acetivorans (strain ATCC 35395 / DSM 2834 / JCM 12185 / C2A) GN=MA_4021 PE=3 SV=1	PF00004//PF03193//PF00931//PF04310//PF00005	ATPase family associated with various cellular activities (AAA)//Protein of unknown function, DUF258//NB-ARC domain//MukB N-terminal//ABC transporter	GO:0030261//GO:0007059//GO:0006118//GO:0006200	chromosome condensation//chromosome segregation//electron transport//ATP catabolic process	GO:0009055//GO:0003677//GO:0005524//GO:0051536//GO:0003924//GO:0043531//GO:0005525//GO:0016887	electron carrier activity//DNA binding//ATP binding//iron-sulfur cluster binding//GTPase activity//ADP binding//GTP binding//ATPase activity	GO:0009295	nucleoid	KOG0063	RNAse L inhibitor, ABC superfamily
comp271626_c0	290	189209784	XP_001941224.1	411	1.12686e-45	serine/threonine protein phosphatase 2A [Pyrenophora tritici-repentis Pt-1C-BFP]	--	--	--	--	--	K11584	PPP2R5	protein phosphatase 2 (formerly 2A), regulatory subunit B'	http://www.genome.jp/dbget-bin/www_bget?ko:K11584	Q15173	122	2.04614e-07	Serine/threonine-protein phosphatase 2A 56 kDa regulatory subunit beta isoform OS=Homo sapiens GN=PPP2R5B PE=1 SV=1	PF01603//PF00350	Protein phosphatase 2A regulatory B subunit (B56 family)//Dynamin family	GO:0007165	signal transduction	GO:0008601//GO:0005525//GO:0003924	protein phosphatase type 2A regulator activity//GTP binding//GTPase activity	GO:0000159	protein phosphatase type 2A complex	KOG2085	Serine/threonine protein phosphatase 2A, regulatory subunit
comp38929_c0	914	242064382	XP_002453480.1	182	1.07037e-14	hypothetical protein SORBIDRAFT_04g006640 [Sorghum bicolor]	--	--	--	--	--	--	--	--	--	--	--	--	--	--	--	--	--	--	--	--	--	--	--
comp45755_c0	821	363806748	NP_001242275.1	544	4.52565e-63	uncharacterized protein LOC100781922 precursor [Glycine max]	--	--	--	--	--	--	--	--	--	--	--	--	--	PF08702//PF04977//PF10186//PF05622//PF07817//PF06810//PF02388//PF02346//PF09726	Fibrinogen alpha/beta chain family//Septum formation initiator//UV radiation resistance protein and autophagy-related subunit 14//HOOK protein//GLE1-like protein//Phage minor structural protein GP20//FemAB family//Chordopoxvirus fusion protein//Transmembrane protein	GO:0000226//GO:0007165//GO:0030168//GO:0010508//GO:0051258//GO:0016973//GO:0019064//GO:0007049	microtubule cytoskeleton organization//signal transduction//platelet activation//positive regulation of autophagy//protein polymerization//poly(A)+ mRNA export from nucleus//viral entry into host cell via membrane fusion with the plasma membrane//cell cycle	GO:0030674//GO:0005102//GO:0008017//GO:0005198//GO:0016755	protein binding, bridging//receptor binding//microtubule binding//structural molecule activity//transferase activity, transferring amino-acyl groups	GO:0045298//GO:0005577//GO:0005643//GO:0016023//GO:0005737//GO:0019031//GO:0016021	tubulin complex//fibrinogen complex//nuclear pore//cytoplasmic membrane-bounded vesicle//cytoplasm//viral envelope//integral to membrane	KOG0161	Myosin class II heavy chain
comp2595_c0	241	--	--	--	--	--	--	--	--	--	--	--	--	--	--	--	--	--	--	--	--	--	--	--	--	--	--	--	--
comp248128_c0	400	--	--	--	--	--	--	--	--	--	--	--	--	--	--	--	--	--	--	--	--	--	--	--	--	--	--	--	--
comp226829_c0	465	125542682	EAY88821.1	371	2.3146e-38	hypothetical protein OsI_10294 [Oryza sativa Indica Group]	--	--	--	--	--	--	--	--	--	--	--	--	--	--	--	GO:0009987	cellular process	--	--	--	--	--	--
comp14194_c0	444	--	--	--	--	--	--	--	--	--	--	--	--	--	--	--	--	--	--	--	--	--	--	--	--	--	--	--	--
comp262693_c0	259	--	--	--	--	--	--	--	--	--	--	--	--	--	--	--	--	--	--	--	--	--	--	--	--	--	--	--	--
comp33120_c0	531	--	--	--	--	--	--	--	--	--	--	--	--	--	--	--	--	--	--	--	--	--	--	--	--	--	--	--	--
comp314699_c0	249	--	--	--	--	--	--	--	--	--	--	--	--	--	--	--	--	--	--	--	--	--	--	--	--	--	--	--	--
comp202197_c0	903	357115316	XP_003559436.1	520	9.30168e-56	PREDICTED: BEACH domain-containing protein lvsA-like [Brachypodium distachyon]	156255281	AC166286.17	56	1.30955e-18	Medicago truncatula clone mth2-173c1, complete sequence	--	--	--	--	--	--	--	--	--	--	GO:0009825//GO:0007165//GO:0007033//GO:0010090//GO:0009737	multidimensional cell growth//signal transduction//vacuole organization//trichome morphogenesis//response to abscisic acid stimulus	--	--	--	--	--	--
comp47571_c0	1735	357147646	XP_003574425.1	633	9.50943e-73	PREDICTED: peptidyl-prolyl cis-trans isomerase CYP38, chloroplastic-like [Brachypodium distachyon]	170763584	AC215357.2	127	8.69867e-58	Solanum lycopersicum chromosome 2 clone C02HBa0016A12, complete sequence	--	--	--	--	P82869	266	2.55153e-23	Peptidyl-prolyl cis-trans isomerase CYP37, chloroplastic OS=Arabidopsis thaliana GN=CYP37 PE=1 SV=3	PF05757//PF00212//PF00160	Oxygen evolving enhancer protein 3 (PsbQ)//Atrial natriuretic peptide//Cyclophilin type peptidyl-prolyl cis-trans isomerase/CLD	GO:0006457//GO:0007165//GO:0042742//GO:0000413//GO:0015979	protein folding//signal transduction//defense response to bacterium//protein peptidyl-prolyl isomerization//photosynthesis	GO:0003755//GO:0005179//GO:0005509	peptidyl-prolyl cis-trans isomerase activity//hormone activity//calcium ion binding	GO:0009535//GO:0009523//GO:0019898//GO:0009654//GO:0009543//GO:0005576//GO:0009570	chloroplast thylakoid membrane//photosystem II//extrinsic to membrane//oxygen evolving complex//chloroplast thylakoid lumen//extracellular region//chloroplast stroma	--	--
comp18823_c0	736	226507134	NP_001148864.1	723	8.4434e-92	LOC100282483 [Zea mays]	--	--	--	--	--	K16329	psuG	pseudouridine-5'-phosphate glycosidase	http://www.genome.jp/dbget-bin/www_bget?ko:K16329	Q67N11	446	1.30839e-51	Pseudouridine-5&apos;-phosphate glycosidase OS=Symbiobacterium thermophilum (strain T / IAM 14863) GN=psuG PE=3 SV=1	PF04227//PF05326	Indigoidine synthase A like protein//Seminal vesicle autoantigen (SVA)	GO:0008152	metabolic process	GO:0016798	hydrolase activity, acting on glycosyl bonds	GO:0005576	extracellular region	KOG3009	Predicted carbohydrate kinase, contains PfkB domain
comp340208_c0	224	--	--	--	--	--	--	--	--	--	--	--	--	--	--	--	--	--	--	--	--	--	--	--	--	--	--	--	--
comp30926_c0	1017	147863188	CAN80487.1	301	7.48875e-27	hypothetical protein VITISV_043198 [Vitis vinifera]	--	--	--	--	--	--	--	--	--	P10401	137	9.31232e-08	Retrovirus-related Pol polyprotein from transposon gypsy OS=Drosophila melanogaster GN=pol PE=4 SV=1	PF05198	Translation initiation factor IF-3, N-terminal domain	GO:0006413//GO:0006446	translational initiation//regulation of translational initiation	GO:0003743	translation initiation factor activity	GO:0005840	ribosome	KOG0017	FOG: Transposon-encoded proteins with TYA, reverse transcriptase, integrase domains in various combinations
comp366945_c0	237	--	--	--	--	--	--	--	--	--	--	--	--	--	--	--	--	--	--	--	--	--	--	--	--	--	--	--	--
comp46654_c0	1704	242032201	XP_002463495.1	1312	2.57685e-174	hypothetical protein SORBIDRAFT_01g000770 [Sorghum bicolor]	--	--	--	--	--	K12493	ARFGAP2_3	ADP-ribosylation factor GTPase-activating protein 2/3	http://www.genome.jp/dbget-bin/www_bget?ko:K12493	Q5R787	374	2.26646e-37	ADP-ribosylation factor GTPase-activating protein 3 OS=Pongo abelii GN=ARFGAP3 PE=2 SV=1	PF01653//PF01412//PF00739//PF07945	NAD-dependent DNA ligase adenylation domain//Putative GTPase activating protein for Arf//Trans-activation protein X//Janus-atracotoxin	GO:0032312//GO:0006281//GO:0019079//GO:0006260//GO:0009405	regulation of ARF GTPase activity//DNA repair//viral genome replication//DNA replication//pathogenesis	GO:0008060//GO:0008270//GO:0003911	ARF GTPase activator activity//zinc ion binding//DNA ligase (NAD+) activity	GO:0005576	extracellular region	KOG0706	Predicted GTPase-activating protein
comp37401_c1	523	--	--	--	--	--	--	--	--	--	--	--	--	--	--	--	--	--	--	--	--	--	--	--	--	--	--	--	--
comp41884_c0	1277	413938910	AFW73461.1	442	3.72842e-50	hypothetical protein ZEAMMB73_831091 [Zea mays]	--	--	--	--	--	--	--	--	--	Q7XRU4	273	3.72211e-27	Membrane-anchored ubiquitin-fold protein 4 OS=Oryza sativa subsp. japonica GN=MUB4 PE=2 SV=2	PF00240	Ubiquitin family	--	--	GO:0005515	protein binding	--	--	--	--
comp50434_c0	2392	149349683	ABR24120.1	1503	0	polyphenol oxidase [Camellia sinensis]	--	--	--	--	--	--	--	--	--	Q08304	871	2.38515e-104	Polyphenol oxidase B, chloroplastic OS=Solanum lycopersicum PE=3 SV=1	PF12143//PF12142//PF00264	Protein of unknown function (DUF_B2219)//Polyphenol oxidase middle domain//Common central domain of tyrosinase	GO:0008152//GO:0006118//GO:0006570//GO:0055114	metabolic process//electron transport//tyrosine metabolic process//oxidation-reduction process	GO:0004097//GO:0016491	catechol oxidase activity//oxidoreductase activity	--	--	--	--
comp45072_c1	285	--	--	--	--	--	--	--	--	--	--	--	--	--	--	--	--	--	--	--	--	--	--	--	--	--	--	--	--
comp43636_c0	1184	224064432	XP_002301473.1	689	1.17114e-85	predicted protein [Populus trichocarpa]	--	--	--	--	--	--	--	--	--	P15252	247	1.07284e-23	Rubber elongation factor protein OS=Hevea brasiliensis PE=1 SV=2	--	--	GO:0006950	response to stress	--	--	--	--	--	--
comp35333_c1	272	--	--	--	--	--	--	--	--	--	--	--	--	--	--	--	--	--	--	--	--	--	--	--	--	--	--	--	--
comp608471_c0	203	222635247	EEE65379.1	282	2.4687e-29	hypothetical protein OsJ_20687 [Oryza sativa Japonica Group]	--	--	--	--	--	--	--	--	--	Q8LFJ9	129	7.91076e-09	GDSL esterase/lipase 7 OS=Arabidopsis thaliana GN=GLIP7 PE=2 SV=1	--	--	GO:0006629	lipid metabolic process	GO:0016788	hydrolase activity, acting on ester bonds	--	--	--	--
comp274524_c0	388	356506698	XP_003522113.1	286	2.60671e-27	PREDICTED: uncharacterized protein LOC100796705 [Glycine max]	--	--	--	--	--	--	--	--	--	--	--	--	--	--	--	--	--	--	--	--	--	--	--
comp286812_c0	217	--	--	--	--	--	--	--	--	--	--	--	--	--	--	--	--	--	--	--	--	--	--	--	--	--	--	--	--
comp43222_c0	1974	255661104	ACU25721.1	1039	1.5924e-133	pentatricopeptide repeat-containing protein [Neosparton ephedroides]	32989012	AK103803.1	84	7.94545e-34	Oryza sativa chromosome 3 BAC OSJNBb0033N16 genomic sequence, complete sequence	--	--	--	--	Q9FNL2	135	4.25247e-07	Pentatricopeptide repeat-containing protein At5g46100 OS=Arabidopsis thaliana GN=At5g46100 PE=2 SV=1	PF00637	Region in Clathrin and VPS	GO:0006886//GO:0016192	intracellular protein transport//vesicle-mediated transport	--	--	--	--	--	--
comp624739_c0	202	--	--	--	--	--	--	--	--	--	--	--	--	--	--	--	--	--	--	--	--	--	--	--	--	--	--	--	--
comp559658_c0	386	317031250	XP_001393084.2	343	2.39683e-36	alcohol dehydrogenase [Aspergillus niger CBS 513.88]	--	--	--	--	--	K13953	adhP	alcohol dehydrogenase, propanol-preferring	http://www.genome.jp/dbget-bin/www_bget?ko:K13953	Q9P6C8	186	7.10281e-16	Alcohol dehydrogenase 1 OS=Neurospora crassa (strain ATCC 24698 / 74-OR23-1A / CBS 708.71 / DSM 1257 / FGSC 987) GN=adh-1 PE=3 SV=1	PF00107	Zinc-binding dehydrogenase	GO:0055114	oxidation-reduction process	GO:0000166//GO:0008270//GO:0016491	nucleotide binding//zinc ion binding//oxidoreductase activity	--	--	KOG0023	Alcohol dehydrogenase, class V
comp29339_c0	246	225435068	XP_002281433.1	127	3.64645e-07	PREDICTED: uncharacterized protein LOC100245073 [Vitis vinifera]	--	--	--	--	--	--	--	--	--	--	--	--	--	--	--	--	--	--	--	--	--	--	--
comp47994_c1	651	84316796	ABC55717.1	627	9.82279e-76	beta-mannosidase 2 [Oncidium Gower Ramsey]	449439440	XM_004137446.1	150	5.17941e-71	PREDICTED: Cucumis sativus beta-glucosidase 44-like (LOC101218046), mRNA	--	--	--	--	Q7XKV5	413	1.64648e-45	Beta-glucosidase 11 OS=Oryza sativa subsp. japonica GN=BGLU11 PE=2 SV=2	PF00232//PF05826	Glycosyl hydrolase family 1//Phospholipase A2	GO:0009395//GO:0016042//GO:0005975	phospholipid catabolic process//lipid catabolic process//carbohydrate metabolic process	GO:0004623//GO:0008422//GO:0043169//GO:0004553//GO:0005509	phospholipase A2 activity//beta-glucosidase activity//cation binding//hydrolase activity, hydrolyzing O-glycosyl compounds//calcium ion binding	--	--	--	--
comp38430_c1	385	--	--	--	--	--	--	--	--	--	--	--	--	--	--	--	--	--	--	--	--	--	--	--	--	--	--	--	--
comp215693_c0	322	--	--	--	--	--	--	--	--	--	--	--	--	--	--	--	--	--	--	--	--	--	--	--	--	--	--	--	--
comp34095_c0	253	255575883	XP_002528839.1	136	2.8318e-08	pentatricopeptide repeat-containing protein, putative [Ricinus communis]	--	--	--	--	--	--	--	--	--	Q9CA56	115	1.47847e-06	Pentatricopeptide repeat-containing protein At1g74600, chloroplastic OS=Arabidopsis thaliana GN=PCMP-E69 PE=2 SV=1	--	--	--	--	--	--	--	--	--	--
comp720545_c0	209	115395942	XP_001213610.1	160	1.60807e-11	heat shock protein SSC1, mitochondrial precursor [Aspergillus terreus NIH2624]	--	--	--	--	--	--	--	--	--	Q5B0C0	149	3.25148e-11	Heat shock 70 kDa protein OS=Emericella nidulans (strain FGSC A4 / ATCC 38163 / CBS 112.46 / NRRL 194 / M139) GN=AN6010 PE=1 SV=1	--	--	GO:0006457//GO:0006950	protein folding//response to stress	GO:0005524//GO:0051082	ATP binding//unfolded protein binding	--	--	--	--
comp35213_c0	802	226533278	NP_001148465.1	433	8.08566e-47	anthocyanidin 3-O-glucosyltransferase [Zea mays]	--	--	--	--	--	--	--	--	--	Q9LNI1	290	2.73555e-28	UDP-glycosyltransferase 72B3 OS=Arabidopsis thaliana GN=UGT72B3 PE=2 SV=1	--	--	--	--	--	--	--	--	--	--
comp13249_c0	284	--	--	--	--	--	--	--	--	--	--	--	--	--	--	--	--	--	--	--	--	--	--	--	--	--	--	--	--
comp353363_c0	321	388582502	EIM22806.1	214	1.17154e-18	acetylornithine aminotransferase [Wallemia sebi CBS 633.66]	--	--	--	--	--	--	--	--	--	Q97GH9	115	1.51499e-06	Acetylornithine aminotransferase OS=Clostridium acetobutylicum (strain ATCC 824 / DSM 792 / JCM 1419 / LMG 5710 / VKM B-1787) GN=argD PE=3 SV=1	--	--	--	--	--	--	--	--	KOG1404	Alanine-glyoxylate aminotransferase AGT2
comp435501_c0	230	--	--	--	--	--	--	--	--	--	--	--	--	--	--	--	--	--	--	--	--	--	--	--	--	--	--	--	--
comp280494_c0	324	--	--	--	--	--	--	--	--	--	--	--	--	--	--	--	--	--	--	--	--	--	--	--	--	--	--	--	--
comp33770_c0	674	--	--	--	--	--	--	--	--	--	--	--	--	--	--	--	--	--	--	--	--	--	--	--	--	--	--	--	--
comp580779_c0	217	407924694	EKG17726.1	304	5.61295e-32	Peptidase A1 [Macrophomina phaseolina MS6]	--	--	--	--	--	K01381	E3.4.23.25	saccharopepsin	http://www.genome.jp/dbget-bin/www_bget?ko:K01381	P81497	150	1.28657e-11	Pepsin A OS=Suncus murinus GN=PGA PE=1 SV=2	PF00026	Eukaryotic aspartyl protease	GO:0006508	proteolysis	GO:0004190	aspartic-type endopeptidase activity	--	--	KOG1339	Aspartyl protease
comp32081_c0	687	--	--	--	--	--	--	--	--	--	--	--	--	--	--	--	--	--	--	--	--	--	--	--	--	--	--	--	--
comp25709_c0	457	--	--	--	--	--	--	--	--	--	--	--	--	--	--	--	--	--	--	--	--	--	--	--	--	--	--	--	--
comp46535_c2	1248	255547886	XP_002515000.1	470	2.64628e-49	ankyrin repeat-containing protein, putative [Ricinus communis]	--	--	--	--	--	--	--	--	--	--	--	--	--	--	--	--	--	--	--	--	--	--	--
comp45730_c0	1253	357480893	XP_003610732.1	367	1.42584e-37	hypothetical protein MTR_5g006400 [Medicago truncatula]	--	--	--	--	--	--	--	--	--	--	--	--	--	--	--	--	--	--	--	--	--	--	--
comp405412_c0	204	--	--	--	--	--	--	--	--	--	--	--	--	--	--	--	--	--	--	--	--	--	--	--	--	--	--	--	--
comp43845_c0	1581	413934049	AFW68600.1	646	2.19282e-136	hypothetical protein ZEAMMB73_630847 [Zea mays]	356574527	XM_003555350.1	268	3.28678e-136	PREDICTED: Glycine max WD repeat-containing protein 91 homolog (LOC100795332), mRNA	--	--	--	--	Q8K450	95	1.68913e-11	Sperm-associated antigen 16 protein OS=Mus musculus GN=Spag16 PE=1 SV=1	PF12801//PF00400	4Fe-4S binding domain//WD domain, G-beta repeat	GO:0006118	electron transport	GO:0009055//GO:0005515//GO:0051536	electron carrier activity//protein binding//iron-sulfur cluster binding	--	--	KOG0266	WD40 repeat-containing protein
comp663608_c0	209	391871346	EIT80506.1	235	1.24055e-22	nucleoside-diphosphate-sugar epimerase [Aspergillus oryzae 3.042]	--	--	--	--	--	--	--	--	--	--	--	--	--	PF01370//PF04321	NAD dependent epimerase/dehydratase family//RmlD substrate binding domain	GO:0030639//GO:0009117//GO:0045226//GO:0009225//GO:0019872//GO:0044237	polyketide biosynthetic process//nucleotide metabolic process//extracellular polysaccharide biosynthetic process//nucleotide-sugar metabolic process//streptomycin biosynthetic process//cellular metabolic process	GO:0003824//GO:0008831//GO:0000166//GO:0050662	catalytic activity//dTDP-4-dehydrorhamnose reductase activity//nucleotide binding//coenzyme binding	--	--	--	--
comp81808_c0	211	356563190	XP_003549847.1	352	1.58921e-38	PREDICTED: argininosuccinate synthase, chloroplastic-like [Glycine max]	195659258	EU976979.1	42	1.64354e-11	Zea mays clone 995356 mRNA sequence	K01940	E6.3.4.5, argG	argininosuccinate synthase	http://www.genome.jp/dbget-bin/www_bget?ko:K01940	Q12SM7	268	4.55878e-28	Argininosuccinate synthase OS=Shewanella denitrificans (strain OS217 / ATCC BAA-1090 / DSM 15013) GN=argG PE=3 SV=1	PF00764	Arginosuccinate synthase	GO:0006522//GO:0006531//GO:0006526//GO:0006560	alanine metabolic process//aspartate metabolic process//arginine biosynthetic process//proline metabolic process	GO:0005524//GO:0004055	ATP binding//argininosuccinate synthase activity	--	--	KOG1706	Argininosuccinate synthase
comp354304_c0	292	147766136	CAN74637.1	224	1.75922e-19	hypothetical protein VITISV_034073 [Vitis vinifera]	--	--	--	--	--	--	--	--	--	--	--	--	--	--	--	--	--	--	--	--	--	--	--
comp310237_c0	346	--	--	--	--	--	--	--	--	--	--	--	--	--	--	--	--	--	--	--	--	--	--	--	--	--	--	--	--
comp830084_c0	202	--	--	--	--	--	--	--	--	--	--	--	--	--	--	--	--	--	--	--	--	--	--	--	--	--	--	--	--
comp303221_c0	213	--	--	--	--	--	--	--	--	--	--	--	--	--	--	--	--	--	--	--	--	--	--	--	--	--	--	--	--
comp37511_c0	331	--	--	--	--	--	--	--	--	--	--	--	--	--	--	--	--	--	--	--	--	--	--	--	--	--	--	--	--
comp49448_c2	236	147866201	CAN81968.1	72	6.04361e-06	hypothetical protein VITISV_037079 [Vitis vinifera]	--	--	--	--	--	--	--	--	--	--	--	--	--	--	--	--	--	--	--	--	--	--	--
comp320280_c0	267	224071204	XP_002303374.1	127	5.60743e-07	predicted protein [Populus trichocarpa]	--	--	--	--	--	--	--	--	--	Q9M9R6	131	1.18307e-08	Pentatricopeptide repeat-containing protein At1g14470 OS=Arabidopsis thaliana GN=PCMP-A4 PE=2 SV=2	--	--	--	--	--	--	--	--	--	--
comp20759_c0	208	--	--	--	--	--	--	--	--	--	--	--	--	--	--	--	--	--	--	PF02137	Adenosine-deaminase (editase) domain	GO:0006396//GO:0006807//GO:0006144	RNA processing//nitrogen compound metabolic process//purine nucleobase metabolic process	GO:0003723//GO:0004000	RNA binding//adenosine deaminase activity	--	--	--	--
comp2658_c0	318	296086176	CBI31617.3	135	8.1728e-08	unnamed protein product [Vitis vinifera]	--	--	--	--	--	--	--	--	--	Q9M342	111	7.06026e-06	Wall-associated receptor kinase-like 15 OS=Arabidopsis thaliana GN=WAKL15 PE=2 SV=2	PF00095	WAP-type (Whey Acidic Protein) 'four-disulfide core'	--	--	GO:0016301//GO:0030414	kinase activity//peptidase inhibitor activity	GO:0005576	extracellular region	--	--
comp48486_c1	4067	1946359	AAB63077.1	389	2.68139e-36	unknown protein [Arabidopsis thaliana]	51971229	AK176544.1	69	3.59847e-25	Arabidopsis thaliana mRNA, complete cds, clone: RAFL25-06-F11	--	--	--	--	Q69ZR2	175	4.27458e-11	E3 ubiquitin-protein ligase HECTD1 OS=Mus musculus GN=Hectd1 PE=1 SV=2	PF00754//PF00651	F5/8 type C domain//BTB/POZ domain	GO:0007155	cell adhesion	GO:0005515	protein binding	--	--	KOG4441	Proteins containing BTB/POZ and Kelch domains, involved in regulatory/signal transduction processes
comp46862_c1	245	--	--	--	--	--	389595762	JN207985.1	200	2.86417e-99	Staphylococcus epidermidis strain SR1 clone step.1026b05 genomic sequence	--	--	--	--	--	--	--	--	PF09297	NADH pyrophosphatase zinc ribbon domain	--	--	GO:0046872//GO:0016787	metal ion binding//hydrolase activity	--	--	--	--
comp27829_c1	453	--	--	--	--	--	--	--	--	--	--	--	--	--	--	--	--	--	--	--	--	--	--	--	--	--	--	--	--
comp46545_c0	2274	302772306	XP_002969571.1	1808	0	hypothetical protein SELMODRAFT_91517 [Selaginella moellendorffii]	189163165	AP010399.1	149	6.74938e-70	Lotus japonicus genomic DNA, chromosome 1, clone: LjT13P21, TM1003b, complete sequence	K07562	NMD3	nonsense-mediated mRNA decay protein 3	http://www.genome.jp/dbget-bin/www_bget?ko:K07562	P38861	1037	3.37842e-130	60S ribosomal export protein NMD3 OS=Saccharomyces cerevisiae (strain ATCC 204508 / S288c) GN=NMD3 PE=1 SV=3	PF07127//PF08112//PF01956	Late nodulin protein//ATP synthase epsilon subunit//Integral membrane protein DUF106	GO:0006810//GO:0009878//GO:0015986	transport//nodule morphogenesis//ATP synthesis coupled proton transport	GO:0042626//GO:0046872//GO:0016820	ATPase activity, coupled to transmembrane movement of substances//metal ion binding//hydrolase activity, acting on acid anhydrides, catalyzing transmembrane movement of substances	GO:0016020//GO:0033178	membrane//proton-transporting two-sector ATPase complex, catalytic domain	KOG2613	NMD protein affecting ribosome stability and mRNA decay
comp19047_c0	243	--	--	--	--	--	--	--	--	--	--	--	--	--	--	--	--	--	--	--	--	--	--	--	--	--	--	--	--
comp304568_c0	211	110739044	BAF01440.1	127	4.56505e-07	hypothetical protein [Arabidopsis thaliana]	--	--	--	--	--	--	--	--	--	Q7XJN6	146	8.42261e-11	Pentatricopeptide repeat-containing protein At2g40720 OS=Arabidopsis thaliana GN=PCMP-E26 PE=2 SV=1	--	--	--	--	--	--	--	--	--	--
comp3938_c0	259	--	--	--	--	--	--	--	--	--	--	--	--	--	--	--	--	--	--	PF01690	Potato leaf roll virus readthrough protein	--	--	--	--	GO:0019028	viral capsid	KOG0940	Ubiquitin protein ligase RSP5/NEDD4
comp16663_c0	526	440469155	ELQ38277.1	175	2.17197e-12	mitochondrial intermembrane space import and assembly protein 40 [Magnaporthe oryzae Y34]	--	--	--	--	--	--	--	--	--	--	--	--	--	PF06459//PF09731	Ryanodine Receptor TM 4-6//Mitochondrial inner membrane protein	GO:0006816//GO:0006874	calcium ion transport//cellular calcium ion homeostasis	GO:0005219	ryanodine-sensitive calcium-release channel activity	GO:0005622//GO:0016021//GO:0031305	intracellular//integral to membrane//integral to mitochondrial inner membrane	KOG3671	Actin regulatory protein (Wiskott-Aldrich syndrome protein)
comp872_c0	223	--	--	--	--	--	--	--	--	--	--	--	--	--	--	--	--	--	--	--	--	--	--	--	--	--	--	--	--
comp255631_c0	335	--	--	--	--	--	--	--	--	--	--	--	--	--	--	--	--	--	--	--	--	--	--	--	--	--	--	--	--
comp490740_c0	208	--	--	--	--	--	--	--	--	--	--	--	--	--	--	--	--	--	--	--	--	--	--	--	--	--	--	--	--
comp26185_c0	391	297840099	XP_002887931.1	343	2.73126e-36	hypothetical protein ARALYDRAFT_474967 [Arabidopsis lyrata subsp. lyrata]	--	--	--	--	--	--	--	--	--	--	--	--	--	PF04153	NOT2 / NOT3 / NOT5 family	GO:0006355//GO:0048354	regulation of transcription, DNA-dependent//mucilage biosynthetic process involved in seed coat development	--	--	GO:0005634	nucleus	--	--
comp920828_c0	207	--	--	--	--	--	--	--	--	--	--	--	--	--	--	--	--	--	--	--	--	--	--	--	--	--	--	--	--
comp489372_c0	253	--	--	--	--	--	--	--	--	--	--	--	--	--	--	--	--	--	--	--	--	--	--	--	--	--	--	--	--
comp352921_c0	244	--	--	--	--	--	--	--	--	--	--	--	--	--	--	--	--	--	--	--	--	--	--	--	--	--	--	--	--
comp37918_c0	386	--	--	--	--	--	--	--	--	--	--	--	--	--	--	--	--	--	--	--	--	--	--	--	--	--	--	--	--
comp887122_c0	214	--	--	--	--	--	--	--	--	--	--	--	--	--	--	--	--	--	--	--	--	--	--	--	--	--	--	--	--
comp49988_c0	2720	226507340	NP_001147997.1	568	1.84362e-59	WAK2 - OsWAK receptor-like cytoplasmic kinase (OsWAK-RLCK) precursor [Zea mays]	--	--	--	--	--	--	--	--	--	Q9C9L5	520	6.75319e-54	Wall-associated receptor kinase-like 9 OS=Arabidopsis thaliana GN=WAKL9 PE=2 SV=1	PF10462//PF00953//PF07714//PF00069	Peptidase M66//Glycosyl transferase family 4//Protein tyrosine kinase//Protein kinase domain	GO:0006468//GO:0009252//GO:0006629	protein phosphorylation//peptidoglycan biosynthetic process//lipid metabolic process	GO:0005524//GO:0004222//GO:0008963//GO:0004672//GO:0016772	ATP binding//metalloendopeptidase activity//phospho-N-acetylmuramoyl-pentapeptide-transferase activity//protein kinase activity//transferase activity, transferring phosphorus-containing groups	GO:0016021	integral to membrane	--	--
comp44510_c0	2959	218189325	EEC71752.1	3431	0	hypothetical protein OsI_04326 [Oryza sativa Indica Group]	123689081	AM446839.1	77	9.31964e-30	Vitis vinifera, whole genome shotgun sequence, contig VV78X177446.12, clone ENTAV 115	K02154	ATPeVI, ATP6N1A	V-type H+-transporting ATPase subunit I	http://www.genome.jp/dbget-bin/www_bget?ko:K02154	Q9I8D0	1605	0	V-type proton ATPase 116 kDa subunit a isoform 1 OS=Gallus gallus GN=ATP6V0A1 PE=1 SV=1	PF03838//PF01496	Recombination protein U//V-type ATPase 116kDa subunit family	GO:0006281//GO:0015991//GO:0015992//GO:0006310	DNA repair//ATP hydrolysis coupled proton transport//proton transport//DNA recombination	GO:0016787//GO:0015078	hydrolase activity//hydrogen ion transmembrane transporter activity	GO:0005737//GO:0033177	cytoplasm//proton-transporting two-sector ATPase complex, proton-transporting domain	KOG2189	Vacuolar H+-ATPase V0 sector, subunit a
comp277430_c0	403	--	--	--	--	--	--	--	--	--	--	--	--	--	--	--	--	--	--	--	--	--	--	--	--	--	--	--	--
comp48041_c0	1430	242038535	XP_002466662.1	387	2.07738e-38	hypothetical protein SORBIDRAFT_01g011810 [Sorghum bicolor]	166159190	AC217002.1	62	9.70364e-22	Solanum lycopersicum chromosome 11 clone C11HBa0072I13, complete sequence	K16075	MRS2, MFM1	magnesium transporter	http://www.genome.jp/dbget-bin/www_bget?ko:K16075	Q4I298	80	2.64193e-08	Mitochondrial inner membrane magnesium transporter mrs2 OS=Gibberella zeae (strain PH-1 / ATCC MYA-4620 / FGSC 9075 / NRRL 31084) GN=MRS2 PE=3 SV=1	PF01544//PF02673	CorA-like Mg2+ transporter protein//Bacitracin resistance protein BacA	GO:0009252//GO:0055085//GO:0016311//GO:0030001	peptidoglycan biosynthetic process//transmembrane transport//dephosphorylation//metal ion transport	GO:0046873//GO:0050380	metal ion transmembrane transporter activity//undecaprenyl-diphosphatase activity	GO:0016020	membrane	KOG2662	Magnesium transporters: CorA family
comp47216_c0	1894	2398679	CAA75092.1	2327	0	RecName: Full=Phospho-2-dehydro-3-deoxyheptonate aldolase 1, chloroplastic; AltName: Full=3-deoxy-D-arabino-heptulosonate 7-phosphate synthase 1; AltName: Full=DAHP synthase 1; AltName: Full=Phospho-2-keto-3-deoxyheptonate aldolase 1; Flags: Precursor	76782189	DQ166521.1	532	0	Fagus sylvatica putative 3-deoxy-D-arabino-heptulosonate 7-phosphate synthase 3 mRNA, complete cds	K01626	E2.5.1.54, aroF, aroG, aroH	3-deoxy-7-phosphoheptulonate synthase	http://www.genome.jp/dbget-bin/www_bget?ko:K01626	A0MH68	1634	0	Probable phospho-2-dehydro-3-deoxyheptonate aldolase, chloroplastic OS=Catharanthus roseus GN=DHS1 PE=2 SV=2	PF01474	Class-II DAHP synthetase family	GO:0009423//GO:0009094//GO:0033587//GO:0006571//GO:0009073//GO:0000162	chorismate biosynthetic process//L-phenylalanine biosynthetic process//shikimate biosynthetic process//tyrosine biosynthetic process//aromatic amino acid family biosynthetic process//tryptophan biosynthetic process	GO:0003849	3-deoxy-7-phosphoheptulonate synthase activity	GO:0016020//GO:0009507	membrane//chloroplast	KOG3544	Collagens (type IV and type XIII), and related proteins
comp20363_c0	243	--	--	--	--	--	--	--	--	--	--	--	--	--	--	--	--	--	--	--	--	--	--	--	--	--	--	--	--
comp26171_c0	266	156057945	XP_001594896.1	347	5.32965e-39	mitochondrial peroxiredoxin PRX1 [Sclerotinia sclerotiorum 1980]	67527030	XM_656485.1	43	5.93818e-12	Aspergillus nidulans FGSC A4 hypothetical protein AN3973.2 partial mRNA	K11188	PRDX6	peroxiredoxin 6, 1-Cys peroxiredoxin	http://www.genome.jp/dbget-bin/www_bget?ko:K11188	O17433	214	8.51177e-21	1-Cys peroxiredoxin OS=Dirofilaria immitis PE=2 SV=1	PF08534//PF00578	Redoxin//AhpC/TSA family	GO:0055114	oxidation-reduction process	GO:0016209//GO:0016491//GO:0051920	antioxidant activity//oxidoreductase activity//peroxiredoxin activity	--	--	KOG0852	Alkyl hydroperoxide reductase, thiol specific antioxidant and related enzymes
comp25980_c0	321	--	--	--	--	--	--	--	--	--	--	--	--	--	--	--	--	--	--	--	--	--	--	--	--	--	--	--	--
comp403139_c0	422	164428605	XP_964949.2	434	2.67316e-47	hypothetical protein NCU00793 [Neurospora crassa OR74A]	--	--	--	--	--	K16055	TPS	trehalose 6-phosphate synthase/phosphatase	http://www.genome.jp/dbget-bin/www_bget?ko:K16055	Q9SYM4	212	1.69931e-18	Alpha,alpha-trehalose-phosphate synthase [UDP-forming] 1 OS=Arabidopsis thaliana GN=TPS1 PE=1 SV=1	PF00982	Glycosyltransferase family 20	GO:0005992//GO:0008152	trehalose biosynthetic process//metabolic process	GO:0003824	catalytic activity	--	--	KOG1050	Trehalose-6-phosphate synthase component TPS1 and related subunits
comp45373_c0	1041	--	--	--	--	--	--	--	--	--	--	--	--	--	--	--	--	--	--	--	--	--	--	--	--	--	--	--	--
comp36470_c0	556	225456890	XP_002277458.1	154	1.2984e-09	PREDICTED: pentatricopeptide repeat-containing protein At1g08070 [Vitis vinifera]	--	--	--	--	--	--	--	--	--	Q9SS60	153	1.42052e-10	Pentatricopeptide repeat-containing protein At3g03580 OS=Arabidopsis thaliana GN=PCMP-H23 PE=2 SV=1	--	--	GO:0080156	mitochondrial mRNA modification	--	--	--	--	--	--
comp637797_c0	255	--	--	--	--	--	--	--	--	--	--	--	--	--	--	--	--	--	--	--	--	--	--	--	--	--	--	--	--
comp112706_c0	246	224105277	XP_002333838.1	256	3.61222e-24	predicted protein [Populus trichocarpa]	--	--	--	--	--	K01187	E3.2.1.20, malZ	alpha-glucosidase	http://www.genome.jp/dbget-bin/www_bget?ko:K01187	Q6P7A9	167	2.70489e-13	Lysosomal alpha-glucosidase OS=Rattus norvegicus GN=Gaa PE=2 SV=1	PF01055	Glycosyl hydrolases family 31	GO:0005982//GO:0005985//GO:0005975//GO:0006012	starch metabolic process//sucrose metabolic process//carbohydrate metabolic process//galactose metabolic process	GO:0004558//GO:0030246//GO:0004553	alpha-glucosidase activity//carbohydrate binding//hydrolase activity, hydrolyzing O-glycosyl compounds	GO:0017177	glucosidase II complex	KOG1065	Maltase glucoamylase and related hydrolases, glycosyl hydrolase family 31
comp48051_c0	3984	372450295	YP_005090477.1	1535	0	NADH dehydrogenase subunit 2 (mitochondrion) [Lotus japonicus]	170522360	EU431224.1	97	9.59335e-41	Carica papaya mitochondrion, complete genome	K03879	ND2	NADH-ubiquinone oxidoreductase chain 2	http://www.genome.jp/dbget-bin/www_bget?ko:K03879	P09004	651	1.50189e-75	ATP synthase protein MI25 OS=Zea mays PE=2 SV=1	PF01907//PF05405//PF00361	Ribosomal protein L37e//Mitochondrial ATP synthase B chain precursor (ATP-synt_B)//NADH-Ubiquinone/plastoquinone (complex I), various chains	GO:0006744//GO:0042773//GO:0055114//GO:0042254//GO:0006120//GO:0006814//GO:0015992//GO:0006810//GO:0015986//GO:0006412	ubiquinone biosynthetic process//ATP synthesis coupled electron transport//oxidation-reduction process//ribosome biogenesis//mitochondrial electron transport, NADH to ubiquinone//sodium ion transport//proton transport//transport//ATP synthesis coupled proton transport//translation	GO:0015078//GO:0003735//GO:0008137	hydrogen ion transmembrane transporter activity//structural constituent of ribosome//NADH dehydrogenase (ubiquinone) activity	GO:0005840//GO:0000276//GO:0016021//GO:0005622//GO:0005743//GO:0070469	ribosome//mitochondrial proton-transporting ATP synthase complex, coupling factor F(o)//integral to membrane//intracellular//mitochondrial inner membrane//respiratory chain	KOG4668	NADH dehydrogenase subunits 2, 5, and related proteins
comp21756_c0	203	--	--	--	--	--	--	--	--	--	--	--	--	--	--	--	--	--	--	--	--	--	--	--	--	--	--	--	--
comp233343_c0	313	--	--	--	--	--	--	--	--	--	--	--	--	--	--	--	--	--	--	--	--	--	--	--	--	--	--	--	--
comp44018_c0	1773	357483849	XP_003612211.1	280	7.60416e-25	hypothetical protein MTR_5g022570 [Medicago truncatula]	--	--	--	--	--	--	--	--	--	O82368	126	3.05555e-06	Uncharacterized protein At2g29880 OS=Arabidopsis thaliana GN=At2g29880 PE=2 SV=1	--	--	--	--	--	--	--	--	--	--
comp38811_c0	793	30698743	NP_177231.2	397	4.58134e-42	protein kinase domain-containing protein [Arabidopsis thaliana]	270341416	AC202579.15	48	3.20327e-14	Medicago truncatula clone mth2-190c4, complete sequence	--	--	--	--	Q9SY95	313	1.26692e-30	G-type lectin S-receptor-like serine/threonine-protein kinase At1g61550 OS=Arabidopsis thaliana GN=At1g61550 PE=2 SV=1	PF07714//PF00069	Protein tyrosine kinase//Protein kinase domain	GO:0016310//GO:0000165//GO:0006468//GO:0009069//GO:0007178//GO:0000186	phosphorylation//MAPK cascade//protein phosphorylation//serine family amino acid metabolic process//transmembrane receptor protein serine/threonine kinase signaling pathway//activation of MAPKK activity	GO:0004709//GO:0005524//GO:0004713//GO:0004672	MAP kinase kinase kinase activity//ATP binding//protein tyrosine kinase activity//protein kinase activity	--	--	--	--
comp35877_c0	360	297740165	CBI30347.3	377	9.20165e-41	unnamed protein product [Vitis vinifera]	--	--	--	--	--	--	--	--	--	Q9FMA1	330	1.67371e-35	Pentatricopeptide repeat-containing protein At5g56310 OS=Arabidopsis thaliana GN=PCMP-E13 PE=2 SV=1	PF07721	Tetratricopeptide repeat	--	--	GO:0042802	identical protein binding	--	--	--	--
comp48786_c0	1660	79313163	NP_001030661.1	145	2.39586e-07	hypothetical protein; 78375-76401 [Arabidopsis thaliana]	356495060	XM_003516351.1	69	1.45175e-25	PREDICTED: Glycine max uncharacterized protein LOC100798241 (LOC100798241), mRNA	--	--	--	--	--	--	--	--	--	--	--	--	--	--	--	--	KOG3671	Actin regulatory protein (Wiskott-Aldrich syndrome protein)
comp37160_c0	524	218195172	EEC77599.1	437	4.23545e-47	hypothetical protein OsI_16565 [Oryza sativa Indica Group]	--	--	--	--	--	--	--	--	--	Q84LK0	331	7.7775e-34	DNA mismatch repair protein MSH1, mitochondrial OS=Arabidopsis thaliana GN=MSH1 PE=1 SV=1	PF00488	MutS domain V	GO:0006298//GO:0009987	mismatch repair//cellular process	GO:0005524//GO:0030983	ATP binding//mismatched DNA binding	--	--	KOG0219	Mismatch repair ATPase MSH2 (MutS family)
comp35020_c0	397	--	--	--	--	--	--	--	--	--	--	--	--	--	--	--	--	--	--	--	--	--	--	--	--	--	--	--	--
comp14315_c0	449	189196640	XP_001934658.1	176	6.1693e-13	conserved hypothetical protein [Pyrenophora tritici-repentis Pt-1C-BFP]	--	--	--	--	--	--	--	--	--	--	--	--	--	PF03326//PF01254//PF12837	Herpesvirus transcription activation factor (transactivator)//Nuclear transition protein 2//4Fe-4S binding domain	GO:0006355//GO:0006118//GO:0007283	regulation of transcription, DNA-dependent//electron transport//spermatogenesis	GO:0009055//GO:0003677//GO:0051536	electron carrier activity//DNA binding//iron-sulfur cluster binding	GO:0005634//GO:0000786	nucleus//nucleosome	KOG4297	C-type lectin
comp32217_c0	266	--	--	--	--	--	--	--	--	--	--	--	--	--	--	--	--	--	--	PF02096//PF00737	60Kd inner membrane protein//Photosystem II 10 kDa phosphoprotein	GO:0051205//GO:0050821//GO:0015979	protein insertion into membrane//protein stabilization//photosynthesis	GO:0042301	phosphate ion binding	GO:0016020//GO:0009523//GO:0016021	membrane//photosystem II//integral to membrane	--	--
comp24053_c0	323	--	--	--	--	--	--	--	--	--	--	--	--	--	--	--	--	--	--	--	--	--	--	--	--	--	--	--	--
comp41812_c0	302	--	--	--	--	--	--	--	--	--	--	--	--	--	--	--	--	--	--	--	--	--	--	--	--	--	--	--	--
comp198364_c0	311	--	--	--	--	--	--	--	--	--	--	--	--	--	--	--	--	--	--	--	--	--	--	--	--	--	--	--	--
comp45159_c0	468	--	--	--	--	--	--	--	--	--	--	--	--	--	--	--	--	--	--	PF00957	Synaptobrevin	GO:0016192	vesicle-mediated transport	--	--	GO:0016021	integral to membrane	--	--
comp47764_c0	390	90657596	ABD96895.1	127	1.22435e-06	hypothetical protein [Cleome spinosa]	--	--	--	--	--	--	--	--	--	--	--	--	--	--	--	--	--	--	--	--	--	--	--
comp42850_c0	1387	413952857	AFW85506.1	992	3.61897e-127	F14J16.17 [Arabidopsis thaliana]	147790664	AM448788.2	139	1.47667e-64	Vitis vinifera contig VV78X201003.10, whole genome shotgun sequence	--	--	--	--	Q9P7B5	179	3.31874e-13	DNA damage response protein wss1 OS=Schizosaccharomyces pombe (strain 972 / ATCC 24843) GN=wss1 PE=2 SV=1	PF04620//PF00641//PF04810	Flagellar filament outer layer protein Flaa//Zn-finger in Ran binding protein and others//Sec23/Sec24 zinc finger	GO:0006886//GO:0001539//GO:0006888	intracellular protein transport//ciliary or flagellar motility//ER to Golgi vesicle-mediated transport	GO:0008270	zinc ion binding	GO:0030127//GO:0005622//GO:0030288	COPII vesicle coat//intracellular//outer membrane-bounded periplasmic space	KOG4842	Protein involved in sister chromatid separation and/or segregation
comp46398_c0	1490	356567422	XP_003551919.1	1379	0	PREDICTED: ribose-phosphate pyrophosphokinase 4-like [Glycine max]	123677731	AM487988.1	52	3.6659e-16	Vitis vinifera, whole genome shotgun sequence, contig VV78X143557.5, clone ENTAV 115	--	--	--	--	Q7MMZ1	220	2.2948e-18	Ribose-phosphate pyrophosphokinase OS=Vibrio vulnificus (strain YJ016) GN=prs PE=3 SV=1	PF00156	Phosphoribosyl transferase domain	GO:0016310//GO:0009116//GO:0009165//GO:0006098//GO:0006144	phosphorylation//nucleoside metabolic process//nucleotide biosynthetic process//pentose-phosphate shunt//purine nucleobase metabolic process	GO:0000287//GO:0004749//GO:0005524//GO:0016301	magnesium ion binding//ribose phosphate diphosphokinase activity//ATP binding//kinase activity	GO:0009506//GO:0005829//GO:0005886	plasmodesma//cytosol//plasma membrane	KOG1448	Ribose-phosphate pyrophosphokinase
comp249419_c0	245	--	--	--	--	--	--	--	--	--	--	--	--	--	--	--	--	--	--	--	--	--	--	--	--	--	--	--	--
comp2731_c0	267	--	--	--	--	--	--	--	--	--	--	--	--	--	--	--	--	--	--	--	--	--	--	--	--	--	--	--	--
comp158010_c0	881	--	--	--	--	--	343478410	JN375330.1	37	4.65631e-08	Phoenix dactylifera mitochondrion, complete genome	--	--	--	--	--	--	--	--	--	--	--	--	--	--	--	--	--	--
comp43015_c0	731	--	--	--	--	--	--	--	--	--	--	--	--	--	--	--	--	--	--	--	--	--	--	--	--	--	--	KOG0260	RNA polymerase II, large subunit
comp27179_c0	544	186489458	NP_001117447.1	446	1.75644e-48	fanconi-associated nuclease 1-like protein [Arabidopsis thaliana]	--	--	--	--	--	K15363	FAN1, MTMR15	fanconi-associated nuclease 1	http://www.genome.jp/dbget-bin/www_bget?ko:K15363	D2HNY3	127	2.21019e-07	Fanconi-associated nuclease 1 OS=Ailuropoda melanoleuca GN=FAN1 PE=3 SV=2	--	--	--	--	--	--	GO:0005739	mitochondrion	--	--
comp826732_c0	246	--	--	--	--	--	--	--	--	--	--	--	--	--	--	--	--	--	--	--	--	--	--	--	--	--	--	--	--
comp909163_c0	202	--	--	--	--	--	--	--	--	--	--	--	--	--	--	--	--	--	--	--	--	--	--	--	--	--	--	--	--
comp48247_c0	1932	388508790	AFK42461.1	1533	0	unknown [Medicago truncatula]	359487584	XM_003633567.1	225	3.22957e-112	PREDICTED: Vitis vinifera isopenicillin N epimerase-like, transcript variant 2 (LOC100244282), mRNA	--	--	--	--	Q93WX6	128	2.82656e-06	Cysteine desulfurase 2, chloroplastic OS=Arabidopsis thaliana GN=NFS2 PE=1 SV=1	PF07462//PF00266	Merozoite surface protein 1 (MSP1) C-terminus//Aminotransferase class-V	GO:0042318//GO:0008152//GO:0009405	penicillin biosynthetic process//metabolic process//pathogenesis	GO:0045439//GO:0030170	isopenicillin-N epimerase activity//pyridoxal phosphate binding	GO:0016020	membrane	KOG1216	von Willebrand factor and related coagulation proteins
comp43863_c2	609	356501787	XP_003519705.1	865	1.1967e-107	PREDICTED: probable alpha,alpha-trehalose-phosphate synthase [UDP-forming] 9-like [Glycine max]	--	--	--	--	--	K16055	TPS	trehalose 6-phosphate synthase/phosphatase	http://www.genome.jp/dbget-bin/www_bget?ko:K16055	P31688	234	8.94125e-21	Trehalose-phosphatase OS=Saccharomyces cerevisiae (strain ATCC 204508 / S288c) GN=TPS2 PE=1 SV=3	PF00982//PF02358	Glycosyltransferase family 20//Trehalose-phosphatase	GO:0005992//GO:0005982//GO:0005985	trehalose biosynthetic process//starch metabolic process//sucrose metabolic process	GO:0004805//GO:0003825//GO:0003824	trehalose-phosphatase activity//alpha,alpha-trehalose-phosphate synthase (UDP-forming) activity//catalytic activity	--	--	KOG1050	Trehalose-6-phosphate synthase component TPS1 and related subunits
comp407636_c0	421	--	--	--	--	--	--	--	--	--	--	--	--	--	--	--	--	--	--	--	--	--	--	--	--	--	--	--	--
comp43031_c0	1178	297743292	CBI36159.3	321	1.01856e-30	unnamed protein product [Vitis vinifera]	147803402	AM487802.2	40	1.34961e-09	Vitis vinifera contig VV78X138990.3, whole genome shotgun sequence	--	--	--	--	--	--	--	--	PF05297	Herpesvirus latent membrane protein 1 (LMP1)	GO:0019087	transformation of host cell by virus	--	--	GO:0016021	integral to membrane	KOG0644	Uncharacterized conserved protein, contains WD40 repeat and BROMO domains
comp37749_c0	459	--	--	--	--	--	--	--	--	--	--	--	--	--	--	--	--	--	--	--	--	--	--	--	--	--	--	--	--
comp33744_c1	458	242048540	XP_002462016.1	554	1.43623e-65	hypothetical protein SORBIDRAFT_02g012610 [Sorghum bicolor]	--	--	--	--	--	--	--	--	--	--	--	--	--	PF01764//PF07859	Lipase (class 3)//alpha/beta hydrolase fold	GO:0016042//GO:0008152//GO:0046486//GO:0006629	lipid catabolic process//metabolic process//glycerolipid metabolic process//lipid metabolic process	GO:0016787//GO:0004806	hydrolase activity//triglyceride lipase activity	GO:0005739	mitochondrion	KOG2088	Predicted lipase/calmodulin-binding heat-shock protein
comp31974_c0	275	--	--	--	--	--	--	--	--	--	--	--	--	--	--	--	--	--	--	--	--	--	--	--	--	--	--	--	--
comp174839_c0	233	--	--	--	--	--	--	--	--	--	--	--	--	--	--	--	--	--	--	--	--	--	--	--	--	--	--	--	--
comp24105_c0	281	--	--	--	--	--	--	--	--	--	--	--	--	--	--	--	--	--	--	--	--	--	--	--	--	--	--	--	--
comp31742_c0	297	322708657	EFZ00234.1	321	2.02152e-35	60S ribosomal protein L9 [Metarhizium anisopliae ARSEF 23]	--	--	--	--	--	K02940	RP-L9e, RPL9	large subunit ribosomal protein L9e	http://www.genome.jp/dbget-bin/www_bget?ko:K02940	P30707	165	6.97002e-14	60S ribosomal protein L9 OS=Pisum sativum GN=RPL9 PE=2 SV=1	PF00347	Ribosomal protein L6	GO:0042254//GO:0006412	ribosome biogenesis//translation	GO:0003735//GO:0019843	structural constituent of ribosome//rRNA binding	GO:0005840	ribosome	KOG3255	60S ribosomal protein L9
comp426352_c0	228	242785365	XP_002480579.1	251	1.45371e-24	alcohol dehydrogenase, zinc-containing, putative [Talaromyces stipitatus ATCC 10500]	--	--	--	--	--	--	--	--	--	O07737	108	6.73838e-06	Probable zinc-binding alcohol dehydrogenase Rv1895 OS=Mycobacterium tuberculosis GN=Rv1895 PE=3 SV=1	PF08240	Alcohol dehydrogenase GroES-like domain	GO:0055114	oxidation-reduction process	GO:0000166//GO:0008270//GO:0016491	nucleotide binding//zinc ion binding//oxidoreductase activity	--	--	KOG0022	Alcohol dehydrogenase, class III
comp231234_c0	464	359484862	XP_002274094.2	146	1.00464e-08	PREDICTED: probable LRR receptor-like serine/threonine-protein kinase At4g08850-like [Vitis vinifera]	--	--	--	--	--	--	--	--	--	C0LGF5	147	6.12567e-10	Probable LRR receptor-like serine/threonine-protein kinase At1g34110 OS=Arabidopsis thaliana GN=At1g34110 PE=2 SV=2	PF00560	Leucine Rich Repeat	--	--	GO:0005515	protein binding	--	--	--	--
comp33857_c0	586	125578212	EAZ19358.1	931	1.78487e-113	RecName: Full=Clathrin heavy chain 1	147866330	AM423296.2	51	5.00973e-16	Vitis vinifera contig VV78X272111.5, whole genome shotgun sequence	K04646	CLTC	clathrin heavy chain	http://www.genome.jp/dbget-bin/www_bget?ko:K04646	P53675	563	1.76468e-64	Clathrin heavy chain 2 OS=Homo sapiens GN=CLTCL1 PE=1 SV=2	PF00637	Region in Clathrin and VPS	GO:0006886//GO:0016192	intracellular protein transport//vesicle-mediated transport	GO:0005198	structural molecule activity	GO:0030132//GO:0030130	clathrin coat of coated pit//clathrin coat of trans-Golgi network vesicle	KOG0985	Vesicle coat protein clathrin, heavy chain
comp40751_c0	1165	388510336	AFK43234.1	382	9.41859e-84	unknown [Lotus japonicus]	224057633	XM_002299251.1	148	1.22568e-69	Populus trichocarpa predicted protein, mRNA	K01519	ITPA	inosine triphosphate pyrophosphatase	http://www.genome.jp/dbget-bin/www_bget?ko:K01519	C1FI13	268	2.01126e-59	Inosine triphosphate pyrophosphatase OS=Micromonas sp. (strain RCC299 / NOUM17) GN=MICPUN_61716 PE=3 SV=1	PF01725	Ham1 family	GO:0006144//GO:0006206//GO:0009117	purine nucleobase metabolic process//pyrimidine nucleobase metabolic process//nucleotide metabolic process	GO:0047429//GO:0046872//GO:0016787//GO:0000166	nucleoside-triphosphate diphosphatase activity//metal ion binding//hydrolase activity//nucleotide binding	GO:0005737	cytoplasm	KOG3222	Inosine triphosphate pyrophosphatase
comp361469_c0	240	297735082	CBI17444.3	122	2.38213e-06	unnamed protein product [Vitis vinifera]	--	--	--	--	--	--	--	--	--	--	--	--	--	--	--	--	--	--	--	--	--	--	--
comp367003_c0	267	--	--	--	--	--	--	--	--	--	--	--	--	--	--	--	--	--	--	PF04434//PF02729	SWIM zinc finger//Aspartate/ornithine carbamoyltransferase, carbamoyl-P binding domain	GO:0006520	cellular amino acid metabolic process	GO:0016743//GO:0008270	carboxyl- or carbamoyltransferase activity//zinc ion binding	--	--	--	--
comp138768_c0	955	15220807	NP_175757.1	708	8.2875e-90	Chain A, Crystal Structure Of Arabidopsis Thaliana Fatty-Acid Binding Protein At1g53520 (Atfap3)	--	--	--	--	--	--	--	--	--	A7ISP5	160	1.65404e-11	Chalcone--flavonone isomerase 2-B OS=Glycine max GN=CHI2-B PE=2 SV=1	PF02431//PF07657	Chalcone-flavanone isomerase//N terminus of Notch ligand	GO:0007275//GO:0007219//GO:0044249	multicellular organismal development//Notch signaling pathway//cellular biosynthetic process	GO:0016872	intramolecular lyase activity	GO:0016021//GO:0009570	integral to membrane//chloroplast stroma	--	--
comp45096_c0	1928	242037709	XP_002466249.1	1694	0	hypothetical protein SORBIDRAFT_01g004360 [Sorghum bicolor]	255573972	XM_002527858.1	72	3.63463e-27	Ricinus communis conserved hypothetical protein, mRNA	--	--	--	--	--	--	--	--	--	--	--	--	--	--	--	--	--	--
comp44634_c0	1499	326495985	BAJ90614.1	652	2.66428e-77	predicted protein [Hordeum vulgare subsp. vulgare]	--	--	--	--	--	--	--	--	--	--	--	--	--	--	--	--	--	--	--	--	--	KOG0161	Myosin class II heavy chain
comp691605_c0	204	242035229	XP_002465009.1	267	5.02015e-26	hypothetical protein SORBIDRAFT_01g030410 [Sorghum bicolor]	270150102	BT116988.1	49	2.02897e-15	Picea glauca clone GQ03810_N02 mRNA sequence	--	--	--	--	Q9SMZ2	245	5.57993e-24	Pentatricopeptide repeat-containing protein At4g33170 OS=Arabidopsis thaliana GN=PCMP-H53 PE=2 SV=1	--	--	--	--	--	--	--	--	--	--
comp229715_c0	310	--	--	--	--	--	--	--	--	--	--	--	--	--	--	--	--	--	--	--	--	--	--	--	--	--	--	--	--
comp642430_c0	228	--	--	--	--	--	--	--	--	--	--	--	--	--	--	--	--	--	--	--	--	--	--	--	--	--	--	--	--
comp47894_c0	1576	42567909	NP_197226.2	1236	2.39509e-162	protein SET DOMAIN GROUP 40 [Arabidopsis thaliana]	--	--	--	--	--	--	--	--	--	B1MTJ4	194	2.59756e-14	Histone-lysine N-methyltransferase setd3 OS=Callicebus moloch GN=SETD3 PE=3 SV=2	PF00856	SET domain	--	--	GO:0005515	protein binding	--	--	KOG1337	N-methyltransferase
comp42470_c0	1196	388492452	AFK34292.1	628	9.0031e-76	unknown [Medicago truncatula]	--	--	--	--	--	--	--	--	--	Q3SSW1	209	1.69943e-18	50S ribosomal protein L22 OS=Nitrobacter winogradskyi (strain Nb-255 / ATCC 25391) GN=rplV PE=3 SV=1	PF00237	Ribosomal protein L22p/L17e	GO:0042254//GO:0006412	ribosome biogenesis//translation	GO:0003735	structural constituent of ribosome	GO:0005840//GO:0005622//GO:0005739	ribosome//intracellular//mitochondrion	KOG1711	Mitochondrial/chloroplast ribosomal protein L22
comp3421_c0	493	70982089	XP_746573.1	452	1.13461e-49	eukaryotic translation initiation factor 3 subunit EifCc, putative [Aspergillus fumigatus Af293]	--	--	--	--	--	--	--	--	--	Q1DP77	422	1.09986e-46	Eukaryotic translation initiation factor 3 subunit C OS=Coccidioides immitis (strain RS) GN=NIP1 PE=3 SV=1	PF05470	Eukaryotic translation initiation factor 3 subunit 8 N-terminus	GO:0006413//GO:0006446//GO:0006412	translational initiation//regulation of translational initiation//translation	GO:0003743	translation initiation factor activity	GO:0005840//GO:0005852//GO:0005737	ribosome//eukaryotic translation initiation factor 3 complex//cytoplasm	KOG1076	Translation initiation factor 3, subunit c (eIF-3c)
comp413741_c0	274	--	--	--	--	--	--	--	--	--	--	--	--	--	--	--	--	--	--	--	--	--	--	--	--	--	--	--	--
comp27675_c0	567	85085666	XP_957542.1	333	7.76844e-34	hypothetical protein NCU03903 [Neurospora crassa OR74A]	--	--	--	--	--	--	--	--	--	O14158	121	1.38443e-06	AB hydrolase superfamily protein C4A8.06c OS=Schizosaccharomyces pombe (strain 972 / ATCC 24843) GN=SPAC4A8.06c PE=2 SV=1	PF07859	alpha/beta hydrolase fold	GO:0008152	metabolic process	GO:0016787	hydrolase activity	--	--	--	--
comp198066_c0	372	--	--	--	--	--	--	--	--	--	--	--	--	--	--	--	--	--	--	PF08116	PhTx neurotoxin family	GO:0009405	pathogenesis	--	--	GO:0005576	extracellular region	--	--
comp21999_c0	247	--	--	--	--	--	--	--	--	--	--	--	--	--	--	--	--	--	--	PF06112	Gammaherpesvirus capsid protein	--	--	--	--	GO:0019028	viral capsid	--	--
comp750476_c0	229	--	--	--	--	--	--	--	--	--	--	--	--	--	--	--	--	--	--	--	--	--	--	--	--	--	--	--	--
comp45959_c2	2286	70907744	CAJ15650.1	2395	0	meiotic recombination 11 [Triticum turgidum]	41688392	AP006707.1	46	1.22735e-12	Lotus japonicus genomic DNA, chromosome 3, clone: LjT09I23, TM0590b, complete sequence	K10865	MRE11	double-strand break repair protein MRE11	http://www.genome.jp/dbget-bin/www_bget?ko:K10865	Q09683	933	3.69017e-113	DNA repair protein rad32 OS=Schizosaccharomyces pombe (strain 972 / ATCC 24843) GN=rad32 PE=1 SV=1	PF04152//PF00149	Mre11 DNA-binding presumed domain//Calcineurin-like phosphoesterase	GO:0006302//GO:0007126//GO:0006470//GO:0090305	double-strand break repair//meiosis//protein dephosphorylation//nucleic acid phosphodiester bond hydrolysis	GO:0004722//GO:0004527//GO:0016787//GO:0004519//GO:0030145	protein serine/threonine phosphatase activity//exonuclease activity//hydrolase activity//endonuclease activity//manganese ion binding	GO:0005634//GO:0000791//GO:0008287//GO:0000795	nucleus//euchromatin//protein serine/threonine phosphatase complex//synaptonemal complex	KOG2310	DNA repair exonuclease MRE11
comp32955_c0	607	357508215	XP_003624396.1	174	2.16613e-13	hypothetical protein MTR_7g082740 [Medicago truncatula]	--	--	--	--	--	--	--	--	--	--	--	--	--	--	--	--	--	--	--	--	--	--	--
comp13079_c0	239	--	--	--	--	--	--	--	--	--	--	--	--	--	--	--	--	--	--	--	--	--	--	--	--	--	--	--	--
comp42513_c0	303	42541177	AAS19480.1	127	3.19272e-07	MYB6 [Tradescantia fluminensis]	--	--	--	--	--	--	--	--	--	--	--	--	--	--	--	--	--	--	--	--	--	--	--
comp49972_c1	627	--	--	--	--	--	--	--	--	--	--	--	--	--	--	--	--	--	--	--	--	--	--	--	--	--	--	--	--
comp35276_c0	383	351727841	NP_001235127.1	211	8.63511e-19	uncharacterized protein LOC100527371 [Glycine max]	--	--	--	--	--	--	--	--	--	P93007	111	4.54322e-06	Ethylene-responsive transcription factor ERF112 OS=Arabidopsis thaliana GN=ERF112 PE=2 SV=1	PF00847	AP2 domain	GO:0006355	regulation of transcription, DNA-dependent	GO:0003700	sequence-specific DNA binding transcription factor activity	GO:0005667	transcription factor complex	--	--
comp508705_c0	205	121701001	XP_001268765.1	341	7.76914e-37	endosomal SPRY domain protein, putative [Aspergillus clavatus NRRL 1]	--	--	--	--	--	--	--	--	--	Q03212	140	3.91938e-10	Protein EAR1 OS=Saccharomyces cerevisiae (strain ATCC 204508 / S288c) GN=EAR1 PE=1 SV=1	PF00622	SPRY domain	GO:0015031	protein transport	GO:0005515	protein binding	GO:0005774//GO:0010008//GO:0016021	vacuolar membrane//endosome membrane//integral to membrane	--	--
comp309821_c0	239	317026291	XP_001389321.2	132	3.19787e-08	HAD superfamily hydrolase [Aspergillus niger CBS 513.88]	--	--	--	--	--	--	--	--	--	--	--	--	--	PF00702	haloacid dehalogenase-like hydrolase	GO:0008152	metabolic process	GO:0016787//GO:0003824	hydrolase activity//catalytic activity	--	--	--	--
comp344853_c0	236	--	--	--	--	--	--	--	--	--	--	--	--	--	--	--	--	--	--	--	--	--	--	--	--	--	--	--	--
comp508770_c0	210	393218022	EJD03510.1	162	8.20957e-13	hypothetical protein FOMMEDRAFT_132978 [Fomitiporia mediterranea MF3/22]	--	--	--	--	--	--	--	--	--	--	--	--	--	--	--	--	--	--	--	--	--	--	--
comp34153_c0	436	195654719	ACG46827.1	226	8.57387e-22	hypothetical protein [Zea mays]	--	--	--	--	--	--	--	--	--	--	--	--	--	--	--	--	--	--	--	--	--	--	--
comp27990_c0	299	295661300	XP_002791205.1	244	1.76886e-23	DNA damage checkpoint protein rad24 [Paracoccidioides sp. &apos;lutzii&apos; Pb01]	192336311	EU829924.1	40	3.15239e-10	Linum usitatissimum clone LU0013H03 mRNA sequence	K06630	YWHAE	14-3-3 protein epsilon	http://www.genome.jp/dbget-bin/www_bget?ko:K06630	P62260	186	1.23447e-16	14-3-3 protein epsilon OS=Rattus norvegicus GN=Ywhae PE=1 SV=1	--	--	--	--	GO:0019904	protein domain specific binding	--	--	KOG0841	Multifunctional chaperone (14-3-3 family)
comp50377_c0	5293	356503427	XP_003520510.1	5058	0	PREDICTED: DNA helicase INO80-like [Glycine max]	348579583	XM_003475511.1	42	4.79331e-10	PREDICTED: Cavia porcellus chromodomain-helicase-DNA-binding protein 2-like (LOC100735303), mRNA	K11665	INO80, INOC1	DNA helicase INO80	http://www.genome.jp/dbget-bin/www_bget?ko:K11665	A7TJI3	1927	0	Putative DNA helicase INO80 OS=Vanderwaltozyma polyspora (strain ATCC 22028 / DSM 70294) GN=INO80 PE=3 SV=1	PF01496//PF04851//PF00271//PF01372//PF00176	V-type ATPase 116kDa subunit family//Type III restriction enzyme, res subunit//Helicase conserved C-terminal domain//Melittin//SNF2 family N-terminal domain	GO:0045859//GO:0006355//GO:0016444//GO:0015991//GO:0045739//GO:0015992	regulation of protein kinase activity//regulation of transcription, DNA-dependent//somatic cell DNA recombination//ATP hydrolysis coupled proton transport//positive regulation of DNA repair//proton transport	GO:0003677//GO:0005524//GO:0004386//GO:0003676//GO:0016787//GO:0004860//GO:0015078	DNA binding//ATP binding//helicase activity//nucleic acid binding//hydrolase activity//protein kinase inhibitor activity//hydrogen ion transmembrane transporter activity	GO:0033177//GO:0005576	proton-transporting two-sector ATPase complex, proton-transporting domain//extracellular region	KOG0388	SNF2 family DNA-dependent ATPase
comp39765_c0	797	15241665	NP_195822.1	182	4.30063e-14	uncharacterized protein [Arabidopsis thaliana]	--	--	--	--	--	--	--	--	--	--	--	--	--	--	--	--	--	--	--	--	--	--	--
comp34310_c0	1832	297803092	XP_002869430.1	2012	0	X-Pro dipeptidase [Arabidopsis lyrata subsp. lyrata]	123713369	AM478494.1	77	5.73304e-30	Vitis vinifera, whole genome shotgun sequence, contig VV78X269805.20, clone ENTAV 115	K14213	PEPD	Xaa-Pro dipeptidase	http://www.genome.jp/dbget-bin/www_bget?ko:K14213	B6Q8T5	663	1.61812e-77	Probable Xaa-Pro aminopeptidase pepP OS=Penicillium marneffei (strain ATCC 18224 / CBS 334.59 / QM 7333) GN=pepP PE=3 SV=1	PF00355//PF08395//PF05195//PF04083//PF00557	Rieske [2Fe-2S] domain//7tm Chemosensory receptor//Aminopeptidase P, N-terminal domain//Partial alpha/beta-hydrolase lipase region//Metallopeptidase family M24	GO:0050909//GO:0055114//GO:0009987//GO:0006629	sensory perception of taste//oxidation-reduction process//cellular process//lipid metabolic process	GO:0051537//GO:0004177//GO:0030145//GO:0016805//GO:0016491	2 iron, 2 sulfur cluster binding//aminopeptidase activity//manganese ion binding//dipeptidase activity//oxidoreductase activity	GO:0016021//GO:0009536	integral to membrane//plastid	KOG2414	Putative Xaa-Pro aminopeptidase
comp921215_c0	303	147818439	CAN60732.1	122	4.46056e-06	hypothetical protein VITISV_010209 [Vitis vinifera]	--	--	--	--	--	--	--	--	--	--	--	--	--	--	--	--	--	GO:0016787	hydrolase activity	--	--	--	--
comp26237_c0	207	--	--	--	--	--	--	--	--	--	--	--	--	--	--	--	--	--	--	--	--	--	--	--	--	--	--	--	--
comp318739_c0	404	--	--	--	--	--	--	--	--	--	--	--	--	--	--	--	--	--	--	PF00098//PF00577	Zinc knuckle//Fimbrial Usher protein	GO:0006810	transport	GO:0008270//GO:0003676//GO:0005215	zinc ion binding//nucleic acid binding//transporter activity	GO:0016020	membrane	--	--
comp49435_c0	3084	93138735	ABE99812.1	2924	0	HAK2 [Hordeum vulgare subsp. vulgare]	241983937	AK331879.1	60	2.74048e-20	Triticum aestivum cDNA, clone: WT002_J14, cultivar: Chinese Spring	K03549	kup	KUP system potassium uptake protein	http://www.genome.jp/dbget-bin/www_bget?ko:K03549	Q8VXB5	2103	0	Putative potassium transporter 8 OS=Oryza sativa subsp. japonica GN=HAK8 PE=2 SV=2	PF02705	K+ potassium transporter	GO:0006813//GO:0071805	potassium ion transport//potassium ion transmembrane transport	GO:0015079	potassium ion transmembrane transporter activity	GO:0016020//GO:0016023	membrane//cytoplasmic membrane-bounded vesicle	--	--
comp233_c0	261	67516367	XP_658069.1	220	1.35373e-20	hypothetical protein AN0465.2 [Aspergillus nidulans FGSC A4]	116204558	XM_001228089.1	90	4.33628e-38	Chaetomium globosum CBS 148.51 hypothetical protein (CHGG_10163) partial mRNA	K02995	RP-S8e, RPS8	small subunit ribosomal protein S8e	http://www.genome.jp/dbget-bin/www_bget?ko:K02995	P62241	158	3.79898e-13	40S ribosomal protein S8 OS=Homo sapiens GN=RPS8 PE=1 SV=2	--	--	GO:0042254//GO:0000462//GO:0006414	ribosome biogenesis//maturation of SSU-rRNA from tricistronic rRNA transcript (SSU-rRNA, 5.8S rRNA, LSU-rRNA)//translational elongation	GO:0003735	structural constituent of ribosome	GO:0005840//GO:0022627	ribosome//cytosolic small ribosomal subunit	KOG3283	40S ribosomal protein S8
comp619383_c0	203	--	--	--	--	--	--	--	--	--	--	--	--	--	--	--	--	--	--	--	--	--	--	--	--	--	--	--	--
comp440498_c0	311	--	--	--	--	--	--	--	--	--	--	--	--	--	--	--	--	--	--	--	--	--	--	--	--	--	--	--	--
comp5404_c0	314	146323123	XP_748357.2	345	6.85205e-40	conserved hypothetical protein [Aspergillus fumigatus Af293]	115389135	XM_001212073.1	106	6.81051e-47	Aspergillus terreus NIH2624 conserved hypothetical protein (ATEG_02895) partial mRNA	--	--	--	--	--	--	--	--	PF04771//PF08290	Chicken anaemia virus VP-3 protein//Hepatitis core protein, putative zinc finger	GO:0009405//GO:0019051	pathogenesis//induction by virus of host apoptotic process	GO:0005198	structural molecule activity	GO:0042025	host cell nucleus	--	--
comp36797_c0	761	297849448	XP_002892605.1	314	1.07265e-33	hypothetical protein ARALYDRAFT_471225 [Arabidopsis lyrata subsp. lyrata]	147777337	AM437317.2	57	3.04676e-19	Vitis vinifera contig VV78X122307.2, whole genome shotgun sequence	--	--	--	--	Q99M07	111	5.33203e-06	Cytochrome c oxidase assembly factor 5 OS=Mus musculus GN=Coa5 PE=2 SV=1	--	--	--	--	--	--	--	--	KOG4114	Cytochrome c oxidase assembly protein PET191
comp281429_c0	265	--	--	--	--	--	--	--	--	--	--	--	--	--	--	--	--	--	--	--	--	--	--	--	--	--	--	--	--
comp822535_c0	210	--	--	--	--	--	--	--	--	--	--	--	--	--	--	--	--	--	--	--	--	--	--	--	--	--	--	--	--
comp13278_c0	396	--	--	--	--	--	--	--	--	--	--	--	--	--	--	--	--	--	--	--	--	--	--	--	--	--	--	--	--
comp27852_c0	235	--	--	--	--	--	--	--	--	--	--	--	--	--	--	--	--	--	--	--	--	--	--	--	--	--	--	--	--
comp199489_c0	325	--	--	--	--	--	--	--	--	--	--	--	--	--	--	--	--	--	--	--	--	--	--	--	--	--	--	--	--
comp492042_c0	257	--	--	--	--	--	--	--	--	--	--	--	--	--	--	--	--	--	--	PF08015	Fungal mating-type pheromone	GO:0007165	signal transduction	GO:0000772	mating pheromone activity	GO:0016020	membrane	--	--
comp426300_c0	208	398412019	XP_003857341.1	206	1.51783e-18	hypothetical protein MYCGRDRAFT_102471 [Zymoseptoria tritici IPO323]	--	--	--	--	--	--	--	--	--	Q8CG45	129	8.59351e-09	Aflatoxin B1 aldehyde reductase member 2 OS=Rattus norvegicus GN=Akr7a2 PE=1 SV=2	--	--	--	--	--	--	--	--	--	--
comp274610_c0	670	--	--	--	--	--	--	--	--	--	--	--	--	--	--	--	--	--	--	--	--	--	--	--	--	--	--	--	--
comp44999_c0	1411	356577418	XP_003556823.1	362	3.455e-34	PREDICTED: protein FAR1-RELATED SEQUENCE 3-like [Glycine max]	--	--	--	--	--	--	--	--	--	Q9ZVC9	292	1.51503e-26	Protein FAR1-RELATED SEQUENCE 3 OS=Arabidopsis thaliana GN=FRS3 PE=2 SV=2	--	--	--	--	--	--	--	--	--	--
comp31194_c0	236	--	--	--	--	--	--	--	--	--	--	--	--	--	--	--	--	--	--	--	--	--	--	--	--	--	--	--	--
comp34304_c0	561	353024583	AEQ64271.1	177	9.62594e-13	VTC2-like protein A [Solanum tuberosum]	--	--	--	--	--	K14190	VTC2_5	GDP-L-galactose phosphorylase	http://www.genome.jp/dbget-bin/www_bget?ko:K14190	Q9FLP9	162	6.90504e-12	GDP-L-galactose phosphorylase 2 OS=Arabidopsis thaliana GN=VTC5 PE=1 SV=1	--	--	--	--	--	--	--	--	--	--
comp28085_c0	549	--	--	--	--	--	--	--	--	--	--	--	--	--	--	--	--	--	--	--	--	--	--	--	--	--	--	--	--
comp238638_c0	332	--	--	--	--	--	--	--	--	--	--	--	--	--	--	--	--	--	--	--	--	--	--	--	--	--	--	--	--
comp409542_c0	331	--	--	--	--	--	--	--	--	--	--	--	--	--	--	--	--	--	--	--	--	--	--	--	--	--	--	--	--
comp869619_c0	229	--	--	--	--	--	--	--	--	--	--	--	--	--	--	--	--	--	--	--	--	--	--	--	--	--	--	--	--
comp43233_c0	1799	226497346	NP_001141052.1	895	1.12159e-111	uncharacterized protein LOC100273133 [Zea mays]	224922983	AC235219.1	82	9.35094e-33	Glycine max strain Williams 82 clone GM_WBb0022H09, complete sequence	--	--	--	--	--	--	--	--	PF00046	Homeobox domain	GO:0006355	regulation of transcription, DNA-dependent	GO:0043565//GO:0003700	sequence-specific DNA binding//sequence-specific DNA binding transcription factor activity	GO:0005667	transcription factor complex	--	--
comp49602_c2	1292	414881330	DAA58461.1	616	6.91924e-68	TPA: hypothetical protein ZEAMMB73_502123 [Zea mays]	--	--	--	--	--	--	--	--	--	Q9BUZ4	128	1.69698e-06	TNF receptor-associated factor 4 OS=Homo sapiens GN=TRAF4 PE=1 SV=1	--	--	GO:0016567	protein ubiquitination	GO:0008270//GO:0004842	zinc ion binding//ubiquitin-protein ligase activity	--	--	KOG1778	CREB binding protein/P300 and related TAZ Zn-finger proteins
comp46145_c0	2807	186505512	NP_181076.3	1285	1.0949e-160	RING-finger domain-containing protein [Arabidopsis thaliana]	147765510	AM430945.2	160	6.40869e-76	Vitis vinifera contig VV78X241223.4, whole genome shotgun sequence	--	--	--	--	Q9ZVT8	141	1.98562e-07	Putative E3 ubiquitin-protein ligase RF4 OS=Arabidopsis thaliana GN=RF4 PE=3 SV=1	PF07684	NOTCH protein	GO:0030154//GO:0007275//GO:0007219	cell differentiation//multicellular organismal development//Notch signaling pathway	--	--	GO:0016021	integral to membrane	KOG0161	Myosin class II heavy chain
comp357226_c0	208	--	--	--	--	--	--	--	--	--	--	--	--	--	--	--	--	--	--	--	--	--	--	--	--	--	--	--	--
comp45023_c0	1422	15234274	NP_194509.1	1190	9.32693e-158	protein phosphatase 2C 57 [Arabidopsis thaliana]	--	--	--	--	--	--	--	--	--	P93006	312	3.06742e-30	Probable protein phosphatase 2C 27 OS=Arabidopsis thaliana GN=At2g33700 PE=2 SV=1	PF07228//PF00481//PF08131	Stage II sporulation protein E (SpoIIE)//Protein phosphatase 2C//Defensin-like peptide family	GO:0080005//GO:0006470//GO:0009767	photosystem stoichiometry adjustment//protein dephosphorylation//photosynthetic electron transport chain	GO:0003824//GO:0004722//GO:0046872	catalytic activity//protein serine/threonine phosphatase activity//metal ion binding	GO:0009579//GO:0008287//GO:0005730//GO:0005576//GO:0009570	thylakoid//protein serine/threonine phosphatase complex//nucleolus//extracellular region//chloroplast stroma	KOG0698	Serine/threonine protein phosphatase
comp227005_c0	801	242047018	XP_002461255.1	1228	5.25277e-159	hypothetical protein SORBIDRAFT_02g043690 [Sorghum bicolor]	20259499	AY091049.1	292	7.43513e-150	Arabidopsis thaliana LON protease homolog (LON_ARA) mRNA, nuclear gene encoding mitochondrial protein, complete cds	K08675	PRSS15, PIM1	Lon-like ATP-dependent protease	http://www.genome.jp/dbget-bin/www_bget?ko:K08675	Q8CGK3	468	2.50772e-51	Lon protease homolog, mitochondrial OS=Mus musculus GN=Lonp1 PE=1 SV=2	PF02190	ATP-dependent protease La (LON) domain	GO:0006508//GO:0006510	proteolysis//ATP-dependent proteolysis	GO:0004252//GO:0003677//GO:0005524//GO:0004176	serine-type endopeptidase activity//DNA binding//ATP binding//ATP-dependent peptidase activity	GO:0005759	mitochondrial matrix	KOG2004	Mitochondrial ATP-dependent protease PIM1/LON
comp40704_c1	270	--	--	--	--	--	--	--	--	--	--	--	--	--	--	--	--	--	--	--	--	--	--	--	--	--	--	--	--
comp22776_c0	302	--	--	--	--	--	9798604	AB042194.1	38	4.12369e-09	Triticum aestivum TaWIN2 mRNA, complete cds	--	--	--	--	--	--	--	--	--	--	--	--	--	--	--	--	KOG3262	H/ACA small nucleolar RNP component GAR1
comp818223_c0	208	--	--	--	--	--	--	--	--	--	--	--	--	--	--	--	--	--	--	--	--	--	--	--	--	--	--	--	--
comp210656_c0	387	388853784	CCF52505.1	117	7.24219e-06	probable ribosomal protein L13B [Ustilago hordei]	--	--	--	--	--	--	--	--	--	--	--	--	--	PF04617	Hox9 activation region	GO:0006351	transcription, DNA-dependent	--	--	GO:0005634	nucleus	KOG3295	60S Ribosomal protein L13
comp36889_c0	600	115521211	ABJ09071.1	375	1.88417e-39	heat shock transcription factor 1 [Medicago sativa]	--	--	--	--	--	K09419	HSFF	heat shock transcription factor, other eukaryote	http://www.genome.jp/dbget-bin/www_bget?ko:K09419	O81821	327	5.24716e-34	Heat stress transcription factor A-1b OS=Arabidopsis thaliana GN=HSFA1B PE=2 SV=2	PF04736//PF00447	Eclosion hormone//HSF-type DNA-binding	GO:0006355//GO:0009408//GO:0007218//GO:0018990	regulation of transcription, DNA-dependent//response to heat//neuropeptide signaling pathway//ecdysis, chitin-based cuticle	GO:0008255//GO:0005515//GO:0043565//GO:0003700	ecdysis-triggering hormone activity//protein binding//sequence-specific DNA binding//sequence-specific DNA binding transcription factor activity	GO:0005634//GO:0005667	nucleus//transcription factor complex	KOG0627	Heat shock transcription factor
comp43748_c0	1031	--	--	--	--	--	--	--	--	--	--	--	--	--	--	--	--	--	--	--	--	--	--	--	--	--	--	--	--
comp49626_c0	2728	356519469	XP_003528395.1	513	2.83391e-52	PREDICTED: protein EXECUTER 1, chloroplastic-like [Glycine max]	31580988	AP006357.1	60	2.42051e-20	Lotus japonicus genomic DNA, chromosome 4, clone: LjT36C13, TM0100a, complete sequence	--	--	--	--	Q93YW0	1395	2.65814e-179	Protein EXECUTER 1, chloroplastic OS=Arabidopsis thaliana GN=EX1 PE=1 SV=1	PF03032//PF02151//PF00765	Brevenin/esculentin/gaegurin/rugosin family//UvrB/uvrC motif//Autoinducer synthetase	GO:0007165//GO:0006952//GO:0000304//GO:0042742	signal transduction//defense response//response to singlet oxygen//defense response to bacterium	GO:0005515	protein binding	GO:0005576//GO:0042651	extracellular region//thylakoid membrane	--	--
comp345854_c0	216	--	--	--	--	--	--	--	--	--	--	--	--	--	--	Q9ZUU3	69	3.08143e-06	Pentatricopeptide repeat-containing protein At2g37230 OS=Arabidopsis thaliana GN=At2g37230 PE=2 SV=1	--	--	--	--	--	--	--	--	--	--
comp36059_c0	406	--	--	--	--	--	--	--	--	--	--	--	--	--	--	--	--	--	--	PF04947	Poxvirus Late Transcription Factor VLTF3 like	GO:0046782	regulation of viral transcription	--	--	--	--	--	--
comp26874_c0	256	226496189	NP_001142968.1	165	5.83988e-12	uncharacterized protein LOC100275421 [Zea mays]	--	--	--	--	--	--	--	--	--	--	--	--	--	--	--	--	--	--	--	--	--	--	--
comp27939_c0	323	189193245	XP_001932961.1	523	1.63905e-65	60S ribosomal protein L15 [Pyrenophora tritici-repentis Pt-1C-BFP]	302507805	XM_003015818.1	143	1.89949e-67	Arthroderma benhamiae CBS 112371 hypothetical protein, mRNA	K02877	RP-L15e, RPL15	large subunit ribosomal protein L15e	http://www.genome.jp/dbget-bin/www_bget?ko:K02877	Q5NVE0	422	2.10337e-51	60S ribosomal protein L15 OS=Pongo abelii GN=RPL15 PE=2 SV=3	PF00827	Ribosomal L15	GO:0042254//GO:0006412	ribosome biogenesis//translation	GO:0003735	structural constituent of ribosome	GO:0005840	ribosome	KOG1678	60s ribosomal protein L15
comp19026_c0	491	115397379	XP_001214281.1	130	2.51525e-07	conserved hypothetical protein [Aspergillus terreus NIH2624]	--	--	--	--	--	--	--	--	--	--	--	--	--	--	--	--	--	--	--	--	--	--	--
comp246346_c0	275	--	--	--	--	--	--	--	--	--	--	--	--	--	--	--	--	--	--	--	--	--	--	--	--	--	--	--	--
comp351985_c0	279	--	--	--	--	--	--	--	--	--	--	--	--	--	--	--	--	--	--	--	--	--	--	--	--	--	--	--	--
comp12984_c1	235	--	--	--	--	--	--	--	--	--	--	--	--	--	--	--	--	--	--	--	--	--	--	--	--	--	--	--	--
comp17885_c0	402	255543995	XP_002513060.1	296	1.05944e-28	DNA-directed RNA polymerase, putative [Ricinus communis]	--	--	--	--	--	K16251	NRPE1	DNA-directed RNA polymerase V subunit 1	http://www.genome.jp/dbget-bin/www_bget?ko:K16251	P35084	128	1.08233e-07	DNA-directed RNA polymerase II subunit rpb1 OS=Dictyostelium discoideum GN=polr2a PE=2 SV=2	PF04997	RNA polymerase Rpb1, domain 1	GO:0006351//GO:0006306//GO:0030422//GO:0006144//GO:0006206	transcription, DNA-dependent//DNA methylation//production of siRNA involved in RNA interference//purine nucleobase metabolic process//pyrimidine nucleobase metabolic process	GO:0003677//GO:0003899	DNA binding//DNA-directed RNA polymerase activity	GO:0000418//GO:0005730//GO:0016604	DNA-directed RNA polymerase IV complex//nucleolus//nuclear body	KOG0260	RNA polymerase II, large subunit
comp161222_c0	225	--	--	--	--	--	--	--	--	--	--	--	--	--	--	--	--	--	--	--	--	--	--	--	--	--	--	--	--
comp621568_c0	204	115459226	NP_001053213.1	166	1.31834e-12	Os04g0498600 [Oryza sativa Japonica Group]	--	--	--	--	--	K01611	E4.1.1.50, speD	S-adenosylmethionine decarboxylase	http://www.genome.jp/dbget-bin/www_bget?ko:K01611	O24575	157	1.41432e-12	S-adenosylmethionine decarboxylase proenzyme OS=Zea mays GN=SAMDC PE=2 SV=1	PF01536	Adenosylmethionine decarboxylase	GO:0006525//GO:0006597//GO:0008295//GO:0006560//GO:0006596	arginine metabolic process//spermine biosynthetic process//spermidine biosynthetic process//proline metabolic process//polyamine biosynthetic process	GO:0004014//GO:0016829	adenosylmethionine decarboxylase activity//lyase activity	--	--	--	--
comp48185_c0	4661	338825718	AEJ10081.1	2423	0	ATP synthase CF1 alpha subunit [Kingia australis]	112032641	DQ887676.1	140	1.4032e-64	Drimys granadensis chloroplast, complete genome	K02111	ATPF1A, atpA	F-type H+-transporting ATPase subunit alpha	http://www.genome.jp/dbget-bin/www_bget?ko:K02111	B1NWD5	2397	0	ATP synthase subunit alpha, chloroplastic OS=Manihot esculenta GN=atpA PE=3 SV=1	PF02236//PF02874//PF00306//PF00006//PF02532//PF08278//PF02533	Viral DNA-binding protein, all alpha domain//ATP synthase alpha/beta family, beta-barrel domain//ATP synthase alpha/beta chain, C terminal domain//ATP synthase alpha/beta family, nucleotide-binding domain//Photosystem II reaction centre I protein (PSII 4.8 kDa protein)//DNA primase DnaG DnaB-binding//Photosystem II 4 kDa reaction centre component	GO:0046034//GO:0006269//GO:0006260//GO:0042777//GO:0006119//GO:0015992//GO:0006351//GO:0015986//GO:0015991//GO:0015979	ATP metabolic process//DNA replication, synthesis of RNA primer//DNA replication//plasma membrane ATP synthesis coupled proton transport//oxidative phosphorylation//proton transport//transcription, DNA-dependent//ATP synthesis coupled proton transport//ATP hydrolysis coupled proton transport//photosynthesis	GO:0003677//GO:0005524//GO:0003896//GO:0046933//GO:0046961//GO:0016820	DNA binding//ATP binding//DNA primase activity//hydrogen ion transporting ATP synthase activity, rotational mechanism//proton-transporting ATPase activity, rotational mechanism//hydrolase activity, acting on acid anhydrides, catalyzing transmembrane movement of substances	GO:0042025//GO:0016020//GO:0009535//GO:0009523//GO:0005730//GO:0045259//GO:0009539//GO:0045261//GO:0016469//GO:0033178//GO:0005657	host cell nucleus//membrane//chloroplast thylakoid membrane//photosystem II//nucleolus//proton-transporting ATP synthase complex//photosystem II reaction center//proton-transporting ATP synthase complex, catalytic core F(1)//proton-transporting two-sector ATPase complex//proton-transporting two-sector ATPase complex, catalytic domain//replication fork	KOG1353	F0F1-type ATP synthase, alpha subunit
comp34681_c0	519	356540227	XP_003538591.1	123	7.25839e-06	PREDICTED: E3 ubiquitin-protein ligase RGLG2-like [Glycine max]	--	--	--	--	--	--	--	--	--	--	--	--	--	--	--	--	--	--	--	--	--	--	--
comp26634_c0	268	--	--	--	--	--	--	--	--	--	--	--	--	--	--	--	--	--	--	--	--	--	--	--	--	--	--	--	--
comp524453_c0	322	--	--	--	--	--	--	--	--	--	--	--	--	--	--	--	--	--	--	--	--	--	--	--	--	--	--	--	--
comp36750_c0	443	--	--	--	--	--	--	--	--	--	--	--	--	--	--	--	--	--	--	--	--	--	--	--	--	--	--	--	--
comp188453_c0	556	--	--	--	--	--	146744167	EF380352.1	35	3.71485e-07	Chloranthus spicatus chloroplast, complete genome	--	--	--	--	--	--	--	--	--	--	--	--	--	--	--	--	--	--
comp198359_c0	303	--	--	--	--	--	--	--	--	--	--	--	--	--	--	--	--	--	--	--	--	--	--	--	--	--	--	--	--
comp3664_c0	206	--	--	--	--	--	--	--	--	--	--	--	--	--	--	--	--	--	--	--	--	--	--	--	--	--	--	--	--
comp89765_c0	1424	326505270	BAK03022.1	849	4.662e-106	predicted protein [Hordeum vulgare subsp. vulgare]	--	--	--	--	--	--	--	--	--	--	--	--	--	PF00646	F-box domain	--	--	GO:0005515	protein binding	--	--	KOG4443	Putative transcription factor HALR/MLL3, involved in embryonic development
comp49148_c0	1987	115458942	NP_001053071.1	1717	0	Os04g0474900 [Oryza sativa Japonica Group]	257900589	AC156629.28	34	4.9873e-06	Medicago truncatula chromosome 6 clone mth2-143f17, complete sequence	K01188	E3.2.1.21	beta-glucosidase	http://www.genome.jp/dbget-bin/www_bget?ko:K01188	Q0J0N4	1424	0	Beta-glucosidase 30 OS=Oryza sativa subsp. japonica GN=BGLU30 PE=2 SV=1	PF00232//PF00150	Glycosyl hydrolase family 1//Cellulase (glycosyl hydrolase family 5)	GO:0005975	carbohydrate metabolic process	GO:0004553	hydrolase activity, hydrolyzing O-glycosyl compounds	GO:0016023	cytoplasmic membrane-bounded vesicle	--	--
comp247798_c0	277	--	--	--	--	--	--	--	--	--	--	--	--	--	--	--	--	--	--	--	--	--	--	--	--	--	--	--	--
comp38827_c0	999	255555103	XP_002518589.1	138	5.97002e-07	conserved hypothetical protein [Ricinus communis]	--	--	--	--	--	--	--	--	--	--	--	--	--	PF05767	Poxvirus virion envelope protein A14	--	--	--	--	GO:0019031	viral envelope	KOG0045	Cytosolic Ca2+-dependent cysteine protease (calpain), large subunit (EF-Hand protein superfamily)
comp50728_c0	4686	297794903	XP_002865336.1	3084	0	helicase domain-containing protein [Arabidopsis lyrata subsp. lyrata]	172089193	AC225021.1	135	8.49075e-62	Solanum lycopersicum chromosome 1 clone C01HBa0108J06, complete sequence	K14780	DHX37, DHR1	ATP-dependent RNA helicase DHX37/DHR1	http://www.genome.jp/dbget-bin/www_bget?ko:K14780	Q54NJ4	335	2.1697e-30	Putative pre-mRNA-splicing factor ATP-dependent RNA helicase dhx15 OS=Dictyostelium discoideum GN=dhx15 PE=3 SV=1	PF00270//PF00271//PF04408//PF07503	DEAD/DEAH box helicase//Helicase conserved C-terminal domain//Helicase associated domain (HA2)//HypF finger	--	--	GO:0005524//GO:0016787//GO:0008270//GO:0004386//GO:0005488//GO:0003676//GO:0008026	ATP binding//hydrolase activity//zinc ion binding//helicase activity//binding//nucleic acid binding//ATP-dependent helicase activity	--	--	KOG0926	DEAH-box RNA helicase
comp2944_c0	360	297812015	XP_002873891.1	197	9.72947e-17	hypothetical protein ARALYDRAFT_488714 [Arabidopsis lyrata subsp. lyrata]	--	--	--	--	--	--	--	--	--	B8ARI7	177	3.67837e-15	Anamorsin homolog 2 OS=Oryza sativa subsp. indica GN=OsI_17963 PE=2 SV=1	--	--	GO:0032259//GO:0006915	methylation//apoptotic process	GO:0008168	methyltransferase activity	GO:0005737	cytoplasm	KOG4020	Protein DRE2, required for cell viability
comp34609_c0	462	333470596	AEF33833.1	199	1.05894e-15	ICE transcription factor 1 [Eucalyptus globulus]	449811522	KC157569.1	54	8.37606e-18	Musa AB Group inducer of CBF expression 1-1 (ICE1-1) mRNA, complete cds, alternatively spliced	--	--	--	--	Q9LSE2	177	4.03456e-14	Transcription factor ICE1 OS=Arabidopsis thaliana GN=SCRM PE=1 SV=1	--	--	--	--	--	--	--	--	--	--
comp33582_c0	371	--	--	--	--	--	--	--	--	--	--	--	--	--	--	--	--	--	--	--	--	--	--	--	--	--	--	--	--
comp50050_c0	1298	--	--	--	--	--	--	--	--	--	--	--	--	--	--	--	--	--	--	PF02978	Signal peptide binding domain	GO:0006614	SRP-dependent cotranslational protein targeting to membrane	GO:0008312	7S RNA binding	GO:0048500	signal recognition particle	--	--
comp338979_c0	297	71002728	XP_756045.1	227	4.87631e-20	cell division control protein Cdc48 [Aspergillus fumigatus Af293]	46122304	XM_385706.1	162	4.74185e-78	Gibberella zeae PH-1 hypothetical protein partial mRNA	K13525	VCP, CDC48	transitional endoplasmic reticulum ATPase	http://www.genome.jp/dbget-bin/www_bget?ko:K13525	P03974	219	4.67195e-20	Transitional endoplasmic reticulum ATPase OS=Sus scrofa GN=VCP PE=1 SV=5	PF07724//PF00004//PF07728	AAA domain (Cdc48 subfamily)//ATPase family associated with various cellular activities (AAA)//AAA domain (dynein-related subfamily)	GO:0051301	cell division	GO:0005524//GO:0017111//GO:0016887	ATP binding//nucleoside-triphosphatase activity//ATPase activity	--	--	KOG0730	AAA+-type ATPase
comp306742_c0	264	--	--	--	--	--	--	--	--	--	--	--	--	--	--	--	--	--	--	--	--	--	--	--	--	--	--	--	--
comp27766_c0	341	--	--	--	--	--	--	--	--	--	--	--	--	--	--	--	--	--	--	--	--	--	--	--	--	--	--	--	--
comp7018_c0	221	--	--	--	--	--	--	--	--	--	--	--	--	--	--	--	--	--	--	--	--	--	--	--	--	--	--	--	--
comp42628_c1	486	414877550	DAA54681.1	663	4.34469e-79	TPA: hypothetical protein ZEAMMB73_240498 [Zea mays]	--	--	--	--	--	--	--	--	--	Q9FKZ2	136	7.88208e-09	Probable disease resistance protein At5g66890 OS=Arabidopsis thaliana GN=At5g66890 PE=3 SV=1	PF00931	NB-ARC domain	--	--	GO:0043531	ADP binding	--	--	--	--
comp402177_c0	212	--	--	--	--	--	56806513	BA000042.1	61	4.53048e-22	Nicotiana tabacum mitochondrial DNA, complete genome	--	--	--	--	--	--	--	--	--	--	--	--	--	--	--	--	--	--
comp38980_c0	877	4651204	BAA77204.1	313	1.83296e-32	ring finger protein [Cicer arietinum]	--	--	--	--	--	--	--	--	--	Q3T0W3	189	4.3795e-16	E3 ubiquitin-protein ligase RNF181 OS=Bos taurus GN=RNF181 PE=2 SV=1	PF12861//PF03854	Anaphase-promoting complex subunit 11 RING-H2 finger//P-11 zinc finger	GO:0016567	protein ubiquitination	GO:0003723//GO:0008270//GO:0004842	RNA binding//zinc ion binding//ubiquitin-protein ligase activity	GO:0005680	anaphase-promoting complex	KOG0800	FOG: Predicted E3 ubiquitin ligase
comp38819_c0	1128	217073506	ACJ85113.1	656	1.67373e-81	unknown [Medicago truncatula]	330250293	CP002685.1	60	9.83695e-21	Arabidopsis thaliana chromosome 2, complete sequence	--	--	--	--	Q01JG2	405	1.4891e-44	Protein YABBY 5 OS=Oryza sativa subsp. indica GN=YAB5 PE=2 SV=2	PF00505	HMG (high mobility group) box	--	--	GO:0005515	protein binding	--	--	--	--
comp46677_c0	221	--	--	--	--	--	--	--	--	--	--	--	--	--	--	--	--	--	--	PF03742	PetN	GO:0017004//GO:0006118	cytochrome complex assembly//electron transport	GO:0045158	electron transporter, transferring electrons within cytochrome b6/f complex of photosystem II activity	GO:0009512	cytochrome b6f complex	--	--
comp30207_c0	718	168015660	XP_001760368.1	245	2.02906e-21	predicted protein [Physcomitrella patens subsp. patens]	--	--	--	--	--	K03798	ftsH, hflB	cell division protease FtsH	http://www.genome.jp/dbget-bin/www_bget?ko:K03798	Q9SAJ3	381	9.99454e-40	ATP-dependent zinc metalloprotease FTSH 12, chloroplastic OS=Arabidopsis thaliana GN=FTSH12 PE=2 SV=2	--	--	GO:0009793	embryo development ending in seed dormancy	GO:0008237//GO:0042623	metallopeptidase activity//ATPase activity, coupled	GO:0009941//GO:0005739	chloroplast envelope//mitochondrion	--	--
comp511888_c0	225	--	--	--	--	--	--	--	--	--	--	--	--	--	--	--	--	--	--	--	--	--	--	--	--	--	--	--	--
comp231819_c0	243	425771152	EKV09605.1	198	1.9409e-17	NADH-ubiquinone oxidoreductase 299 kDa subunit, putative [Penicillium digitatum Pd1]	169619125	XM_001802924.1	46	1.15088e-13	Phaeosphaeria nodorum SN15 hypothetical protein partial mRNA	--	--	--	--	P24919	176	1.51955e-15	NADH-ubiquinone oxidoreductase 29.9 kDa subunit, mitochondrial OS=Neurospora crassa (strain ATCC 24698 / 74-OR23-1A / CBS 708.71 / DSM 1257 / FGSC 987) GN=nuo-32 PE=1 SV=1	PF04716	ETC complex I subunit conserved region	GO:0022904//GO:0009987//GO:0055114	respiratory electron transport chain//cellular process//oxidation-reduction process	GO:0016651	oxidoreductase activity, acting on NADH or NADPH	GO:0016020//GO:0005743//GO:0044444	membrane//mitochondrial inner membrane//cytoplasmic part	--	--
comp12813_c0	246	147791169	CAN61453.1	177	6.68311e-15	hypothetical protein VITISV_029791 [Vitis vinifera]	147791167	AM462343.2	100	1.11873e-43	Vitis vinifera contig VV78X049507.10, whole genome shotgun sequence	--	--	--	--	--	--	--	--	--	--	--	--	--	--	--	--	--	--
comp754190_c0	205	169602761	XP_001794802.1	218	1.90881e-19	hypothetical protein SNOG_04383 [Phaeosphaeria nodorum SN15]	--	--	--	--	--	--	--	--	--	Q10072	109	6.23603e-06	Uncharacterized transporter C3H1.06c OS=Schizosaccharomyces pombe (strain 972 / ATCC 24843) GN=SPAC3H1.06c PE=2 SV=1	PF01254//PF07690	Nuclear transition protein 2//Major Facilitator Superfamily	GO:0055085//GO:0007283	transmembrane transport//spermatogenesis	GO:0003677	DNA binding	GO:0005634//GO:0016021//GO:0000786	nucleus//integral to membrane//nucleosome	--	--
comp38999_c1	875	315440254	ADU20199.1	963	4.46396e-125	mitochondrial citrate synthase [Pyrus pyrifolia]	89574098	DQ403142.1	47	1.27641e-13	Hippopotamus amphibius citrate synthase (CS) mRNA, partial cds	K01647	CS, gltA	citrate synthase	http://www.genome.jp/dbget-bin/www_bget?ko:K01647	Q0QHL3	757	1.76145e-95	Probable citrate synthase, mitochondrial OS=Glossina morsitans morsitans PE=2 SV=1	PF00285	Citrate synthase	GO:0006099//GO:0044262//GO:0046487	tricarboxylic acid cycle//cellular carbohydrate metabolic process//glyoxylate metabolic process	GO:0046912//GO:0004108	transferase activity, transferring acyl groups, acyl groups converted into alkyl on transfer//citrate (Si)-synthase activity	GO:0005759	mitochondrial matrix	KOG2617	Citrate synthase
comp496415_c0	225	--	--	--	--	--	--	--	--	--	--	--	--	--	--	--	--	--	--	--	--	--	--	--	--	--	--	--	--
comp32860_c0	664	226492918	NP_001152148.1	724	1.346e-92	LOC100285786 [Zea mays]	--	--	--	--	--	--	--	--	--	A4YHP1	127	2.74598e-07	Ribonuclease Z OS=Metallosphaera sedula (strain ATCC 51363 / DSM 5348) GN=rnz PE=3 SV=1	--	--	GO:0042780//GO:0051252	tRNA 3'-end processing//regulation of RNA metabolic process	GO:0042781	3'-tRNA processing endoribonuclease activity	GO:0005634	nucleus	--	--
comp429531_c0	204	--	--	--	--	--	--	--	--	--	--	--	--	--	--	--	--	--	--	--	--	--	--	--	--	--	--	--	--
comp15527_c0	256	--	--	--	--	--	--	--	--	--	--	--	--	--	--	--	--	--	--	--	--	--	--	--	--	--	--	--	--
comp41428_c0	1569	297796501	XP_002866135.1	1251	3.37655e-167	hypothetical protein ARALYDRAFT_495718 [Arabidopsis lyrata subsp. lyrata]	449482624	XM_004156305.1	276	1.1647e-140	PREDICTED: Cucumis sativus COP9 signalosome complex subunit 6a-like (LOC101230185), mRNA	K12179	COPS6, CSN6	COP9 signalosome complex subunit 6	http://www.genome.jp/dbget-bin/www_bget?ko:K12179	A6QQ21	569	3.0269e-66	COP9 signalosome complex subunit 6 OS=Bos taurus GN=COPS6 PE=2 SV=1	PF01398	Mov34/MPN/PAD-1 family	--	--	GO:0005515	protein binding	--	--	KOG3050	COP9 signalosome, subunit CSN6
comp36_c0	243	--	--	--	--	--	--	--	--	--	--	--	--	--	--	--	--	--	--	--	--	--	--	--	--	--	--	--	--
comp226173_c0	305	224125680	XP_002319649.1	122	2.18698e-06	predicted protein [Populus trichocarpa]	--	--	--	--	--	--	--	--	--	--	--	--	--	--	--	--	--	--	--	--	--	--	--
comp33279_c1	294	--	--	--	--	--	--	--	--	--	--	--	--	--	--	--	--	--	--	--	--	--	--	--	--	--	--	--	--
comp33531_c0	2061	225440248	XP_002278657.1	1084	1.74929e-138	PREDICTED: probable S-acyltransferase At5g05070 [Vitis vinifera]	432908159	XM_004077735.1	38	3.09335e-08	PREDICTED: Oryzias latipes palmitoyltransferase ZDHHC18-like (LOC101173734), mRNA	--	--	--	--	Q8IZN3	473	5.08342e-50	Probable palmitoyltransferase ZDHHC14 OS=Homo sapiens GN=ZDHHC14 PE=1 SV=1	PF00641//PF07967//PF01529	Zn-finger in Ran binding protein and others//C3HC zinc finger-like//DHHC zinc finger domain	--	--	GO:0046872//GO:0008270//GO:0003824	metal ion binding//zinc ion binding//catalytic activity	GO:0005634//GO:0005622	nucleus//intracellular	KOG1311	DHHC-type Zn-finger proteins
comp1025_c0	310	--	--	--	--	--	--	--	--	--	--	--	--	--	--	--	--	--	--	--	--	--	--	--	--	--	--	--	--
comp48499_c0	2431	224131278	XP_002328499.1	186	4.27045e-12	predicted protein [Populus trichocarpa]	--	--	--	--	--	--	--	--	--	Q9FUD3	140	5.96205e-08	Basic leucine zipper 9 OS=Arabidopsis thaliana GN=BZIP9 PE=1 SV=1	PF02183//PF00170//PF05247//PF04977//PF05837//PF07716//PF06005//PF09726	Homeobox associated leucine zipper//bZIP transcription factor//Flagellar transcriptional activator (FlhD)//Septum formation initiator//Centromere protein H (CENP-H)//Basic region leucine zipper//Protein of unknown function (DUF904)//Transmembrane protein	GO:0007059//GO:0006355//GO:0043093//GO:0045893//GO:0009296//GO:0051301//GO:0007049//GO:0000917	chromosome segregation//regulation of transcription, DNA-dependent//cytokinesis by binary fission//positive regulation of transcription, DNA-dependent//flagellum assembly//cell division//cell cycle//barrier septum assembly	GO:0003677//GO:0046983//GO:0043565//GO:0003700//GO:0043515	DNA binding//protein dimerization activity//sequence-specific DNA binding//sequence-specific DNA binding transcription factor activity//kinetochore binding	GO:0005737//GO:0005667//GO:0016021//GO:0000777//GO:0005634	cytoplasm//transcription factor complex//integral to membrane//condensed chromosome kinetochore//nucleus	--	--
comp389375_c0	244	--	--	--	--	--	--	--	--	--	--	--	--	--	--	--	--	--	--	PF02822	Antistasin family	--	--	GO:0004867	serine-type endopeptidase inhibitor activity	--	--	--	--
comp318309_c0	224	--	--	--	--	--	--	--	--	--	--	--	--	--	--	--	--	--	--	--	--	--	--	--	--	--	--	--	--
comp39016_c0	1081	388519201	AFK47662.1	471	4.71585e-53	unknown [Lotus japonicus]	--	--	--	--	--	--	--	--	--	Q9CAA9	320	1.82227e-31	Transcription factor bHLH49 OS=Arabidopsis thaliana GN=BHLH49 PE=2 SV=1	--	--	--	--	--	--	--	--	--	--
comp30496_c0	361	350538715	NP_001234356.1	567	1.67771e-66	cullin 4 [Solanum lycopersicum]	--	--	--	--	--	K10609	CUL4	cullin 4	http://www.genome.jp/dbget-bin/www_bget?ko:K10609	Q9STG3	150	1.49571e-11	Putative cullin-like protein 4 OS=Arabidopsis thaliana GN=At3g46910 PE=3 SV=1	PF00888	Cullin family	GO:0006511	ubiquitin-dependent protein catabolic process	GO:0031625	ubiquitin protein ligase binding	GO:0031461	cullin-RING ubiquitin ligase complex	KOG2167	Cullins
comp15229_c1	216	--	--	--	--	--	--	--	--	--	--	--	--	--	--	--	--	--	--	--	--	--	--	--	--	--	--	--	--
comp170518_c0	335	--	--	--	--	--	--	--	--	--	--	--	--	--	--	--	--	--	--	--	--	--	--	--	--	--	--	--	--
comp41008_c0	1041	357437111	XP_003588831.1	327	1.34075e-32	WRKY transcription factor [Medicago truncatula]	--	--	--	--	--	--	--	--	--	Q8VWV6	246	8.91001e-22	Probable WRKY transcription factor 61 OS=Arabidopsis thaliana GN=WRKY61 PE=2 SV=1	PF03106//PF05797//PF06401	WRKY DNA -binding domain//Yeast trans-acting factor (REP1/REP2)//Alpha-2-macroglobulin RAP, C-terminal domain	GO:0007165//GO:0006355//GO:0030541	signal transduction//regulation of transcription, DNA-dependent//plasmid partitioning	GO:0008201//GO:0043565//GO:0050750//GO:0003700	heparin binding//sequence-specific DNA binding//low-density lipoprotein particle receptor binding//sequence-specific DNA binding transcription factor activity	GO:0005783//GO:0005667	endoplasmic reticulum//transcription factor complex	--	--
comp38210_c0	1045	357115809	XP_003559678.1	271	1.73247e-23	PREDICTED: DNA polymerase kappa-like [Brachypodium distachyon]	--	--	--	--	--	K03511	POLK	DNA polymerase kappa	http://www.genome.jp/dbget-bin/www_bget?ko:K03511	--	--	--	--	--	--	--	--	--	--	--	--	--	--
comp33355_c0	613	--	--	--	--	--	--	--	--	--	--	--	--	--	--	--	--	--	--	--	--	--	--	--	--	--	--	--	--
comp14866_c0	205	297741511	CBI32643.3	212	2.35689e-18	unnamed protein product [Vitis vinifera]	--	--	--	--	--	--	--	--	--	Q9SIT7	115	9.4017e-07	Pentatricopeptide repeat-containing protein At2g13600 OS=Arabidopsis thaliana GN=PCMP-E76 PE=2 SV=1	PF07443	HepA-related protein (HARP)	GO:0016568	chromatin modification	GO:0005524//GO:0016818//GO:0004386	ATP binding//hydrolase activity, acting on acid anhydrides, in phosphorus-containing anhydrides//helicase activity	GO:0005634	nucleus	--	--
comp455547_c0	309	296090683	CBI41082.3	285	1.24046e-28	unnamed protein product [Vitis vinifera]	--	--	--	--	--	--	--	--	--	Q7Y211	249	5.14796e-24	Pentatricopeptide repeat-containing protein At3g57430, chloroplastic OS=Arabidopsis thaliana GN=PCMP-H81 PE=2 SV=2	PF10741	General secretion pathway protein M	GO:0006858	extracellular transport	--	--	--	--	--	--
comp36900_c0	627	--	--	--	--	--	--	--	--	--	--	--	--	--	--	--	--	--	--	--	--	--	--	--	--	--	--	--	--
comp19442_c0	204	--	--	--	--	--	--	--	--	--	--	--	--	--	--	--	--	--	--	--	--	--	--	--	--	--	--	--	--
comp42121_c0	731	--	--	--	--	--	--	--	--	--	--	--	--	--	--	--	--	--	--	--	--	--	--	--	--	--	--	--	--
comp41477_c0	1135	119472310	XP_001258310.1	522	9.30525e-61	hypothetical protein NFIA_057630 [Neosartorya fischeri NRRL 181]	--	--	--	--	--	--	--	--	--	Q09788	245	2.77713e-21	Alkali-sensitive linkage protein 1 OS=Schizosaccharomyces pombe (strain 972 / ATCC 24843) GN=asl1 PE=1 SV=1	PF11593//PF05955	Mediator complex subunit 3 fungal//Equine herpesvirus glycoprotein gp2	GO:0006357//GO:0016032	regulation of transcription from RNA polymerase II promoter//viral reproduction	GO:0001104	RNA polymerase II transcription cofactor activity	GO:0016592//GO:0016021	mediator complex//integral to membrane	KOG3671	Actin regulatory protein (Wiskott-Aldrich syndrome protein)
comp39248_c0	2016	357128897	XP_003566106.1	2054	0	PREDICTED: calcium and calcium/calmodulin-dependent serine/threonine-protein kinase-like [Brachypodium distachyon]	45184320	AY502067.1	52	4.99025e-16	Pisum sativum cultivar Frisson Ca2+ and calmodulin-dependent protein kinase (SYM9) gene, partial cds	--	--	--	--	O15865	574	1.08387e-63	Calcium-dependent protein kinase 2 OS=Plasmodium falciparum (isolate K1 / Thailand) GN=CPK2 PE=1 SV=3	PF06293//PF07714//PF00069	Lipopolysaccharide kinase (Kdo/WaaP) family//Protein tyrosine kinase//Protein kinase domain	GO:0016310//GO:0009069//GO:0006468//GO:0009103	phosphorylation//serine family amino acid metabolic process//protein phosphorylation//lipopolysaccharide biosynthetic process	GO:0005524//GO:0016773//GO:0004672//GO:0005509//GO:0004683//GO:0005516	ATP binding//phosphotransferase activity, alcohol group as acceptor//protein kinase activity//calcium ion binding//calmodulin-dependent protein kinase activity//calmodulin binding	GO:0016020//GO:0016021	membrane//integral to membrane	KOG0032	Ca2+/calmodulin-dependent protein kinase, EF-Hand protein superfamily
comp29127_c0	573	357449331	XP_003594942.1	502	1.53434e-58	BRASSINOSTEROID INSENSITIVE 1-associated receptor kinase [Medicago truncatula]	--	--	--	--	--	--	--	--	--	O65405	346	2.96109e-36	Cysteine-rich receptor-like protein kinase 28 OS=Arabidopsis thaliana GN=CRK28 PE=2 SV=2	PF07714//PF00069	Protein tyrosine kinase//Protein kinase domain	GO:0016310//GO:0006468	phosphorylation//protein phosphorylation	GO:0005524//GO:0004672	ATP binding//protein kinase activity	--	--	--	--
comp12936_c0	207	--	--	--	--	--	--	--	--	--	--	--	--	--	--	--	--	--	--	--	--	--	--	--	--	--	--	--	--
comp37678_c0	522	--	--	--	--	--	--	--	--	--	--	--	--	--	--	--	--	--	--	--	--	--	--	--	--	--	--	--	--
comp228970_c0	795	255548395	XP_002515254.1	889	4.94195e-110	Stachyose synthase precursor, putative [Ricinus communis]	225431981	XM_002273029.1	245	9.8864e-124	PREDICTED: Vitis vinifera stachyose synthase-like (LOC100246503), mRNA	K06611	E2.4.1.67	stachyose synthetase	http://www.genome.jp/dbget-bin/www_bget?ko:K06611	Q8RX87	378	1.80801e-39	Probable galactinol--sucrose galactosyltransferase 6 OS=Arabidopsis thaliana GN=RFS6 PE=2 SV=2	PF12800	4Fe-4S binding domain	GO:0009312//GO:0006118//GO:0006012	oligosaccharide biosynthetic process//electron transport//galactose metabolic process	GO:0009055//GO:0047268//GO:0051536	electron carrier activity//galactinol-raffinose galactosyltransferase activity//iron-sulfur cluster binding	GO:0005737	cytoplasm	KOG3671	Actin regulatory protein (Wiskott-Aldrich syndrome protein)
comp19310_c0	208	--	--	--	--	--	--	--	--	--	--	--	--	--	--	--	--	--	--	--	--	--	--	--	--	--	--	--	--
comp49426_c0	4260	218200039	EEC82466.1	3959	0	hypothetical protein OsI_26907 [Oryza sativa Indica Group]	--	--	--	--	--	K12818	DHX8, PRP22	ATP-dependent RNA helicase DHX8/PRP22	http://www.genome.jp/dbget-bin/www_bget?ko:K12818	Q767K6	734	6.91912e-79	Putative pre-mRNA-splicing factor ATP-dependent RNA helicase DHX16 OS=Sus scrofa GN=DHX16 PE=3 SV=1	PF00083//PF00271//PF04408//PF01485//PF00076	Sugar (and other) transporter//Helicase conserved C-terminal domain//Helicase associated domain (HA2)//IBR domain//RNA recognition motif. (a.k.a. RRM, RBD, or RNP domain)	GO:0055085	transmembrane transport	GO:0005524//GO:0004386//GO:0003676//GO:0046872//GO:0000166//GO:0008270//GO:0022857	ATP binding//helicase activity//nucleic acid binding//metal ion binding//nucleotide binding//zinc ion binding//transmembrane transporter activity	GO:0016021	integral to membrane	KOG0922	DEAH-box RNA helicase
comp36977_c1	394	22531170	AAM97089.1	650	2.57477e-82	cellulose synthase catalytic subunit [Arabidopsis thaliana]	219818366	FJ149430.1	36	7.15196e-08	Daucus carota subsp. sativus clone BAC C159A06 genomic sequence	K10999	CESA	cellulose synthase A	http://www.genome.jp/dbget-bin/www_bget?ko:K10999	A2WV32	638	9.55942e-77	Cellulose synthase A catalytic subunit 4 [UDP-forming] OS=Oryza sativa subsp. indica GN=CESA4 PE=2 SV=2	PF03552	Cellulose synthase	GO:0005982//GO:0006011//GO:0030244//GO:0005985	starch metabolic process//UDP-glucose metabolic process//cellulose biosynthetic process//sucrose metabolic process	GO:0016760	cellulose synthase (UDP-forming) activity	GO:0016020	membrane	--	--
comp511267_c0	254	169609532	XP_001798185.1	116	7.42111e-06	hypothetical protein SNOG_07858 [Phaeosphaeria nodorum SN15]	--	--	--	--	--	--	--	--	--	--	--	--	--	--	--	--	--	--	--	--	--	--	--
comp48371_c0	2262	115477815	NP_001062503.1	2473	0	Os08g0559600 [Oryza sativa Japonica Group]	151426785	AK248834.1	614	0	Hordeum vulgare subsp. vulgare cDNA clone: FLbaf3h05, mRNA sequence	K01687	ilvD	dihydroxy-acid dehydratase	http://www.genome.jp/dbget-bin/www_bget?ko:K01687	P39522	1622	0	Dihydroxy-acid dehydratase, mitochondrial OS=Saccharomyces cerevisiae (strain ATCC 204508 / S288c) GN=ILV3 PE=1 SV=2	PF00920	Dehydratase family	GO:0015940//GO:0008152//GO:0009097//GO:0009082//GO:0009098//GO:0009099	pantothenate biosynthetic process//metabolic process//isoleucine biosynthetic process//branched-chain amino acid biosynthetic process//leucine biosynthetic process//valine biosynthetic process	GO:0003824//GO:0004160	catalytic activity//dihydroxy-acid dehydratase activity	GO:0009536	plastid	KOG2448	Dihydroxy-acid dehydratase
comp488095_c0	216	--	--	--	--	--	--	--	--	--	--	--	--	--	--	--	--	--	--	--	--	--	--	--	--	--	--	--	--
comp191054_c0	299	225436281	XP_002269411.1	314	8.91006e-32	PREDICTED: G-type lectin S-receptor-like serine/threonine-protein kinase RLK1-like [Vitis vinifera]	--	--	--	--	--	--	--	--	--	Q8GX23	201	1.02762e-17	Proline-rich receptor-like protein kinase PERK5 OS=Arabidopsis thaliana GN=PERK5 PE=2 SV=1	PF07714//PF00069	Protein tyrosine kinase//Protein kinase domain	GO:0006468	protein phosphorylation	GO:0005524//GO:0004672	ATP binding//protein kinase activity	--	--	--	--
comp175497_c0	342	21553939	AAM63020.1	115	7.36492e-06	unknown [Arabidopsis thaliana]	--	--	--	--	--	--	--	--	--	--	--	--	--	--	--	--	--	--	--	--	--	--	--
comp382881_c0	261	356519507	XP_003528414.1	171	7.45401e-14	PREDICTED: uncharacterized protein LOC100780858 [Glycine max]	--	--	--	--	--	--	--	--	--	--	--	--	--	PF03821//PF01184//PF00335	Golgi 4-transmembrane spanning transporter//GPR1/FUN34/yaaH family//Tetraspanin family	--	--	--	--	GO:0016020//GO:0016021	membrane//integral to membrane	--	--
comp44804_c0	1782	215694002	BAG89201.1	2077	0	unnamed protein product [Oryza sativa Japonica Group]	449433494	XM_004134485.1	477	0	PREDICTED: Cucumis sativus probable UDP-N-acetylglucosamine pyrophosphorylase-like (LOC101204428), mRNA gi|449490658|ref|XM_004158621.1| PREDICTED: Cucumis sativus probable UDP-N-acetylglucosamine pyrophosphorylase-like (LOC101228113), mRNA	K00972	UAP1	UDP-N-acetylglucosamine pyrophosphorylase	http://www.genome.jp/dbget-bin/www_bget?ko:K00972	P43123	790	3.69502e-96	UDP-N-acetylglucosamine pyrophosphorylase OS=Saccharomyces cerevisiae (strain ATCC 204508 / S288c) GN=QRI1 PE=1 SV=1	PF01704	UTP--glucose-1-phosphate uridylyltransferase	GO:0008152	metabolic process	GO:0016779	nucleotidyltransferase activity	--	--	KOG2388	UDP-N-acetylglucosamine pyrophosphorylase
comp49625_c0	3486	115441625	NP_001045092.1	2526	0	Os01g0898300 [Oryza sativa Japonica Group]	62728584	AY942799.1	35	2.44928e-06	Cucumis sativus cyclin-related protein 1 (M1) mRNA, partial cds	--	--	--	--	Q5BAD4	137	8.72893e-07	Protein efr3 OS=Emericella nidulans (strain FGSC A4 / ATCC 38163 / CBS 112.46 / NRRL 194 / M139) GN=efr3 PE=3 SV=1	PF08492//PF05453//PF02172	SRP72 RNA-binding domain//BmTXKS1/BmP02 toxin family//KIX domain	GO:0006810//GO:0006355//GO:0006614//GO:0009405	transport//regulation of transcription, DNA-dependent//SRP-dependent cotranslational protein targeting to membrane//pathogenesis	GO:0008200//GO:0003712//GO:0008312	ion channel inhibitor activity//transcription cofactor activity//7S RNA binding	GO:0048500//GO:0005667//GO:0005576	signal recognition particle//transcription factor complex//extracellular region	KOG1877	Putative transmembrane protein cmp44E
comp36401_c0	251	357467743	XP_003604156.1	120	3.02911e-06	Cell wall-associated hydrolase [Medicago truncatula]	283775164	AE008692.2	180	3.86368e-88	Zymomonas mobilis subsp. mobilis ZM4, complete genome	--	--	--	--	--	--	--	--	--	--	--	--	--	--	--	--	--	--
comp37379_c0	813	--	--	--	--	--	--	--	--	--	--	--	--	--	--	--	--	--	--	--	--	--	--	--	--	--	--	--	--
comp43853_c0	1643	357486973	XP_003613774.1	1073	3.00584e-136	Ectonucleoside triphosphate diphosphohydrolase [Medicago truncatula]	--	--	--	--	--	K01510	ENTPD1_3_8	apyrase	http://www.genome.jp/dbget-bin/www_bget?ko:K01510	P79784	317	4.66639e-30	Ectonucleoside triphosphate diphosphohydrolase 2 OS=Gallus gallus GN=ENTPD2 PE=1 SV=2	PF01293//PF01150	Phosphoenolpyruvate carboxykinase//GDA1/CD39 (nucleoside phosphatase) family	GO:0006099//GO:0015976//GO:0006094	tricarboxylic acid cycle//carbon utilization//gluconeogenesis	GO:0016787//GO:0005524//GO:0004612	hydrolase activity//ATP binding//phosphoenolpyruvate carboxykinase (ATP) activity	--	--	KOG1386	Nucleoside phosphatase
comp39683_c2	304	356547547	XP_003542173.1	174	3.73471e-13	PREDICTED: uncharacterized protein LOC100791140, partial [Glycine max]	--	--	--	--	--	--	--	--	--	--	--	--	--	--	--	--	--	--	--	--	--	--	--
comp534518_c0	226	--	--	--	--	--	--	--	--	--	--	--	--	--	--	--	--	--	--	--	--	--	--	--	--	--	--	--	--
comp1636_c0	467	--	--	--	--	--	--	--	--	--	--	--	--	--	--	--	--	--	--	--	--	--	--	--	--	--	--	--	--
comp165294_c0	427	--	--	--	--	--	--	--	--	--	--	--	--	--	--	--	--	--	--	--	--	--	--	--	--	--	--	--	--
comp14164_c0	467	--	--	--	--	--	--	--	--	--	--	--	--	--	--	--	--	--	--	--	--	--	--	--	--	--	--	--	--
comp316308_c0	443	--	--	--	--	--	--	--	--	--	--	--	--	--	--	--	--	--	--	--	--	--	--	--	--	--	--	--	--
comp233565_c0	253	145250391	XP_001396709.1	179	6.28824e-15	nascent polypeptide-associated complex subunit alpha [Aspergillus niger CBS 513.88]	164428483	XM_960682.2	70	5.49051e-27	Neurospora crassa OR74A hypothetical protein partial mRNA	K03626	EGD2, NACA	nascent polypeptide-associated complex subunit alpha	http://www.genome.jp/dbget-bin/www_bget?ko:K03626	Q2U955	172	4.05342e-15	Nascent polypeptide-associated complex subunit alpha OS=Aspergillus oryzae (strain ATCC 42149 / RIB 40) GN=egd2 PE=3 SV=1	PF01056//PF00627	Myc amino-terminal region//UBA/TS-N domain	GO:0006355//GO:0015031	regulation of transcription, DNA-dependent//protein transport	GO:0005515//GO:0003700	protein binding//sequence-specific DNA binding transcription factor activity	GO:0005634//GO:0005667//GO:0005737	nucleus//transcription factor complex//cytoplasm	KOG2239	Transcription factor containing NAC and TS-N domains
comp29121_c0	221	--	--	--	--	--	--	--	--	--	--	--	--	--	--	--	--	--	--	--	--	--	--	--	--	--	--	--	--
comp49522_c1	3557	356503161	XP_003520380.1	493	1.63966e-49	PREDICTED: uncharacterized protein LOC100787185 [Glycine max]	242065465	XM_002453977.1	116	2.34547e-51	Sorghum bicolor hypothetical protein, mRNA	--	--	--	--	Q6K7R9	166	3.18604e-10	DEAD-box ATP-dependent RNA helicase 48 OS=Oryza sativa subsp. japonica GN=Os02g0826100 PE=2 SV=1	--	--	GO:0009793//GO:0006825	embryo development ending in seed dormancy//copper ion transport	GO:0005375	copper ion transmembrane transporter activity	--	--	KOG3671	Actin regulatory protein (Wiskott-Aldrich syndrome protein)
comp28545_c0	259	296822694	XP_002850327.1	124	1.76814e-06	fibronectin type III domain-containing protein [Arthroderma otae CBS 113480]	--	--	--	--	--	--	--	--	--	--	--	--	--	--	--	--	--	--	--	--	--	--	--
comp50209_c0	3748	218188059	EEC70486.1	3009	0	hypothetical protein OsI_01557 [Oryza sativa Indica Group]	21104554	AP003206.4	80	2.54364e-31	Oryza sativa Japonica Group genomic DNA, chromosome 1, BAC clone:B1146F03	--	--	--	--	P0C866	166	4.55719e-11	Putative protein FAM91A2 OS=Homo sapiens GN=FAM91A2 PE=5 SV=1	PF00507	NADH-ubiquinone/plastoquinone oxidoreductase, chain 3	GO:0006120//GO:0006744//GO:0006814//GO:0015992//GO:0055114	mitochondrial electron transport, NADH to ubiquinone//ubiquinone biosynthetic process//sodium ion transport//proton transport//oxidation-reduction process	GO:0008137	NADH dehydrogenase (ubiquinone) activity	--	--	KOG3707	Uncharacterized conserved protein
comp32318_c0	241	--	--	--	--	--	--	--	--	--	--	--	--	--	--	--	--	--	--	--	--	--	--	--	--	--	--	--	--
comp2311_c0	234	--	--	--	--	--	--	--	--	--	--	--	--	--	--	--	--	--	--	--	--	--	--	--	--	--	--	--	--
comp39783_c0	1973	388501810	AFK38971.1	141	3.4686e-07	unknown [Medicago truncatula]	--	--	--	--	--	K13173	ARGLU1	arginine and glutamate-rich protein 1	http://www.genome.jp/dbget-bin/www_bget?ko:K13173	--	--	--	--	PF12124//PF02387//PF05680	Coronavirus polyprotein cleavage domain//IncFII RepA protein family//ATP synthase E chain	GO:0015986//GO:0006508//GO:0006276//GO:0015992	ATP synthesis coupled proton transport//proteolysis//plasmid maintenance//proton transport	GO:0016788//GO:0016817//GO:0004197//GO:0016740//GO:0015078//GO:0008242	hydrolase activity, acting on ester bonds//hydrolase activity, acting on acid anhydrides//cysteine-type endopeptidase activity//transferase activity//hydrogen ion transmembrane transporter activity//omega peptidase activity	GO:0005840//GO:0000276	ribosome//mitochondrial proton-transporting ATP synthase complex, coupling factor F(o)	KOG4676	Splicing factor, arginine/serine-rich
comp34709_c0	626	--	--	--	--	--	--	--	--	--	--	--	--	--	--	--	--	--	--	PF06151	Trehalose receptor	GO:0007607//GO:0007187//GO:0050912	taste perception//G-protein coupled receptor signaling pathway, coupled to cyclic nucleotide second messenger//detection of chemical stimulus involved in sensory perception of taste	GO:0008527	taste receptor activity	--	--	--	--
comp5334_c0	872	--	--	--	--	--	--	--	--	--	--	--	--	--	--	--	--	--	--	--	--	--	--	--	--	--	--	KOG0260	RNA polymerase II, large subunit
comp140949_c0	225	--	--	--	--	--	--	--	--	--	--	--	--	--	--	--	--	--	--	--	--	--	--	--	--	--	--	--	--
comp485863_c0	267	--	--	--	--	--	--	--	--	--	--	--	--	--	--	--	--	--	--	PF06424	PRP1 splicing factor, N-terminal	GO:0000398	mRNA splicing, via spliceosome	--	--	GO:0005634	nucleus	--	--
comp50977_c0	2429	359493717	XP_002280926.2	880	7.03577e-104	PREDICTED: G-type lectin S-receptor-like serine/threonine-protein kinase At4g27290-like [Vitis vinifera]	123675650	AM481918.1	60	2.15352e-20	Vitis vinifera contig VV78X086274.10, whole genome shotgun sequence	--	--	--	--	P22553	673	1.33685e-77	S-locus-specific glycoprotein BS29-2 OS=Brassica oleracea var. alboglabra GN=SLSG PE=2 SV=1	PF00954//PF11883//PF07714//PF00069	S-locus glycoprotein family//Domain of unknown function (DUF3403)//Protein tyrosine kinase//Protein kinase domain	GO:0016310//GO:0009069//GO:0048544//GO:0006468	phosphorylation//serine family amino acid metabolic process//recognition of pollen//protein phosphorylation	GO:0005524//GO:0004674//GO:0004672	ATP binding//protein serine/threonine kinase activity//protein kinase activity	--	--	--	--
comp621661_c0	242	--	--	--	--	--	--	--	--	--	--	--	--	--	--	--	--	--	--	--	--	--	--	--	--	--	--	--	--
comp41857_c1	636	224105811	XP_002313939.1	430	3.83658e-49	predicted protein [Populus trichocarpa]	349726524	FQ382734.1	141	5.08958e-66	Vitis vinifera clone SS0ABG46YG06	--	--	--	--	Q9M2Y6	399	1.11402e-45	Uncharacterized protein At3g49720 OS=Arabidopsis thaliana GN=At3g49720 PE=1 SV=1	--	--	--	--	--	--	--	--	--	--
comp401601_c0	215	--	--	--	--	--	--	--	--	--	--	--	--	--	--	--	--	--	--	--	--	--	--	--	--	--	--	--	--
comp625679_c0	280	--	--	--	--	--	--	--	--	--	--	--	--	--	--	--	--	--	--	--	--	--	--	--	--	--	--	--	--
comp196832_c0	300	--	--	--	--	--	357197295	JN872550.1	33	2.46344e-06	Millettia pinnata mitochondrion, complete genome	--	--	--	--	--	--	--	--	--	--	--	--	--	--	--	--	--	--
comp227917_c0	323	--	--	--	--	--	--	--	--	--	--	--	--	--	--	--	--	--	--	--	--	--	--	--	--	--	--	--	--
comp46239_c0	2645	357160333	XP_003578732.1	2101	0	PREDICTED: uncharacterized protein LOC100844023 [Brachypodium distachyon]	147787327	AM428612.2	45	5.11404e-12	Vitis vinifera contig VV78X277232.3, whole genome shotgun sequence	--	--	--	--	--	--	--	--	PF02891	MIZ/SP-RING zinc finger	--	--	GO:0008270//GO:0051011	zinc ion binding//microtubule minus-end binding	GO:0045298//GO:0009524//GO:0005819	tubulin complex//phragmoplast//spindle	--	--
comp412123_c0	305	296417452	XP_002838371.1	221	1.10899e-19	hypothetical protein [Tuber melanosporum Mel28]	260949998	XM_002619250.1	32	9.0254e-06	Clavispora lusitaniae ATCC 42720 glutamine synthetase, mRNA	K01915	glnA	glutamine synthetase	http://www.genome.jp/dbget-bin/www_bget?ko:K01915	Q6B4U7	192	5.778e-17	Glutamine synthetase OS=Debaryomyces hansenii (strain ATCC 36239 / CBS 767 / JCM 1990 / NBRC 0083 / IGC 2968) GN=GLN1 PE=3 SV=1	PF03951	Glutamine synthetase, beta-Grasp domain	GO:0009252//GO:0006807//GO:0006542	peptidoglycan biosynthetic process//nitrogen compound metabolic process//glutamine biosynthetic process	GO:0004356//GO:0005524	glutamate-ammonia ligase activity//ATP binding	--	--	KOG0683	Glutamine synthetase
comp210395_c0	210	327492451	BAK18566.1	214	2.93817e-21	N-terminal end of polyubiquitin [Mesembryanthemum crystallinum]	--	--	--	--	--	K02927	RP-L40e, RPL40	large subunit ribosomal protein L40e	http://www.genome.jp/dbget-bin/www_bget?ko:K02927	P49636	215	5.4899e-22	Ubiquitin-60S ribosomal protein L40 OS=Nicotiana sylvestris GN=UBICEP52-7 PE=2 SV=2	PF00240	Ubiquitin family	--	--	GO:0005515	protein binding	--	--	KOG0003	Ubiquitin/60s ribosomal protein L40 fusion
comp26321_c0	273	--	--	--	--	--	--	--	--	--	--	--	--	--	--	--	--	--	--	--	--	--	--	--	--	--	--	--	--
comp28340_c0	247	--	--	--	--	--	--	--	--	--	--	--	--	--	--	--	--	--	--	--	--	--	--	--	--	--	--	--	--
comp48985_c0	2764	242040507	XP_002467648.1	735	9.71785e-179	hypothetical protein SORBIDRAFT_01g031600 [Sorghum bicolor]	--	--	--	--	--	--	--	--	--	Q9SI78	58	9.41866e-13	Pentatricopeptide repeat-containing protein At1g62720 OS=Arabidopsis thaliana GN=At1g62720 PE=2 SV=1	PF00515	Tetratricopeptide repeat	GO:0009658//GO:0009793	chloroplast organization//embryo development ending in seed dormancy	GO:0005515//GO:0000166	protein binding//nucleotide binding	GO:0009507	chloroplast	--	--
comp228370_c0	361	--	--	--	--	--	--	--	--	--	--	--	--	--	--	--	--	--	--	--	--	--	--	--	--	--	--	--	--
comp228069_c0	378	255559547	XP_002520793.1	386	9.00782e-41	ATP-dependent helicase, putative [Ricinus communis]	--	--	--	--	--	K10875	RAD54L, RAD54	DNA repair and recombination protein RAD54 and RAD54-like protein	http://www.genome.jp/dbget-bin/www_bget?ko:K10875	B4NXB8	119	1.05217e-06	DNA repair and recombination protein RAD54-like OS=Drosophila yakuba GN=okr PE=3 SV=2	PF00176	SNF2 family N-terminal domain	GO:0031047	gene silencing by RNA	GO:0003677//GO:0005524//GO:0004386	DNA binding//ATP binding//helicase activity	GO:0005730	nucleolus	KOG0390	DNA repair protein, SNF2 family
comp45103_c0	807	23237938	BAC16511.1	148	2.93807e-08	COP1-interacting protein 7 (CIP7)-like [Oryza sativa Japonica Group]	--	--	--	--	--	--	--	--	--	--	--	--	--	--	--	--	--	--	--	--	--	--	--
comp35663_c0	616	297829984	XP_002882874.1	159	5.42734e-10	phosphatidylinositol-4-phosphate 5-kinase family protein [Arabidopsis lyrata subsp. lyrata]	--	--	--	--	--	K00921	PIKFYVE, FAB1	1-phosphatidylinositol-3-phosphate 5-kinase	http://www.genome.jp/dbget-bin/www_bget?ko:K00921	--	--	--	--	--	--	GO:0010256//GO:0009555//GO:0046854//GO:0044267//GO:0007033	endomembrane system organization//pollen development//phosphatidylinositol phosphorylation//cellular protein metabolic process//vacuole organization	GO:0000285//GO:0005524//GO:0046872	1-phosphatidylinositol-3-phosphate 5-kinase activity//ATP binding//metal ion binding	GO:0005768//GO:0005739	endosome//mitochondrion	--	--
comp35260_c0	1023	297845084	XP_002890423.1	576	3.0917e-69	hypothetical protein ARALYDRAFT_889559 [Arabidopsis lyrata subsp. lyrata]	--	--	--	--	--	--	--	--	--	--	--	--	--	--	--	--	--	--	--	--	--	--	--
comp26728_c0	598	303315079	XP_003067547.1	155	5.52925e-10	CHCH domain containing protein [Coccidioides posadasii C735 delta SOWgp]	--	--	--	--	--	--	--	--	--	Q7S3S2	131	5.20302e-08	Mitochondrial intermembrane space import and assembly protein 40 OS=Neurospora crassa (strain ATCC 24698 / 74-OR23-1A / CBS 708.71 / DSM 1257 / FGSC 987) GN=mia-40 PE=3 SV=1	PF11593	Mediator complex subunit 3 fungal	GO:0006357	regulation of transcription from RNA polymerase II promoter	GO:0001104	RNA polymerase II transcription cofactor activity	GO:0016592	mediator complex	KOG4149	Uncharacterized conserved protein
comp111_c0	374	--	--	--	--	--	--	--	--	--	--	--	--	--	--	--	--	--	--	--	--	--	--	--	--	--	--	--	--
comp29604_c0	227	--	--	--	--	--	--	--	--	--	--	--	--	--	--	--	--	--	--	--	--	--	--	--	--	--	--	--	--
comp44831_c0	1799	147858899	CAN80840.1	1657	0	hypothetical protein VITISV_043834 [Vitis vinifera]	224074728	XM_002304407.1	62	1.22686e-21	Populus trichocarpa predicted protein, mRNA	--	--	--	--	A7N1X9	132	1.39269e-06	[Protein-PII] uridylyltransferase OS=Vibrio harveyi (strain ATCC BAA-1116 / BB120) GN=glnD PE=3 SV=1	PF01842//PF01068	ACT domain//ATP dependent DNA ligase domain	GO:0006281//GO:0008152//GO:0006260//GO:0006310	DNA repair//metabolic process//DNA replication//DNA recombination	GO:0005524//GO:0016597//GO:0003910	ATP binding//amino acid binding//DNA ligase (ATP) activity	--	--	--	--
comp407427_c0	247	--	--	--	--	--	--	--	--	--	--	--	--	--	--	--	--	--	--	--	--	--	--	--	--	--	--	--	--
comp20252_c0	679	--	--	--	--	--	--	--	--	--	--	--	--	--	--	--	--	--	--	--	--	--	--	--	--	--	--	--	--
comp603998_c0	245	296811140	XP_002845908.1	312	6.58921e-32	ATP-dependent molecular chaperone HSC82 [Arthroderma otae CBS 113480]	32994320	AK109111.1	134	1.40022e-62	Oryza sativa Japonica Group cDNA clone:002-155-C02, full insert sequence	K04079	htpG, HSP90A	molecular chaperone HtpG	http://www.genome.jp/dbget-bin/www_bget?ko:K04079	P12861	198	1.30158e-17	Heat shock protein 83 OS=Trypanosoma brucei brucei GN=HSP83 PE=1 SV=1	PF00183	Hsp90 protein	GO:0006457//GO:0006950	protein folding//response to stress	GO:0005524//GO:0051082	ATP binding//unfolded protein binding	--	--	KOG0019	Molecular chaperone (HSP90 family)
comp508837_c0	270	116311987	CAJ86345.1	365	1.2293e-38	H0814G11.12 [Oryza sativa Indica Group]	356499746	XM_003518650.1	59	7.70307e-21	PREDICTED: Glycine max probable receptor-like protein kinase At1g49730-like (LOC100809641), mRNA	--	--	--	--	O81069	195	5.67964e-17	Probable leucine-rich repeat receptor-like protein kinase At2g28990 OS=Arabidopsis thaliana GN=At2g28990 PE=2 SV=1	PF07714//PF00069	Protein tyrosine kinase//Protein kinase domain	GO:0016310//GO:0007165//GO:0006468//GO:0009069	phosphorylation//signal transduction//protein phosphorylation//serine family amino acid metabolic process	GO:0005524//GO:0004872//GO:0004674//GO:0004672	ATP binding//receptor activity//protein serine/threonine kinase activity//protein kinase activity	GO:0016020//GO:0016023	membrane//cytoplasmic membrane-bounded vesicle	--	--
comp650925_c0	208	--	--	--	--	--	--	--	--	--	--	--	--	--	--	--	--	--	--	--	--	--	--	--	--	--	--	--	--
comp358734_c0	237	--	--	--	--	--	--	--	--	--	--	--	--	--	--	--	--	--	--	--	--	--	--	--	--	--	--	--	--
comp743037_c0	204	321252247	XP_003192339.1	311	1.50944e-34	cyclophilin A [Cryptococcus gattii WM276]	296806925	XM_002844120.1	53	1.21252e-17	Arthroderma otae CBS 113480 peptidyl-prolyl cis-trans isomerase B, mRNA	K09565	PPIF	peptidyl-prolyl isomerase F (cyclophilin D)	http://www.genome.jp/dbget-bin/www_bget?ko:K09565	P62941	284	7.02671e-32	Peptidyl-prolyl cis-trans isomerase A OS=Papio anubis GN=PPIA PE=2 SV=2	PF00160	Cyclophilin type peptidyl-prolyl cis-trans isomerase/CLD	GO:0006457//GO:0000413	protein folding//protein peptidyl-prolyl isomerization	GO:0003755	peptidyl-prolyl cis-trans isomerase activity	--	--	KOG0865	Cyclophilin type peptidyl-prolyl cis-trans isomerase
comp405306_c0	221	--	--	--	--	--	--	--	--	--	--	--	--	--	--	--	--	--	--	--	--	--	--	--	--	--	--	--	--
comp37049_c0	541	--	--	--	--	--	--	--	--	--	--	--	--	--	--	--	--	--	--	--	--	--	--	--	--	--	--	--	--
comp48782_c0	1449	440473192	ELQ42007.1	589	3.19744e-68	alpha-N-arabinofuranosidase 2 [Magnaporthe oryzae Y34]	--	--	--	--	--	--	--	--	--	P82594	241	4.12837e-21	Alpha-N-arabinofuranosidase 2 OS=Streptomyces chartreusis PE=1 SV=1	PF04616	Glycosyl hydrolases family 43	GO:0005975	carbohydrate metabolic process	GO:0004553	hydrolase activity, hydrolyzing O-glycosyl compounds	--	--	KOG4297	C-type lectin
comp45402_c0	2230	195621868	ACG32764.1	1912	0	ferrochelatase-2 [Zea mays]	449475989	XM_004154560.1	334	9.54366e-173	PREDICTED: Cucumis sativus ferrochelatase-2, chloroplastic-like (LOC101217584), mRNA	K01772	hemH, FECH	ferrochelatase	http://www.genome.jp/dbget-bin/www_bget?ko:K01772	Q10WR6	1063	5.42443e-136	Ferrochelatase OS=Trichodesmium erythraeum (strain IMS101) GN=hemH PE=3 SV=1	PF00762	Ferrochelatase	GO:0015994//GO:0006783	chlorophyll metabolic process//heme biosynthetic process	GO:0004325	ferrochelatase activity	--	--	KOG1321	Protoheme ferro-lyase (ferrochelatase)
comp32668_c0	337	--	--	--	--	--	--	--	--	--	--	--	--	--	--	--	--	--	--	--	--	--	--	--	--	--	--	--	--
comp46660_c1	1501	358248974	NP_001239716.1	210	1.95769e-16	uncharacterized protein LOC100816913 [Glycine max]	255581553	XM_002531536.1	84	6.00823e-34	Ricinus communis serine/arginine rich splicing factor, putative, mRNA	K12900	FUSIP1	FUS-interacting serine-arginine-rich protein 1	http://www.genome.jp/dbget-bin/www_bget?ko:K12900	O75494	127	1.26065e-06	Serine/arginine-rich splicing factor 10 OS=Homo sapiens GN=SRSF10 PE=1 SV=1	PF12106//PF00076	Colicin C terminal ribonuclease domain//RNA recognition motif. (a.k.a. RRM, RBD, or RNP domain)	GO:0051252	regulation of RNA metabolic process	GO:0000166//GO:0004540//GO:0003676	nucleotide binding//ribonuclease activity//nucleic acid binding	--	--	KOG0118	FOG: RRM domain
comp49326_c3	1426	147795390	CAN67605.1	285	1.92443e-24	hypothetical protein VITISV_030993 [Vitis vinifera]	--	--	--	--	--	--	--	--	--	Q9LS04	124	4.70645e-06	Putative F-box protein At3g25750 OS=Arabidopsis thaliana GN=At3g25750 PE=4 SV=2	PF00646	F-box domain	--	--	GO:0005515	protein binding	--	--	--	--
comp36997_c0	447	--	--	--	--	--	--	--	--	--	--	--	--	--	--	--	--	--	--	--	--	--	--	--	--	--	--	--	--
comp51015_c0	2673	14334760	AAK59558.1	2403	0	putative receptor-protein kinase [Arabidopsis thaliana]	--	--	--	--	--	--	--	--	--	Q9T020	1359	1.42126e-171	Probable receptor-like protein kinase At4g39110 OS=Arabidopsis thaliana GN=At4g39110 PE=1 SV=1	PF01363//PF07714//PF00069	FYVE zinc finger//Protein tyrosine kinase//Protein kinase domain	GO:0010483//GO:0050832//GO:0006468//GO:0046777//GO:0009791	pollen tube reception//defense response to fungus//protein phosphorylation//protein autophosphorylation//post-embryonic development	GO:0005524//GO:0046872//GO:0004672	ATP binding//metal ion binding//protein kinase activity	GO:0009506//GO:0043680//GO:0005886	plasmodesma//filiform apparatus//plasma membrane	--	--
comp26093_c0	201	356567182	XP_003551800.1	142	1.4191e-09	PREDICTED: protein SEC13 homolog [Glycine max]	--	--	--	--	--	K14004	SEC13	protein transport protein SEC13	http://www.genome.jp/dbget-bin/www_bget?ko:K14004	P0CS51	110	2.85595e-06	Protein transport protein SEC13 OS=Cryptococcus neoformans var. neoformans serotype D (strain B-3501A) GN=SEC13 PE=3 SV=1	PF00400	WD domain, G-beta repeat	--	--	GO:0005515	protein binding	--	--	KOG1332	Vesicle coat complex COPII, subunit SEC13
comp428844_c0	348	154298997	XP_001549919.1	417	3.20861e-46	hypothetical protein BC1G_11811 [Botryotinia fuckeliana B05.10]	--	--	--	--	--	K13217	PRPF39, PRP39	pre-mRNA-processing factor 39	http://www.genome.jp/dbget-bin/www_bget?ko:K13217	P39682	156	1.57747e-11	Pre-mRNA-processing factor 39 OS=Saccharomyces cerevisiae (strain ATCC 204508 / S288c) GN=PRP39 PE=1 SV=1	--	--	GO:0006396	RNA processing	GO:0004386	helicase activity	GO:0005622	intracellular	KOG1258	mRNA processing protein
comp135471_c0	686	242066598	XP_002454588.1	275	1.31061e-25	hypothetical protein SORBIDRAFT_04g033950 [Sorghum bicolor]	--	--	--	--	--	--	--	--	--	Q6NXE6	117	9.52707e-06	Armadillo repeat-containing protein 6 OS=Homo sapiens GN=ARMC6 PE=1 SV=2	--	--	--	--	GO:0046872//GO:0005515	metal ion binding//protein binding	--	--	--	--
comp50589_c0	6140	334185713	NP_001190006.1	6468	0	guanine nucleotide-exchange factor [Arabidopsis thaliana]	147823222	AM481431.2	58	7.09422e-19	Vitis vinifera contig VV78X083295.17, whole genome shotgun sequence	K13462	MIN7	guanine nucleotide-exchange factor	http://www.genome.jp/dbget-bin/www_bget?ko:K13462	Q9Y6D6	285	9.52626e-24	Brefeldin A-inhibited guanine nucleotide-exchange protein 1 OS=Homo sapiens GN=ARFGEF1 PE=1 SV=2	PF05417//PF01369//PF04610	Hepatitis E cysteine protease//Sec7 domain//TrbL/VirB6 plasmid conjugal transfer protein	GO:0019082//GO:0042742//GO:0016032//GO:0050790//GO:0016192//GO:0030255//GO:0043087//GO:0032012//GO:0040007	viral protein processing//defense response to bacterium//viral reproduction//regulation of catalytic activity//vesicle-mediated transport//protein secretion by the type IV secretion system//regulation of GTPase activity//regulation of ARF protein signal transduction//growth	GO:0005086//GO:0005515	ARF guanyl-nucleotide exchange factor activity//protein binding	GO:0005622//GO:0005802//GO:0005829//GO:0005769	intracellular//trans-Golgi network//cytosol//early endosome	KOG0929	Guanine nucleotide exchange factor
comp195896_c0	400	--	--	--	--	--	--	--	--	--	--	--	--	--	--	--	--	--	--	--	--	--	--	--	--	--	--	--	--
comp47214_c1	297	15222511	NP_177154.1	532	1.2298e-65	serine/threonine-protein phosphatase PP2A-5 catalytic subunit [Arabidopsis thaliana]	10241590	AJ298986.1	124	6.31003e-57	Fagus sylvatica partial mRNA for protein phosphatase 2A (pp2Af1 gene), clone FsPP2Af1	K04382	PPP2C	protein phosphatase 2 (formerly 2A), catalytic subunit	http://www.genome.jp/dbget-bin/www_bget?ko:K04382	Q8X178	470	3.05561e-57	Serine/threonine-protein phosphatase PP2A-2 catalytic subunit OS=Erysiphe graminis subsp. hordei GN=PP2A-2 PE=3 SV=1	--	--	GO:0006470//GO:2000012	protein dephosphorylation//regulation of auxin polar transport	GO:0004722	protein serine/threonine phosphatase activity	GO:0008287	protein serine/threonine phosphatase complex	KOG0371	Serine/threonine protein phosphatase 2A, catalytic subunit
comp45279_c0	1955	226510596	NP_001141545.1	2068	0	uncharacterized protein LOC100273659 [Zea mays]	357137563	XM_003570322.1	353	0	PREDICTED: Brachypodium distachyon glutathione reductase, cytosolic-like (LOC100823986), mRNA	K00383	E1.8.1.7, GSR, gor	glutathione reductase (NADPH)	http://www.genome.jp/dbget-bin/www_bget?ko:K00383	P23189	1083	2.41546e-139	Glutathione reductase OS=Pseudomonas aeruginosa (strain ATCC 15692 / PAO1 / 1C / PRS 101 / LMG 12228) GN=gor PE=3 SV=1	PF02826//PF07992//PF00070//PF01266//PF01134//PF02852	D-isomer specific 2-hydroxyacid dehydrogenase, NAD binding domain//Pyridine nucleotide-disulphide oxidoreductase//Pyridine nucleotide-disulphide oxidoreductase//FAD dependent oxidoreductase//Glucose inhibited division protein A//Pyridine nucleotide-disulphide oxidoreductase, dimerisation domain	GO:0006094//GO:0006118//GO:0055114//GO:0008033//GO:0045454//GO:0006749	gluconeogenesis//electron transport//oxidation-reduction process//tRNA processing//cell redox homeostasis//glutathione metabolic process	GO:0016616//GO:0050660//GO:0050661//GO:0048037//GO:0004362//GO:0016491	oxidoreductase activity, acting on the CH-OH group of donors, NAD or NADP as acceptor//flavin adenine dinucleotide binding//NADP binding//cofactor binding//glutathione-disulfide reductase activity//oxidoreductase activity	GO:0005777//GO:0005737	peroxisome//cytoplasm	KOG0405	Pyridine nucleotide-disulphide oxidoreductase
comp48812_c0	2065	255537872	XP_002510001.1	213	1.45033e-120	beta-1,3-glucuronyltransferase, putative [Ricinus communis]	--	--	--	--	--	--	--	--	--	Q5ZCC5	326	1.81376e-30	Probable glucuronosyltransferase Os01g0157700 OS=Oryza sativa subsp. japonica GN=Os01g0157700 PE=3 SV=1	PF03360	Glycosyltransferase family 43	GO:0006486//GO:0030206//GO:0010417//GO:0009834//GO:0010584	protein glycosylation//chondroitin sulfate biosynthetic process//glucuronoxylan biosynthetic process//secondary cell wall biogenesis//pollen exine formation	GO:0042285//GO:0015018	xylosyltransferase activity//galactosylgalactosylxylosylprotein 3-beta-glucuronosyltransferase activity	GO:0016020//GO:0005794	membrane//Golgi apparatus	--	--
comp1403_c0	239	--	--	--	--	--	--	--	--	--	--	--	--	--	--	--	--	--	--	--	--	--	--	--	--	--	--	--	--
comp43592_c0	1171	297807103	XP_002871435.1	1051	4.88712e-139	hypothetical protein ARALYDRAFT_487907 [Arabidopsis lyrata subsp. lyrata]	123678665	AM467670.1	60	1.02236e-20	Vitis vinifera, whole genome shotgun sequence, contig VV78X097167.8, clone ENTAV 115	K11507	CENPO	centromere protein O	http://www.genome.jp/dbget-bin/www_bget?ko:K11507	--	--	--	--	PF09496	Cenp-O kinetochore centromere component	GO:0007059//GO:0051301	chromosome segregation//cell division	--	--	GO:0005634//GO:0000775	nucleus//chromosome, centromeric region	--	--
comp39959_c0	648	297727259	NP_001175993.1	197	7.87742e-17	Os09g0569450 [Oryza sativa Japonica Group]	349727238	FQ388820.1	77	1.96175e-30	Vitis vinifera clone SS0AEB21YM13	--	--	--	--	--	--	--	--	--	--	--	--	--	--	--	--	--	--
comp4143_c0	266	--	--	--	--	--	--	--	--	--	--	--	--	--	--	--	--	--	--	--	--	--	--	--	--	--	--	--	--
comp25615_c0	306	--	--	--	--	--	--	--	--	--	--	--	--	--	--	--	--	--	--	--	--	--	--	--	--	--	--	--	--
comp22655_c0	204	--	--	--	--	--	--	--	--	--	--	--	--	--	--	--	--	--	--	--	--	--	--	--	--	--	--	--	--
comp45647_c0	624	--	--	--	--	--	--	--	--	--	--	--	--	--	--	--	--	--	--	--	--	--	--	--	--	--	--	--	--
comp28796_c0	208	--	--	--	--	--	--	--	--	--	--	--	--	--	--	--	--	--	--	--	--	--	--	--	--	--	--	--	--
comp3401_c0	283	255586018	XP_002533678.1	281	2.32225e-27	RNA binding protein, putative [Ricinus communis]	--	--	--	--	--	--	--	--	--	P38456	115	1.77839e-06	Uncharacterized mitochondrial protein ymf11 OS=Marchantia polymorpha GN=YMF11 PE=4 SV=1	PF00078	Reverse transcriptase (RNA-dependent DNA polymerase)	GO:0044260//GO:0090304//GO:0006278	cellular macromolecule metabolic process//nucleic acid metabolic process//RNA-dependent DNA replication	GO:0003964//GO:0003723	RNA-directed DNA polymerase activity//RNA binding	--	--	KOG4768	Mitochondrial mRNA maturase
comp7750_c0	259	145255801	XP_001399100.1	163	7.13706e-12	endoplasmic reticulum DnaJ domain protein Erj5 [Aspergillus niger CBS 513.88]	--	--	--	--	--	--	--	--	--	--	--	--	--	--	--	--	--	GO:0005515	protein binding	--	--	--	--
comp2394_c0	239	219888043	ACL54396.1	349	4.86965e-38	unknown [Zea mays]	147777921	AM427940.2	57	8.66664e-20	Vitis vinifera contig VV78X181994.10, whole genome shotgun sequence	--	--	--	--	Q9ASW1	111	3.84051e-06	Probable beta-1,3-galactosyltransferase 16 OS=Arabidopsis thaliana GN=B3GALT16 PE=2 SV=1	PF00337	Galactoside-binding lectin	GO:0006486//GO:0030206	protein glycosylation//chondroitin sulfate biosynthetic process	GO:0030246//GO:0047220	carbohydrate binding//galactosylxylosylprotein 3-beta-galactosyltransferase activity	GO:0005794//GO:0016021	Golgi apparatus//integral to membrane	--	--
comp29759_c0	692	312282441	BAJ34086.1	1027	5.52117e-137	unnamed protein product [Thellungiella halophila]	--	--	--	--	--	K00016	LDH, ldh	L-lactate dehydrogenase	http://www.genome.jp/dbget-bin/www_bget?ko:K00016	Q98SL0	699	1.86095e-89	L-lactate dehydrogenase A chain OS=Pelodiscus sinensis japonicus GN=LDHA PE=2 SV=3	PF02254//PF03807//PF01210//PF02056//PF03949//PF00056//PF05834//PF02737//PF01113//PF02422//PF02866	TrkA-N domain//NADP oxidoreductase coenzyme F420-dependent//NAD-dependent glycerol-3-phosphate dehydrogenase N-terminus//Family 4 glycosyl hydrolase//Malic enzyme, NAD binding domain//lactate/malate dehydrogenase, NAD binding domain//Lycopene cyclase protein//3-hydroxyacyl-CoA dehydrogenase, NAD binding domain//Dihydrodipicolinate reductase, N-terminus//Keratin//lactate/malate dehydrogenase, alph…	GO:0006096//GO:0055114//GO:0006574//GO:0006631//GO:0005975//GO:0006633//GO:0016117//GO:0006813//GO:0006094//GO:0046168//GO:0009085//GO:0018874//GO:0006534//GO:0006552//GO:0009089//GO:0006554//GO:0006568//GO:0006550	glycolysis//oxidation-reduction process//valine catabolic process//fatty acid metabolic process//carbohydrate metabolic process//fatty acid biosynthetic process//carotenoid biosynthetic process//potassium ion transport//gluconeogenesis//glycerol-3-phosphate catabolic process//lysine biosynthetic process//benzoate metabolic process//cysteine metabolic process//leucine catabolic process//lysine bio…	GO:0004553//GO:0016705//GO:0000166//GO:0016491//GO:0016616//GO:0005200//GO:0051287//GO:0004459//GO:0003857//GO:0008839	hydrolase activity, hydrolyzing O-glycosyl compounds//oxidoreductase activity, acting on paired donors, with incorporation or reduction of molecular oxygen//nucleotide binding//oxidoreductase activity//oxidoreductase activity, acting on the CH-OH group of donors, NAD or NADP as acceptor//structural constituent of cytoskeleton//NAD binding//L-lactate dehydrogenase activity//3-hydroxyacyl-CoA dehyd…	GO:0005737//GO:0005856//GO:0005882	cytoplasm//cytoskeleton//intermediate filament	KOG1495	Lactate dehydrogenase
comp1933_c0	205	--	--	--	--	--	--	--	--	--	--	--	--	--	--	--	--	--	--	--	--	--	--	--	--	--	--	--	--
comp23743_c0	1304	--	--	--	--	--	--	--	--	--	--	--	--	--	--	--	--	--	--	--	--	--	--	--	--	--	--	--	--
comp18806_c0	321	238498066	XP_002380268.1	121	5.11248e-06	transcriptional elongation factor Iws1, putative [Aspergillus flavus NRRL3357]	--	--	--	--	--	--	--	--	--	Q5BEG5	112	4.89062e-06	Transcription factor iws1 OS=Emericella nidulans (strain FGSC A4 / ATCC 38163 / CBS 112.46 / NRRL 194 / M139) GN=iws1 PE=3 SV=2	PF09468	Ydr279p protein family (RNase H2 complex component)	--	--	--	--	GO:0005634	nucleus	--	--
comp45750_c1	630	326497867	BAJ94796.1	271	1.53997e-25	predicted protein [Hordeum vulgare subsp. vulgare]	--	--	--	--	--	--	--	--	--	Q6ZKL8	154	1.06001e-10	Probable protein phosphatase 2C 66 OS=Oryza sativa subsp. japonica GN=Os08g0500300 PE=2 SV=1	PF00481	Protein phosphatase 2C	--	--	GO:0003824	catalytic activity	--	--	--	--
comp48347_c0	2671	226508648	NP_001142966.1	1290	6.2228e-164	uncharacterized protein LOC100275419 [Zea mays]	148589153	CR954191.3	152	1.70646e-71	Medicago truncatula chromosome 5 clone mte1-26e13, COMPLETE SEQUENCE	--	--	--	--	--	--	--	--	PF09236//PF06524	Alpha-haemoglobin stabilising protein//NOA36 protein	GO:0020027//GO:0006457//GO:0030097//GO:0050821	hemoglobin metabolic process//protein folding//hemopoiesis//protein stabilization	GO:0030492//GO:0008270	hemoglobin binding//zinc ion binding	GO:0005634//GO:0005833//GO:0009536	nucleus//hemoglobin complex//plastid	--	--
comp35018_c0	1180	21555473	AAM63867.1	688	1.30751e-86	50S ribosomal protein L17 [Arabidopsis thaliana]	--	--	--	--	--	K02879	RP-L17, rplQ	large subunit ribosomal protein L17	http://www.genome.jp/dbget-bin/www_bget?ko:K02879	C6E4M9	301	8.66624e-31	50S ribosomal protein L17 OS=Geobacter sp. (strain M21) GN=rplQ PE=3 SV=1	PF01196//PF04188	Ribosomal protein L17//Mannosyltransferase (PIG-V))	GO:0006506//GO:0042254//GO:0006412	GPI anchor biosynthetic process//ribosome biogenesis//translation	GO:0016758//GO:0003735	transferase activity, transferring hexosyl groups//structural constituent of ribosome	GO:0005840//GO:0005622//GO:0016021//GO:0005789	ribosome//intracellular//integral to membrane//endoplasmic reticulum membrane	KOG3280	Mitochondrial/chloroplast ribosomal protein L17
comp26550_c0	279	--	--	--	--	--	--	--	--	--	--	--	--	--	--	--	--	--	--	--	--	--	--	--	--	--	--	--	--
comp639984_c0	258	--	--	--	--	--	--	--	--	--	--	--	--	--	--	--	--	--	--	--	--	--	--	--	--	--	--	--	--
comp310951_c0	217	320038756	EFW20691.1	259	8.82643e-25	vesicle-fusing ATPase [Coccidioides posadasii str. Silveira]	--	--	--	--	--	--	--	--	--	P18759	117	6.23101e-07	Vesicular-fusion protein SEC18 OS=Saccharomyces cerevisiae (strain ATCC 204508 / S288c) GN=SEC18 PE=1 SV=2	PF00645	Poly(ADP-ribose) polymerase and DNA-Ligase Zn-finger region	--	--	GO:0003677//GO:0005524//GO:0008270//GO:0017111	DNA binding//ATP binding//zinc ion binding//nucleoside-triphosphatase activity	--	--	--	--
comp47528_c0	2628	357138657	XP_003570906.1	1610	0	PREDICTED: pentatricopeptide repeat-containing protein At2g34400-like [Brachypodium distachyon]	--	--	--	--	--	--	--	--	--	Q9SZK1	985	1.20739e-120	Pentatricopeptide repeat-containing protein At4g38010 OS=Arabidopsis thaliana GN=PCMP-E45 PE=2 SV=1	--	--	--	--	--	--	--	--	--	--
comp871263_c0	223	--	--	--	--	--	--	--	--	--	--	--	--	--	--	--	--	--	--	--	--	--	--	--	--	--	--	--	--
comp44469_c0	3113	242092012	XP_002436496.1	373	2.69701e-34	hypothetical protein SORBIDRAFT_10g003720 [Sorghum bicolor]	--	--	--	--	--	--	--	--	--	Q9FJE6	218	1.72176e-16	Putative pentatricopeptide repeat-containing protein At5g59900 OS=Arabidopsis thaliana GN=At5g59900 PE=3 SV=1	PF09106	Elongation factor SelB, winged helix	GO:0006448//GO:0001514//GO:0009793	regulation of translational elongation//selenocysteine incorporation//embryo development ending in seed dormancy	GO:0003723//GO:0003746//GO:0005525	RNA binding//translation elongation factor activity//GTP binding	GO:0005840//GO:0005737//GO:0005739	ribosome//cytoplasm//mitochondrion	--	--
comp40177_c0	374	--	--	--	--	--	--	--	--	--	--	--	--	--	--	--	--	--	--	PF12125	D domain of beta-TrCP	--	--	GO:0046983	protein dimerization activity	--	--	--	--
comp43467_c2	1055	326510089	BAJ87261.1	985	1.39366e-129	predicted protein [Hordeum vulgare subsp. vulgare]	--	--	--	--	--	--	--	--	--	--	--	--	--	PF02028	BCCT family transporter	GO:0006810	transport	GO:0005215	transporter activity	GO:0016020//GO:0005794	membrane//Golgi apparatus	KOG0260	RNA polymerase II, large subunit
comp50948_c0	7867	297852694	XP_002894228.1	9887	0	hypothetical protein ARALYDRAFT_474140 [Arabidopsis lyrata subsp. lyrata]	242087614	XM_002439595.1	645	0	Sorghum bicolor hypothetical protein, mRNA	K07203	FRAP	FKBP12-rapamycin complex-associated protein	http://www.genome.jp/dbget-bin/www_bget?ko:K07203	P42345	376	3.55728e-34	Serine/threonine-protein kinase mTOR OS=Homo sapiens GN=MTOR PE=1 SV=1	PF00515//PF00454//PF02260//PF02985//PF02259//PF08771	Tetratricopeptide repeat//Phosphatidylinositol 3- and 4-kinase//FATC domain//HEAT repeat//FAT domain//Rapamycin binding domain	--	--	GO:0005515//GO:0016773//GO:0016772	protein binding//phosphotransferase activity, alcohol group as acceptor//transferase activity, transferring phosphorus-containing groups	--	--	KOG0891	DNA-dependent protein kinase
comp36739_c0	608	--	--	--	--	--	--	--	--	--	--	--	--	--	--	--	--	--	--	--	--	--	--	--	--	--	--	--	--
comp28840_c0	285	--	--	--	--	--	--	--	--	--	--	--	--	--	--	--	--	--	--	--	--	--	--	--	--	--	--	--	--
comp282376_c0	204	--	--	--	--	--	--	--	--	--	--	--	--	--	--	--	--	--	--	--	--	--	--	--	--	--	--	--	--
comp414847_c0	271	--	--	--	--	--	--	--	--	--	--	--	--	--	--	--	--	--	--	--	--	--	--	--	--	--	--	--	--
comp40881_c0	1362	222616473	EEE52605.1	1685	0	hypothetical protein OsJ_34931 [Oryza sativa Japonica Group]	157311800	AC210342.1	173	1.82258e-83	Populus trichocarpa clone POP091-B06, complete sequence	K03178	UBE1, UBA1	ubiquitin-activating enzyme E1	http://www.genome.jp/dbget-bin/www_bget?ko:K03178	Q5U300	725	9.2521e-84	Ubiquitin-like modifier-activating enzyme 1 OS=Rattus norvegicus GN=Uba1 PE=1 SV=1	PF02134	Repeat in ubiquitin-activating (UBA) protein	GO:0006464	cellular protein modification process	GO:0008641//GO:0005524	small protein activating enzyme activity//ATP binding	--	--	KOG2012	Ubiquitin activating enzyme UBA1
comp45058_c0	1494	297844086	XP_002889924.1	481	1.11901e-53	DNA binding protein [Arabidopsis lyrata subsp. lyrata]	--	--	--	--	--	K07447	ruvX	putative holliday junction resolvase	http://www.genome.jp/dbget-bin/www_bget?ko:K07447	Q8Z3V1	119	3.94112e-06	Putative Holliday junction resolvase OS=Salmonella typhi GN=yqgF PE=3 SV=1	PF03652	Uncharacterised protein family (UPF0081)	GO:0006281//GO:0006139//GO:0006974//GO:0006310	DNA repair//nucleobase-containing compound metabolic process//response to DNA damage stimulus//DNA recombination	GO:0016788	hydrolase activity, acting on ester bonds	GO:0005737	cytoplasm	--	--
comp363007_c0	247	--	--	--	--	--	--	--	--	--	--	--	--	--	--	--	--	--	--	--	--	--	--	--	--	--	--	--	--
comp2992_c0	389	--	--	--	--	--	--	--	--	--	--	--	--	--	--	--	--	--	--	--	--	--	--	--	--	--	--	--	--
comp29048_c0	413	--	--	--	--	--	--	--	--	--	--	--	--	--	--	--	--	--	--	--	--	--	--	--	--	--	--	--	--
comp345771_c0	296	406866558	EKD19598.1	288	3.98689e-30	hypothetical protein MBM_02835 [Marssonina brunnea f. sp. &apos;multigermtubi&apos; MB_m1]	--	--	--	--	--	K14815	MRT4	mRNA turnover protein 4	http://www.genome.jp/dbget-bin/www_bget?ko:K14815	Q86HD3	144	5.75842e-11	mRNA turnover protein 4 homolog OS=Dictyostelium discoideum GN=mrt4 PE=3 SV=1	--	--	GO:0042254	ribosome biogenesis	--	--	GO:0005840	ribosome	KOG0816	Protein involved in mRNA turnover
comp48966_c0	2324	224102619	XP_002312750.1	1406	0	predicted protein [Populus trichocarpa]	--	--	--	--	--	--	--	--	--	P10538	760	1.29838e-89	Beta-amylase OS=Glycine max GN=BMY1 PE=1 SV=3	PF03484//PF00324//PF01373	tRNA synthetase B5 domain//Amino acid permease//Glycosyl hydrolase family 14	GO:0006810//GO:0006432//GO:0055085//GO:0005982//GO:0008152//GO:0005985//GO:0000272	transport//phenylalanyl-tRNA aminoacylation//transmembrane transport//starch metabolic process//metabolic process//sucrose metabolic process//polysaccharide catabolic process	GO:0000287//GO:0003723//GO:0005524//GO:0016161//GO:0016787	magnesium ion binding//RNA binding//ATP binding//beta-amylase activity//hydrolase activity	GO:0016020	membrane	--	--
comp27186_c0	221	413922184	AFW62116.1	189	3.3937e-17	hypothetical protein ZEAMMB73_960538 [Zea mays]	449435801	XM_004135635.1	48	8.01456e-15	PREDICTED: Cucumis sativus AP-4 complex subunit sigma-like (LOC101203212), mRNA	K12403	AP4S1	AP-4 complex subunit sigma-1	http://www.genome.jp/dbget-bin/www_bget?ko:K12403	Q9WVL1	135	3.06793e-10	AP-4 complex subunit sigma-1 OS=Mus musculus GN=Ap4s1 PE=2 SV=1	--	--	GO:0015031	protein transport	GO:0008565	protein transporter activity	GO:0005739	mitochondrion	--	--
comp341343_c0	304	224091278	XP_002309216.1	139	1.42025e-08	predicted protein [Populus trichocarpa]	--	--	--	--	--	--	--	--	--	--	--	--	--	--	--	--	--	--	--	--	--	--	--
comp42812_c0	975	346467527	AEO33608.1	259	3.9234e-24	hypothetical protein [Amblyomma maculatum]	--	--	--	--	--	--	--	--	--	B0CE36	114	3.68349e-06	30S ribosomal protein S21 OS=Acaryochloris marina (strain MBIC 11017) GN=rpsU PE=3 SV=1	PF01165	Ribosomal protein S21	GO:0042254//GO:0006412	ribosome biogenesis//translation	GO:0003735	structural constituent of ribosome	GO:0005840//GO:0005622//GO:0009534//GO:0009570	ribosome//intracellular//chloroplast thylakoid//chloroplast stroma	--	--
comp313467_c0	331	--	--	--	--	--	--	--	--	--	--	--	--	--	--	--	--	--	--	--	--	--	--	--	--	--	--	--	--
comp43321_c0	1260	212275021	NP_001130480.1	895	1.43964e-116	uncharacterized protein LOC100191578 [Zea mays]	123655348	AM452480.1	60	1.10239e-20	Vitis vinifera, whole genome shotgun sequence, contig VV78X129559.6, clone ENTAV 115	K06268	PPP3R, CNB	protein phosphatase 3, regulatory subunit	http://www.genome.jp/dbget-bin/www_bget?ko:K06268	Q3HRN9	653	2.29721e-81	Calcineurin B-like protein 8 OS=Oryza sativa subsp. japonica GN=CBL8 PE=2 SV=1	PF10591	Secreted protein acidic and rich in cysteine Ca binding region	GO:0007165//GO:0009414//GO:0009409//GO:0010118//GO:0010107//GO:0030007//GO:0042539//GO:0005513	signal transduction//response to water deprivation//response to cold//stomatal movement//potassium ion import//cellular potassium ion homeostasis//hypotonic salinity response//detection of calcium ion	GO:0005509	calcium ion binding	GO:0005737//GO:0005578//GO:0005886	cytoplasm//proteinaceous extracellular matrix//plasma membrane	KOG0034	Ca2+/calmodulin-dependent protein phosphatase (calcineurin subunit B), EF-Hand superfamily protein
comp27300_c0	578	357137994	XP_003570583.1	440	4.98894e-49	PREDICTED: armadillo repeat-containing protein 6-like [Brachypodium distachyon]	--	--	--	--	--	--	--	--	--	--	--	--	--	--	--	--	--	GO:0046872	metal ion binding	--	--	--	--
comp34589_c0	311	--	--	--	--	--	--	--	--	--	--	--	--	--	--	--	--	--	--	--	--	--	--	--	--	--	--	--	--
comp809644_c0	209	302509952	XP_003016936.1	297	8.78498e-30	hypothetical protein ARB_05230 [Arthroderma benhamiae CBS 112371]	--	--	--	--	--	K01870	IARS, ileS	isoleucyl-tRNA synthetase	http://www.genome.jp/dbget-bin/www_bget?ko:K01870	Q27707	173	1.7187e-14	Isoleucine--tRNA ligase (Fragment) OS=Antonospora locustae PE=3 SV=1	PF00133	tRNA synthetases class I (I, L, M and V)	GO:0009097//GO:0006450//GO:0009099//GO:0009098//GO:0006418//GO:0006428	isoleucine biosynthetic process//regulation of translational fidelity//valine biosynthetic process//leucine biosynthetic process//tRNA aminoacylation for protein translation//isoleucyl-tRNA aminoacylation	GO:0002161//GO:0005524//GO:0004822//GO:0000166//GO:0004812	aminoacyl-tRNA editing activity//ATP binding//isoleucine-tRNA ligase activity//nucleotide binding//aminoacyl-tRNA ligase activity	GO:0005737	cytoplasm	KOG0434	Isoleucyl-tRNA synthetase
comp50782_c0	1526	224111790	XP_002315980.1	414	3.77993e-42	predicted protein [Populus trichocarpa]	--	--	--	--	--	--	--	--	--	Q9FZ70	352	4.37479e-35	F-box/FBD/LRR-repeat protein At1g13570 OS=Arabidopsis thaliana GN=At1g13570 PE=2 SV=1	--	--	--	--	--	--	--	--	--	--
comp45573_c0	2490	297793613	XP_002864691.1	1246	3.79884e-161	kelch repeat-containing F-box family protein [Arabidopsis lyrata subsp. lyrata]	--	--	--	--	--	--	--	--	--	Q9LM55	166	1.08063e-10	F-box/kelch-repeat protein At1g22040 OS=Arabidopsis thaliana GN=At1g22040 PE=2 SV=1	PF05033//PF01344//PF06514//PF07646	Pre-SET motif//Kelch motif//Photosystem II 12 kDa extrinsic protein (PsbU)//Kelch motif	GO:0006479//GO:0034968//GO:0042549//GO:0006554//GO:0015979	protein methylation//histone lysine methylation//photosystem II stabilization//lysine catabolic process//photosynthesis	GO:0016874//GO:0005515//GO:0008270//GO:0018024	ligase activity//protein binding//zinc ion binding//histone-lysine N-methyltransferase activity	GO:0005634//GO:0009523//GO:0019898//GO:0009654	nucleus//photosystem II//extrinsic to membrane//oxygen evolving complex	KOG1072	FOG: Kelch repeat
comp38453_c0	1270	296087812	CBI35068.3	491	4.70482e-55	unnamed protein product [Vitis vinifera]	357456280	XM_003598373.1	156	4.78361e-74	Medicago truncatula hypothetical protein (MTR_3g013460) mRNA, complete cds	--	--	--	--	--	--	--	--	--	--	--	--	--	--	GO:0009535	chloroplast thylakoid membrane	--	--
comp34791_c0	719	297848568	XP_002892165.1	513	3.84566e-59	pentatricopeptide repeat-containing protein [Arabidopsis lyrata subsp. lyrata]	--	--	--	--	--	--	--	--	--	Q9SY02	380	5.82699e-40	Pentatricopeptide repeat-containing protein At4g02750 OS=Arabidopsis thaliana GN=PCMP-H24 PE=2 SV=1	PF07721	Tetratricopeptide repeat	--	--	GO:0042802	identical protein binding	--	--	--	--
comp553932_c0	226	357168019	XP_003581443.1	173	3.85782e-13	PREDICTED: probable metal-nicotianamine transporter YSL11-like [Brachypodium distachyon]	--	--	--	--	--	--	--	--	--	Q2EF88	141	3.98987e-10	Metal-nicotianamine transporter YSL3 OS=Arabidopsis thaliana GN=YSL3 PE=2 SV=1	PF03169	OPT oligopeptide transporter protein	GO:0055085	transmembrane transport	--	--	GO:0016020	membrane	--	--
comp2165_c0	298	--	--	--	--	--	--	--	--	--	--	--	--	--	--	--	--	--	--	--	--	--	--	--	--	--	--	--	--
comp157365_c0	359	357135370	XP_003569283.1	147	2.66821e-09	PREDICTED: protein midA, mitochondrial-like [Brachypodium distachyon]	--	--	--	--	--	--	--	--	--	--	--	--	--	--	--	--	--	GO:0008270	zinc ion binding	GO:0005739	mitochondrion	--	--
comp50673_c0	1390	--	--	--	--	--	--	--	--	--	--	--	--	--	--	--	--	--	--	--	--	--	--	--	--	--	--	--	--
comp26057_c0	267	--	--	--	--	--	--	--	--	--	--	--	--	--	--	--	--	--	--	--	--	--	--	--	--	--	--	--	--
comp34537_c0	927	242765958	XP_002341079.1	992	4.12131e-132	aldo-keto reductase, putative [Talaromyces stipitatus ATCC 10500]	--	--	--	--	--	--	--	--	--	A1UEC5	429	1.34255e-48	Uncharacterized oxidoreductase Mkms_1984 OS=Mycobacterium sp. (strain KMS) GN=Mkms_1984 PE=3 SV=1	--	--	GO:0055114	oxidation-reduction process	GO:0016491	oxidoreductase activity	--	--	KOG1577	Aldo/keto reductase family proteins
comp26785_c0	716	320588422	EFX00891.1	426	1.68747e-48	fas1 domain containing protein [Grosmannia clavigera kw1407]	--	--	--	--	--	--	--	--	--	Q9Y801	119	2.04632e-06	FAS1 domain-containing protein mug57 OS=Schizosaccharomyces pombe (strain 972 / ATCC 24843) GN=mug57 PE=1 SV=2	--	--	--	--	--	--	--	--	--	--
comp43926_c0	1041	225456779	XP_002276875.1	853	2.12752e-111	PREDICTED: phosphopantothenoylcysteine decarboxylase-like isoform 2 [Vitis vinifera]	111038193	AC174347.10	114	8.69045e-51	Medicago truncatula chromosome 8 clone mth2-173b11, complete sequence	K01598	PPCDC, coaC	phosphopantothenoylcysteine decarboxylase	http://www.genome.jp/dbget-bin/www_bget?ko:K01598	Q12600	292	9.20389e-28	Protein SIS2 OS=Candida tropicalis GN=SIS2 PE=3 SV=1	PF02441	Flavoprotein	GO:0015940//GO:0008152	pantothenate biosynthetic process//metabolic process	GO:0003824//GO:0004633	catalytic activity//phosphopantothenoylcysteine decarboxylase activity	--	--	KOG0672	Halotolerance protein HAL3 (contains flavoprotein domain)
comp33117_c0	474	--	--	--	--	--	--	--	--	--	--	--	--	--	--	--	--	--	--	--	--	--	--	--	--	--	--	--	--
comp1731_c0	250	168053159	XP_001779005.1	369	4.75981e-39	predicted protein [Physcomitrella patens subsp. patens]	--	--	--	--	--	K03006	RPB1, POLR2A	DNA-directed RNA polymerase II subunit RPB1	http://www.genome.jp/dbget-bin/www_bget?ko:K03006	P04050	185	1.22859e-15	DNA-directed RNA polymerase II subunit RPB1 OS=Saccharomyces cerevisiae (strain ATCC 204508 / S288c) GN=RPO21 PE=1 SV=2	PF04990	RNA polymerase Rpb1, domain 7	GO:0006351//GO:0006366//GO:0006144//GO:0006206	transcription, DNA-dependent//transcription from RNA polymerase II promoter//purine nucleobase metabolic process//pyrimidine nucleobase metabolic process	GO:0003677//GO:0016758//GO:0003899	DNA binding//transferase activity, transferring hexosyl groups//DNA-directed RNA polymerase activity	GO:0005665//GO:0005730	DNA-directed RNA polymerase II, core complex//nucleolus	KOG0260	RNA polymerase II, large subunit
comp35319_c0	384	--	--	--	--	--	--	--	--	--	--	--	--	--	--	--	--	--	--	--	--	--	--	--	--	--	--	--	--
comp26529_c0	338	--	--	--	--	--	--	--	--	--	--	--	--	--	--	--	--	--	--	--	--	--	--	--	--	--	--	--	--
comp23868_c0	225	297803956	XP_002869862.1	369	3.13308e-41	ATP-binding family protein [Arabidopsis lyrata subsp. lyrata]	224108771	XM_002314927.1	111	7.78791e-50	Populus trichocarpa predicted protein, mRNA	K06883	K06883	--	http://www.genome.jp/dbget-bin/www_bget?ko:K06883	Q08726	120	1.41744e-07	GPN-loop GTPase 2 homolog OS=Saccharomyces cerevisiae (strain ATCC 204508 / S288c) GN=YOR262W PE=1 SV=1	PF03029	Conserved hypothetical ATP binding protein	GO:0051301//GO:0009790	cell division//embryo development	GO:0005524//GO:0000166//GO:0017111	ATP binding//nucleotide binding//nucleoside-triphosphatase activity	GO:0005874	microtubule	KOG1532	GTPase XAB1, interacts with DNA repair protein XPA
comp41185_c0	1803	224136906	XP_002322445.1	280	9.3738e-24	predicted protein [Populus trichocarpa]	123652180	AM440403.1	366	0	Vitis vinifera, whole genome shotgun sequence, contig VV78X232317.25, clone ENTAV 115	--	--	--	--	Q9SR82	457	2.73352e-47	Putative pentatricopeptide repeat-containing protein At3g08820 OS=Arabidopsis thaliana GN=PCMP-H84 PE=3 SV=1	--	--	--	--	--	--	--	--	--	--
comp36610_c0	229	--	--	--	--	--	--	--	--	--	--	--	--	--	--	--	--	--	--	--	--	--	--	--	--	--	--	KOG3544	Collagens (type IV and type XIII), and related proteins
comp345842_c0	353	169770849	XP_001819894.1	168	2.3642e-12	NADP-dependent alcohol dehydrogenase 6 [Aspergillus oryzae RIB40]	--	--	--	--	--	--	--	--	--	C0SPA5	133	8.36437e-09	Probable formaldehyde dehydrogenase AdhA OS=Bacillus subtilis (strain 168) GN=adhA PE=2 SV=1	PF00107//PF06617//PF02826//PF00899//PF00208	Zinc-binding dehydrogenase//M-phase inducer phosphatase//D-isomer specific 2-hydroxyacid dehydrogenase, NAD binding domain//ThiF family//Glutamate/Leucine/Phenylalanine/Valine dehydrogenase	GO:0000087//GO:0006520//GO:0055114//GO:0006470//GO:0006570	M phase of mitotic cell cycle//cellular amino acid metabolic process//oxidation-reduction process//protein dephosphorylation//tyrosine metabolic process	GO:0016616//GO:0004725//GO:0003824//GO:0005488//GO:0008270//GO:0048037//GO:0016491	oxidoreductase activity, acting on the CH-OH group of donors, NAD or NADP as acceptor//protein tyrosine phosphatase activity//catalytic activity//binding//zinc ion binding//cofactor binding//oxidoreductase activity	GO:0005622	intracellular	KOG0023	Alcohol dehydrogenase, class V
comp44688_c0	1297	--	--	--	--	--	--	--	--	--	--	--	--	--	--	--	--	--	--	PF11975//PF10473//PF01166//PF09177//PF06632//PF04977//PF06005//PF05524//PF02183//PF00170//PF01496//PF01763//PF08172//PF07195	Family 4 glycosyl hydrolase C-terminal domain//Leucine-rich repeats of kinetochore protein Cenp-F/LEK1//TSC-22/dip/bun family//Syntaxin 6, N-terminal//DNA double-strand break repair and V(D)J recombination protein XRCC4//Septum formation initiator//Protein of unknown function (DUF904)//PEP-utilising enzyme, N-terminal//Homeobox associated leucine zipper//bZIP transcription factor//V-type ATPase 1…	GO:0016310//GO:0006302//GO:0048193//GO:0006323//GO:0008643//GO:0007155//GO:0006310//GO:0000917//GO:0006355//GO:0006891//GO:0043093//GO:0005975//GO:0009401//GO:0015992//GO:0015991//GO:0007049	phosphorylation//double-strand break repair//Golgi vesicle transport//DNA packaging//carbohydrate transport//cell adhesion//DNA recombination//barrier septum assembly//regulation of transcription, DNA-dependent//intra-Golgi vesicle-mediated transport//cytokinesis by binary fission//carbohydrate metabolic process//phosphoenolpyruvate-dependent sugar phosphotransferase system//proton transport//ATP…	GO:0045502//GO:0046983//GO:0015078//GO:0003700//GO:0003677//GO:0004553//GO:0043565//GO:0005351//GO:0008965//GO:0042803//GO:0008134	dynein binding//protein dimerization activity//hydrogen ion transmembrane transporter activity//sequence-specific DNA binding transcription factor activity//DNA binding//hydrolase activity, hydrolyzing O-glycosyl compounds//sequence-specific DNA binding//sugar:hydrogen symporter activity//phosphoenolpyruvate-protein phosphotransferase activity//protein homodimerization activity//transcription fac…	GO:0016020//GO:0005737//GO:0030173//GO:0033177//GO:0030286//GO:0005667//GO:0005634//GO:0009288	membrane//cytoplasm//integral to Golgi membrane//proton-transporting two-sector ATPase complex, proton-transporting domain//dynein complex//transcription factor complex//nucleus//bacterial-type flagellum	KOG0161	Myosin class II heavy chain
comp30772_c0	897	359482948	XP_003632863.1	871	8.22609e-109	PREDICTED: probable sulfate transporter 3.4-like isoform 2 [Vitis vinifera]	--	--	--	--	--	--	--	--	--	Q94LW6	499	5.29692e-56	Probable sulfate transporter 3.5 OS=Arabidopsis thaliana GN=SULTR3;5 PE=2 SV=1	PF00916	Sulfate transporter family	GO:0055085//GO:0008272	transmembrane transport//sulfate transport	GO:0015116//GO:0008271	sulfate transmembrane transporter activity//secondary active sulfate transmembrane transporter activity	GO:0016021	integral to membrane	KOG0236	Sulfate/bicarbonate/oxalate exchanger SAT-1 and related transporters (SLC26 family)
comp613781_c0	224	--	--	--	--	--	--	--	--	--	--	--	--	--	--	--	--	--	--	--	--	--	--	--	--	--	--	--	--
comp521093_c0	337	297804050	XP_002869909.1	157	1.38552e-10	binding protein [Arabidopsis lyrata subsp. lyrata]	--	--	--	--	--	--	--	--	--	O82363	178	1.49782e-14	Pentatricopeptide repeat-containing protein At2g46050, mitochondrial OS=Arabidopsis thaliana GN=PCMP-E39 PE=2 SV=1	--	--	--	--	--	--	--	--	--	--
comp50477_c0	4790	357155257	XP_003577059.1	235	5.94061e-17	PREDICTED: uncharacterized protein LOC100838217 [Brachypodium distachyon]	--	--	--	--	--	--	--	--	--	Q9HDV4	135	2.52855e-06	Lid2 complex component lid2 OS=Schizosaccharomyces pombe (strain 972 / ATCC 24843) GN=lid2 PE=1 SV=1	PF00628//PF00841//PF00130	PHD-finger//Sperm histone P2//Phorbol esters/diacylglycerol binding domain (C1 domain)	GO:0035556//GO:0007283	intracellular signal transduction//spermatogenesis	GO:0003677//GO:0005515	DNA binding//protein binding	GO:0005634//GO:0000786	nucleus//nucleosome	KOG1473	Nucleosome remodeling factor, subunit NURF301/BPTF
comp32818_c0	409	--	--	--	--	--	--	--	--	--	--	--	--	--	--	--	--	--	--	PF01290	Thymosin beta-4 family	GO:0007010	cytoskeleton organization	GO:0003779	actin binding	GO:0005737	cytoplasm	--	--
comp436110_c0	217	--	--	--	--	--	--	--	--	--	--	--	--	--	--	--	--	--	--	--	--	--	--	--	--	--	--	--	--
comp37609_c0	504	225459789	XP_002284795.1	126	2.34747e-06	PREDICTED: F-box protein SKIP23-like [Vitis vinifera]	--	--	--	--	--	--	--	--	--	--	--	--	--	--	--	--	--	--	--	--	--	--	--
comp31709_c0	377	--	--	--	--	--	--	--	--	--	--	--	--	--	--	--	--	--	--	--	--	--	--	--	--	--	--	--	--
comp40146_c1	676	125557957	EAZ03493.1	487	7.49512e-59	hypothetical protein OsI_25631 [Oryza sativa Indica Group]	--	--	--	--	--	K01867	WARS, trpS	tryptophanyl-tRNA synthetase	http://www.genome.jp/dbget-bin/www_bget?ko:K01867	Q976M1	259	8.69848e-25	Tryptophan--tRNA ligase OS=Sulfolobus tokodaii (strain DSM 16993 / JCM 10545 / NBRC 100140 / 7) GN=trpS PE=3 SV=2	PF00579	tRNA synthetases class I (W and Y)	GO:0006418//GO:0006568//GO:0006436	tRNA aminoacylation for protein translation//tryptophan metabolic process//tryptophanyl-tRNA aminoacylation	GO:0004830//GO:0005524//GO:0000166//GO:0004812	tryptophan-tRNA ligase activity//ATP binding//nucleotide binding//aminoacyl-tRNA ligase activity	GO:0005829//GO:0005737	cytosol//cytoplasm	KOG2145	Cytoplasmic tryptophanyl-tRNA synthetase
comp12593_c0	201	359485959	XP_002267672.2	124	1.01441e-06	PREDICTED: probable LRR receptor-like serine/threonine-protein kinase At1g56130-like [Vitis vinifera]	--	--	--	--	--	--	--	--	--	C0LGH3	110	4.34788e-06	Probable LRR receptor-like serine/threonine-protein kinase At1g56140 OS=Arabidopsis thaliana GN=At1g56140 PE=1 SV=2	--	--	--	--	--	--	--	--	--	--
comp48930_c0	1947	302810022	XP_002986703.1	1210	5.12098e-157	hypothetical protein SELMODRAFT_124581 [Selaginella moellendorffii]	--	--	--	--	--	--	--	--	--	Q8UIF1	129	3.24189e-06	[Protein-PII] uridylyltransferase OS=Agrobacterium tumefaciens (strain C58 / ATCC 33970) GN=glnD PE=3 SV=1	PF01842//PF04618	ACT domain//HD-ZIP protein N terminus	GO:0008152//GO:0006351	metabolic process//transcription, DNA-dependent	GO:0016597	amino acid binding	GO:0005634	nucleus	KOG0260	RNA polymerase II, large subunit
comp637722_c0	224	--	--	--	--	--	--	--	--	--	--	--	--	--	--	--	--	--	--	--	--	--	--	--	--	--	--	--	--
comp49556_c0	2141	242057217	XP_002457754.1	1531	0	hypothetical protein SORBIDRAFT_03g012910 [Sorghum bicolor]	32977175	AK067157.1	77	6.71831e-30	Oryza sativa Japonica Group cDNA clone:J013097E09, full insert sequence	K09699	E2.3.1.168, bkdB	2-oxoisovalerate dehydrogenase E2 component (dihydrolipoyl transacylase)	http://www.genome.jp/dbget-bin/www_bget?ko:K09699	Q6GHZ0	640	1.2168e-73	Dihydrolipoyllysine-residue acetyltransferase component of pyruvate dehydrogenase complex OS=Staphylococcus aureus (strain MRSA252) GN=pdhC PE=3 SV=1	PF00358//PF01597//PF00198//PF02817	phosphoenolpyruvate-dependent sugar phosphotransferase system, EIIA 1//Glycine cleavage H-protein//2-oxoacid dehydrogenases acyltransferase (catalytic domain)//e3 binding domain	GO:0006810//GO:0006546//GO:0008152//GO:0008643//GO:0009401	transport//glycine catabolic process//metabolic process//carbohydrate transport//phosphoenolpyruvate-dependent sugar phosphotransferase system	GO:0016746//GO:0005351	transferase activity, transferring acyl groups//sugar:hydrogen symporter activity	GO:0016020//GO:0005960	membrane//glycine cleavage complex	KOG0557	Dihydrolipoamide acetyltransferase
comp17671_c0	315	--	--	--	--	--	--	--	--	--	--	--	--	--	--	--	--	--	--	--	--	--	--	--	--	--	--	--	--
comp198132_c0	622	196154824	YP_764414.2	126	7.16951e-06	beta&apos; subunit of RNA polymerase [Stigeoclonium helveticum]	--	--	--	--	--	--	--	--	--	Q19VA0	116	9.49822e-06	DNA-directed RNA polymerase subunit beta&apos;&apos; OS=Chlorokybus atmophyticus GN=rpoC2 PE=3 SV=2	--	--	--	--	--	--	--	--	--	--
comp49656_c0	2870	326510983	BAJ91839.1	238	1.38624e-64	predicted protein [Hordeum vulgare subsp. vulgare]	147788897	AM433599.2	39	1.20243e-08	Vitis vinifera contig VV78X032800.7, whole genome shotgun sequence	K08869	ADCK, ABC1	aarF domain-containing kinase	http://www.genome.jp/dbget-bin/www_bget?ko:K08869	Q7NZD1	211	4.95261e-16	Probable ubiquinone biosynthesis protein UbiB OS=Chromobacterium violaceum (strain ATCC 12472 / DSM 30191 / JCM 1249 / NBRC 12614 / NCIMB 9131 / NCTC 9757) GN=ubiB PE=3 SV=1	PF01383	CpcD/allophycocyanin linker domain	GO:0006468	protein phosphorylation	GO:0005524//GO:0004672	ATP binding//protein kinase activity	GO:0010287//GO:0030089	plastoglobule//phycobilisome	KOG1235	Predicted unusual protein kinase
comp21826_c0	408	255635674	ACU18186.1	143	2.53028e-09	unknown [Glycine max]	--	--	--	--	--	--	--	--	--	Q9LXZ3	119	7.25387e-07	F-box protein At3g56470 OS=Arabidopsis thaliana GN=At3g56470 PE=2 SV=1	PF00646	F-box domain	--	--	GO:0005515	protein binding	--	--	--	--
comp5427_c0	214	--	--	--	--	--	--	--	--	--	--	--	--	--	--	--	--	--	--	PF03854	P-11 zinc finger	--	--	GO:0003723//GO:0008270	RNA binding//zinc ion binding	--	--	--	--
comp45863_c0	1210	121706100	XP_001271313.1	1120	1.44934e-149	40S ribosomal protein S0 [Aspergillus clavatus NRRL 1]	121706099	XM_001271312.1	401	0	Aspergillus clavatus NRRL 1 40S ribosomal protein S0 (ACLA_041030), partial mRNA	K02998	RP-SAe, RPS0	small subunit ribosomal protein SAe	http://www.genome.jp/dbget-bin/www_bget?ko:K02998	B6Q3G2	1108	5.89117e-149	40S ribosomal protein S0 OS=Penicillium marneffei (strain ATCC 18224 / CBS 334.59 / QM 7333) GN=rps0 PE=3 SV=1	PF00318	Ribosomal protein S2	GO:0042254//GO:0006412	ribosome biogenesis//translation	GO:0003735	structural constituent of ribosome	GO:0005840//GO:0005622//GO:0015935	ribosome//intracellular//small ribosomal subunit	KOG0830	40S ribosomal protein SA (P40)/Laminin receptor 1
comp484347_c0	275	--	--	--	--	--	--	--	--	--	--	--	--	--	--	--	--	--	--	--	--	--	--	--	--	--	--	--	--
comp40103_c0	1874	326472808	EGD96817.1	2516	0	RecName: Full=Phosphoenolpyruvate carboxykinase [ATP]	119468815	XM_001257889.1	736	0	Neosartorya fischeri NRRL 181 phosphoenolpyruvate carboxykinase AcuF (NFIA_053390) partial mRNA	K01610	E4.1.1.49, pckA	phosphoenolpyruvate carboxykinase (ATP)	http://www.genome.jp/dbget-bin/www_bget?ko:K01610	Q9T074	1567	0	Phosphoenolpyruvate carboxykinase [ATP] OS=Arabidopsis thaliana GN=PCKA PE=1 SV=1	PF01293	Phosphoenolpyruvate carboxykinase	GO:0006099//GO:0016310//GO:0015976//GO:0006094	tricarboxylic acid cycle//phosphorylation//carbon utilization//gluconeogenesis	GO:0005524//GO:0016301//GO:0004612	ATP binding//kinase activity//phosphoenolpyruvate carboxykinase (ATP) activity	--	--	KOG0260	RNA polymerase II, large subunit
comp36394_c0	925	357118138	XP_003560815.1	895	4.42212e-110	PREDICTED: DNA topoisomerase 1-like [Brachypodium distachyon]	359476013	XM_002280924.2	168	7.37076e-81	PREDICTED: Vitis vinifera DNA topoisomerase 1-like (LOC100247441), mRNA	--	--	--	--	Q6G9W3	537	5.59458e-61	DNA topoisomerase 1 OS=Staphylococcus aureus (strain MSSA476) GN=topA PE=3 SV=1	PF01131	DNA topoisomerase	GO:0006268//GO:0006265	DNA unwinding involved in replication//DNA topological change	GO:0003677//GO:0003917//GO:0003916	DNA binding//DNA topoisomerase type I activity//DNA topoisomerase activity	GO:0005694	chromosome	KOG1956	DNA topoisomerase III alpha
comp464_c0	334	255545464	XP_002513792.1	366	3.87478e-40	Auxin-induced protein 5NG4, putative [Ricinus communis]	--	--	--	--	--	--	--	--	--	Q6J163	176	1.39902e-14	Auxin-induced protein 5NG4 OS=Pinus taeda PE=2 SV=1	PF00892	EamA-like transporter family	--	--	--	--	GO:0016020	membrane	--	--
comp238199_c0	218	--	--	--	--	--	--	--	--	--	--	--	--	--	--	--	--	--	--	--	--	--	--	--	--	--	--	--	--
comp467339_c0	255	--	--	--	--	--	--	--	--	--	--	--	--	--	--	--	--	--	--	--	--	--	--	--	--	--	--	--	--
comp45149_c0	1578	357470935	XP_003605752.1	267	5.41432e-22	Pol polyprotein [Medicago truncatula]	--	--	--	--	--	--	--	--	--	--	--	--	--	PF00098//PF01004	Zinc knuckle//Flavivirus envelope glycoprotein M	GO:0019058	viral infectious cycle	GO:0008270//GO:0003676	zinc ion binding//nucleic acid binding	GO:0019028	viral capsid	KOG4400	E3 ubiquitin ligase interacting with arginine methyltransferase
comp32227_c0	789	2208908	BAA20522.1	1178	3.22865e-157	inorganic phosphate transporter [Nicotiana tabacum]	42408421	AP004587.3	335	9.13862e-174	Oryza sativa Japonica Group genomic DNA, chromosome 8, PAC clone:P0543D10	K08176	PHO84	MFS transporter, PHS family, inorganic phosphate transporter	http://www.genome.jp/dbget-bin/www_bget?ko:K08176	Q8VYM2	1079	1.68228e-143	Inorganic phosphate transporter 1-1 OS=Arabidopsis thaliana GN=PHT1-1 PE=1 SV=2	PF00083//PF07690	Sugar (and other) transporter//Major Facilitator Superfamily	GO:0006817//GO:0055085	phosphate ion transport//transmembrane transport	GO:0005315//GO:0022857	inorganic phosphate transmembrane transporter activity//transmembrane transporter activity	GO:0016021	integral to membrane	KOG0252	Inorganic phosphate transporter
comp14366_c0	374	--	--	--	--	--	--	--	--	--	--	--	--	--	--	--	--	--	--	--	--	--	--	--	--	--	--	--	--
comp49310_c0	875	--	--	--	--	--	--	--	--	--	--	--	--	--	--	--	--	--	--	--	--	--	--	--	--	--	--	--	--
comp313071_c0	270	--	--	--	--	--	--	--	--	--	--	--	--	--	--	--	--	--	--	--	--	--	--	--	--	--	--	--	--
comp541064_c0	235	--	--	--	--	--	--	--	--	--	--	--	--	--	--	--	--	--	--	--	--	--	--	--	--	--	--	--	--
comp42836_c0	1314	356527977	XP_003532582.1	194	9.93582e-50	PREDICTED: uncharacterized protein LOC100775909 [Glycine max]	--	--	--	--	--	--	--	--	--	--	--	--	--	--	--	--	--	--	--	--	--	--	--
comp365404_c0	489	--	--	--	--	--	--	--	--	--	--	--	--	--	--	--	--	--	--	--	--	--	--	--	--	--	--	--	--
comp39116_c2	694	357520899	XP_003630738.1	259	1.04463e-23	Protein phosphatase 1 regulatory subunit [Medicago truncatula]	--	--	--	--	--	--	--	--	--	--	--	--	--	PF00560	Leucine Rich Repeat	--	--	GO:0005515	protein binding	--	--	KOG0531	Protein phosphatase 1, regulatory subunit, and related proteins
comp46413_c0	2349	242097180	XP_002439080.1	971	4.13329e-121	lysine ketoglutarate reductase trans-splicing related 1 [Arabidopsis thaliana]	241987301	AK334558.1	91	1.21784e-37	Triticum aestivum cDNA, clone: WT010_E18, cultivar: Chinese Spring	--	--	--	--	--	--	--	--	PF05434	TMEM9	--	--	--	--	GO:0016021//GO:0016023	integral to membrane//cytoplasmic membrane-bounded vesicle	--	--
comp4363_c0	399	297742172	CBI33959.3	236	5.97714e-23	unnamed protein product [Vitis vinifera]	--	--	--	--	--	--	--	--	--	P93771	175	3.19854e-14	Gibberellin 20 oxidase 1 OS=Oryza sativa subsp. japonica GN=20ox1 PE=2 SV=2	PF03171	2OG-Fe(II) oxygenase superfamily	GO:0055114	oxidation-reduction process	GO:0016706//GO:0016491	oxidoreductase activity, acting on paired donors, with incorporation or reduction of molecular oxygen, 2-oxoglutarate as one donor, and incorporation of one atom each of oxygen into both donors//oxidoreductase activity	--	--	--	--
comp18982_c0	266	--	--	--	--	--	--	--	--	--	--	--	--	--	--	--	--	--	--	--	--	--	--	--	--	--	--	--	--
comp39828_c0	4053	290486869	ADD29819.1	2116	0	NADH-plastoquinone oxidoreductase subunit 4 protein [Berberidopsis corallina]	372862229	JN867577.1	2887	0	Magnolia denudata voucher BJ007 chloroplast, complete genome	K05575	ndhD	NAD(P)H-quinone oxidoreductase subunit 4	http://www.genome.jp/dbget-bin/www_bget?ko:K05575	Q1KXQ3	2079	0	NAD(P)H-quinone oxidoreductase chain 4, chloroplastic OS=Helianthus annuus GN=ndhD PE=3 SV=1	PF12797//PF00499//PF00037//PF12837//PF00420//PF12798//PF12838//PF12800//PF00361//PF06446	4Fe-4S binding domain//NADH-ubiquinone/plastoquinone oxidoreductase chain 6//4Fe-4S binding domain//4Fe-4S binding domain//NADH-ubiquinone/plastoquinone oxidoreductase chain 4L//4Fe-4S binding domain//4Fe-4S dicluster domain//4Fe-4S binding domain//NADH-Ubiquinone/plastoquinone (complex I), various chains//Hepcidin	GO:0006879//GO:0006744//GO:0006118//GO:0042773//GO:0055114//GO:0006120//GO:0006814//GO:0015992	cellular iron ion homeostasis//ubiquinone biosynthetic process//electron transport//ATP synthesis coupled electron transport//oxidation-reduction process//mitochondrial electron transport, NADH to ubiquinone//sodium ion transport//proton transport	GO:0016651//GO:0008137//GO:0009055//GO:0051536//GO:0048038	oxidoreductase activity, acting on NADH or NADPH//NADH dehydrogenase (ubiquinone) activity//electron carrier activity//iron-sulfur cluster binding//quinone binding	GO:0009535//GO:0005576//GO:0016021	chloroplast thylakoid membrane//extracellular region//integral to membrane	KOG3256	NADH:ubiquinone oxidoreductase, NDUFS8/23 kDa subunit
comp325366_c0	386	--	--	--	--	--	--	--	--	--	--	--	--	--	--	--	--	--	--	--	--	--	--	--	--	--	--	--	--
comp40101_c0	2008	414879106	DAA56237.1	1337	9.08532e-173	TPA: hypothetical protein ZEAMMB73_928273 [Zea mays]	--	--	--	--	--	K13146	INTS9	integrator complex subunit 9	http://www.genome.jp/dbget-bin/www_bget?ko:K13146	Q54SH0	376	1.77991e-36	Integrator complex subunit 9 homolog OS=Dictyostelium discoideum GN=ints9 PE=3 SV=1	--	--	--	--	--	--	--	--	KOG1138	Predicted cleavage and polyadenylation specificity factor (CPSF subunit)
comp411794_c0	276	--	--	--	--	--	--	--	--	--	--	--	--	--	--	--	--	--	--	--	--	--	--	--	--	--	--	--	--
comp7496_c0	386	378732752	EHY59211.1	610	1.21701e-74	L-lactate dehydrogenase (cytochrome) [Exophiala dermatitidis NIH/UT8656]	302412408	XM_003003991.1	39	1.50324e-09	Verticillium albo-atrum VaMs.102 cytochrome b2, mRNA	K11517	HAO	(S)-2-hydroxy-acid oxidase	http://www.genome.jp/dbget-bin/www_bget?ko:K11517	P05414	260	3.4563e-26	Peroxisomal (S)-2-hydroxy-acid oxidase OS=Spinacia oleracea PE=1 SV=1	PF01070//PF11109	FMN-dependent dehydrogenase//Orexigenic neuropeptide Qrfp/P518	GO:0055114	oxidation-reduction process	GO:0020037//GO:0031854//GO:0010181//GO:0016491	heme binding//orexigenic neuropeptide QRFP receptor binding//FMN binding//oxidoreductase activity	--	--	KOG0538	Glycolate oxidase
comp46522_c0	2078	242063404	XP_002452991.1	136	5.75946e-06	hypothetical protein SORBIDRAFT_04g036200 [Sorghum bicolor]	225312468	AK327008.1	231	1.60675e-115	Solanum lycopersicum cDNA, clone: LEFL2019A16, HTC in fruit	--	--	--	--	Q8WWQ2	189	1.6089e-13	Inactive heparanase-2 OS=Homo sapiens GN=HPSE2 PE=1 SV=3	PF03662	Glycosyl hydrolase family 79, N-terminal domain	GO:0005975	carbohydrate metabolic process	GO:0043169//GO:0016798	cation binding//hydrolase activity, acting on glycosyl bonds	GO:0016020//GO:0016023	membrane//cytoplasmic membrane-bounded vesicle	--	--
comp42407_c0	718	297839783	XP_002887773.1	393	5.52355e-42	mitochondrial transcription termination factor family protein [Arabidopsis lyrata subsp. lyrata]	--	--	--	--	--	K15032	MTERFD	mTERF domain-containing protein, mitochondrial	http://www.genome.jp/dbget-bin/www_bget?ko:K15032	--	--	--	--	--	--	--	--	--	--	--	--	--	--
comp33036_c0	482	--	--	--	--	--	--	--	--	--	--	--	--	--	--	--	--	--	--	--	--	--	--	--	--	--	--	--	--
comp14354_c0	359	225428117	XP_002278375.1	204	1.06456e-16	PREDICTED: pentatricopeptide repeat-containing protein At1g62260, mitochondrial [Vitis vinifera]	--	--	--	--	--	--	--	--	--	Q1PEU4	125	1.50248e-07	Pentatricopeptide repeat-containing protein At2g44880 OS=Arabidopsis thaliana GN=PCMP-E9 PE=2 SV=2	--	--	--	--	--	--	--	--	--	--
comp34581_c0	538	255642582	ACU21554.1	80	2.15686e-06	unknown [Glycine max]	--	--	--	--	--	--	--	--	--	--	--	--	--	--	--	--	--	--	--	--	--	--	--
comp34127_c0	416	357159078	XP_003578332.1	317	8.85544e-33	PREDICTED: uncharacterized protein LOC100825556 [Brachypodium distachyon]	--	--	--	--	--	--	--	--	--	--	--	--	--	--	--	--	--	--	--	--	--	--	--
comp26182_c0	465	--	--	--	--	--	--	--	--	--	--	--	--	--	--	--	--	--	--	--	--	--	--	--	--	--	--	--	--
comp7357_c0	316	--	--	--	--	--	--	--	--	--	--	--	--	--	--	--	--	--	--	--	--	--	--	--	--	--	--	--	--
comp59104_c0	205	--	--	--	--	--	--	--	--	--	--	--	--	--	--	--	--	--	--	--	--	--	--	--	--	--	--	--	--
comp618396_c0	213	--	--	--	--	--	--	--	--	--	--	--	--	--	--	--	--	--	--	--	--	--	--	--	--	--	--	--	--
comp183753_c0	949	440577308	CCI55315.1	64	5.04963e-06	PH01B001I13.11 [Phyllostachys edulis]	--	--	--	--	--	--	--	--	--	--	--	--	--	--	--	--	--	--	--	--	--	--	--
comp35938_c0	1302	303317026	XP_003068515.1	855	1.82925e-109	Glutathione S-transferase, putative [Coccidioides posadasii C735 delta SOWgp]	--	--	--	--	--	--	--	--	--	Q7LLZ8	277	5.6418e-26	Protein URE2 OS=Saccharomyces paradoxus GN=URE2 PE=3 SV=1	PF02798//PF05051	Glutathione S-transferase, N-terminal domain//Cytochrome C oxidase copper chaperone (COX17)	GO:0006749//GO:0006803//GO:0006825	glutathione metabolic process//glutathione conjugation reaction//copper ion transport	GO:0004364//GO:0005515//GO:0005507//GO:0016531	glutathione transferase activity//protein binding//copper ion binding//copper chaperone activity	GO:0005758	mitochondrial intermembrane space	KOG0867	Glutathione S-transferase
comp44775_c0	1413	357111298	XP_003557451.1	383	1.3065e-39	PREDICTED: uncharacterized protein LOC100823909 [Brachypodium distachyon]	--	--	--	--	--	K12885	RBMX, HNRNPG	heterogeneous nuclear ribonucleoprotein G	http://www.genome.jp/dbget-bin/www_bget?ko:K12885	Q9SVM8	220	2.59139e-19	Glycine-rich RNA-binding protein 2, mitochondrial OS=Arabidopsis thaliana GN=GRP2 PE=1 SV=1	PF00098//PF00076	Zinc knuckle//RNA recognition motif. (a.k.a. RRM, RBD, or RNP domain)	--	--	GO:0000166//GO:0008270//GO:0003676	nucleotide binding//zinc ion binding//nucleic acid binding	--	--	KOG0118	FOG: RRM domain
comp38010_c0	785	224114575	XP_002316799.1	349	1.0338e-37	predicted protein [Populus trichocarpa]	388497657	BT137100.1	110	1.08489e-48	Medicago truncatula clone JCVI-FLMt-11I13 unknown mRNA	--	--	--	--	Q9U501	172	1.55243e-14	Transcription elongation factor 1 homolog OS=Manduca sexta PE=3 SV=1	PF07975//PF01428	TFIIH C1-like domain//AN1-like Zinc finger	GO:0006281//GO:0006448//GO:0006414	DNA repair//regulation of translational elongation//translational elongation	GO:0008270//GO:0003746	zinc ion binding//translation elongation factor activity	GO:0005840//GO:0005634	ribosome//nucleus	KOG3214	Uncharacterized Zn ribbon-containing protein
comp16391_c0	422	--	--	--	--	--	--	--	--	--	--	--	--	--	--	--	--	--	--	--	--	--	--	--	--	--	--	--	--
comp22715_c0	330	--	--	--	--	--	449434063	XM_004134768.1	47	4.51925e-14	PREDICTED: Cucumis sativus ras-related protein RABB1c-like (LOC101211480), mRNA	--	--	--	--	--	--	--	--	--	--	--	--	--	--	--	--	--	--
comp49264_c0	672	358346026	XP_003637074.1	199	5.13476e-15	Cell wall-associated hydrolase, partial [Medicago truncatula]	327374765	CP002585.1	640	0	Pseudomonas brassicacearum subsp. brassicacearum NFM421, complete genome	--	--	--	--	--	--	--	--	--	--	--	--	GO:0016787	hydrolase activity	--	--	--	--
comp13227_c0	241	--	--	--	--	--	--	--	--	--	--	--	--	--	--	--	--	--	--	--	--	--	--	--	--	--	--	--	--
comp45584_c0	1974	9022439	AAF82385.1	2005	0	histone deacetylase [Mesembryanthemum crystallinum]	31324092	AF513382.1	369	0	Oryza sativa (japonica cultivar-group) histone deacetylase HDAC1 mRNA, complete cds; alternatively spliced	K06067	HDAC1_2	histone deacetylase 1/2	http://www.genome.jp/dbget-bin/www_bget?ko:K06067	O42227	1510	0	Probable histone deacetylase 1-B OS=Xenopus laevis GN=hdac1-b PE=1 SV=1	PF04272	Phospholamban	GO:0006355//GO:0009861//GO:0006807//GO:0009294//GO:0006810//GO:0016573//GO:0006816//GO:0016575//GO:2000026	regulation of transcription, DNA-dependent//jasmonic acid and ethylene-dependent systemic resistance//nitrogen compound metabolic process//DNA mediated transformation//transport//histone acetylation//calcium ion transport//histone deacetylation//regulation of multicellular organismal development	GO:0042030//GO:0032041//GO:0046969//GO:0005246//GO:0046970	ATPase inhibitor activity//NAD-dependent histone deacetylase activity (H3-K14 specific)//NAD-dependent histone deacetylase activity (H3-K9 specific)//calcium channel regulator activity//NAD-dependent histone deacetylase activity (H4-K16 specific)	GO:0016020//GO:0000118//GO:0005634	membrane//histone deacetylase complex//nucleus	KOG1342	Histone deacetylase complex, catalytic component RPD3
comp37937_c0	415	297803618	XP_002869693.1	450	2.15055e-52	hypothetical protein ARALYDRAFT_492335 [Arabidopsis lyrata subsp. lyrata]	--	--	--	--	--	--	--	--	--	--	--	--	--	PF11095	Gem-associated protein 7 (Gemin7)	--	--	--	--	GO:0032797	SMN complex	--	--
comp46436_c1	331	--	--	--	--	--	--	--	--	--	--	--	--	--	--	--	--	--	--	PF04618	HD-ZIP protein N terminus	GO:0006351	transcription, DNA-dependent	--	--	GO:0005634	nucleus	--	--
comp4016_c0	335	--	--	--	--	--	--	--	--	--	--	--	--	--	--	--	--	--	--	--	--	--	--	--	--	--	--	--	--
comp48746_c0	2970	168039157	XP_001772065.1	2366	0	predicted protein [Physcomitrella patens subsp. patens]	255566053	XM_002523969.1	84	1.20158e-33	Ricinus communis conserved hypothetical protein, mRNA	--	--	--	--	Q9VJD3	312	7.04337e-28	Conserved oligomeric Golgi complex subunit 5 OS=Drosophila melanogaster GN=fws PE=2 SV=1	PF08941	USP8 interacting	GO:0016567	protein ubiquitination	GO:0031386//GO:0016881	protein tag//acid-amino acid ligase activity	GO:0005829	cytosol	KOG1721	FOG: Zn-finger
comp403495_c0	215	--	--	--	--	--	--	--	--	--	--	--	--	--	--	--	--	--	--	--	--	--	--	--	--	--	--	--	--
comp34860_c0	385	414589209	DAA39780.1	387	2.30179e-41	TPA: hypothetical protein ZEAMMB73_877148 [Zea mays]	357111047	XM_003557279.1	95	1.11064e-40	PREDICTED: Brachypodium distachyon probable cellulose synthase A catalytic subunit 6 [UDP-forming]-like, transcript variant 1 (LOC100838115), mRNA	K10999	CESA	cellulose synthase A	http://www.genome.jp/dbget-bin/www_bget?ko:K10999	A2Z1C8	283	3.64816e-28	Cellulose synthase A catalytic subunit 9 [UDP-forming] OS=Oryza sativa subsp. indica GN=CESA9 PE=2 SV=1	PF04987//PF03552	Phosphatidylinositolglycan class N (PIG-N)//Cellulose synthase	GO:0006506//GO:0005982//GO:0006011//GO:0005985//GO:0030244	GPI anchor biosynthetic process//starch metabolic process//UDP-glucose metabolic process//sucrose metabolic process//cellulose biosynthetic process	GO:0016760//GO:0016740	cellulose synthase (UDP-forming) activity//transferase activity	GO:0016020//GO:0005789	membrane//endoplasmic reticulum membrane	--	--
comp32141_c0	628	--	--	--	--	--	199579969	AC232469.1	38	9.08377e-09	Brassica rapa subsp. pekinensis clone KBrB026A07, complete sequence	--	--	--	--	--	--	--	--	--	--	--	--	--	--	--	--	--	--
comp31436_c0	645	--	--	--	--	--	--	--	--	--	--	--	--	--	--	--	--	--	--	--	--	--	--	--	--	--	--	--	--
comp46495_c0	1753	224114577	XP_002332342.1	1609	0	predicted protein [Populus trichocarpa]	356507014	XM_003522219.1	108	3.20676e-47	PREDICTED: Glycine max uncharacterized protein LOC100809836 (LOC100809836), mRNA	--	--	--	--	Q5U538	192	1.7276e-14	Putative nuclease HARBI1 OS=Xenopus laevis GN=harbi1 PE=2 SV=1	PF04827	Plant transposon protein	--	--	GO:0016788	hydrolase activity, acting on ester bonds	--	--	KOG1869	Splicing coactivator SRm160/300, subunit SRm300
comp1515_c0	433	--	--	--	--	--	--	--	--	--	--	--	--	--	--	--	--	--	--	--	--	--	--	--	--	--	--	--	--
comp17289_c0	249	--	--	--	--	--	--	--	--	--	--	--	--	--	--	--	--	--	--	--	--	--	--	--	--	--	--	KOG0335	ATP-dependent RNA helicase
comp47692_c0	2553	225464281	XP_002271266.1	312	7.90246e-27	PREDICTED: pentatricopeptide repeat-containing protein At3g16610 [Vitis vinifera]	--	--	--	--	--	--	--	--	--	Q9M1V3	332	3.38779e-30	Pentatricopeptide repeat-containing protein At3g63370 OS=Arabidopsis thaliana GN=PCMP-H83 PE=2 SV=2	--	--	--	--	--	--	--	--	--	--
comp15210_c0	720	302413195	XP_003004430.1	771	2.92161e-99	meiotic recombination protein rec14 [Verticillium albo-atrum VaMs.102]	--	--	--	--	--	--	--	--	--	Q26544	233	1.96096e-21	WD repeat-containing protein SL1-17 OS=Schistosoma mansoni PE=2 SV=1	PF07569//PF02362//PF00400	TUP1-like enhancer of split//B3 DNA binding domain//WD domain, G-beta repeat	GO:0006355	regulation of transcription, DNA-dependent	GO:0003677//GO:0005515	DNA binding//protein binding	GO:0005634	nucleus	KOG4155	FOG: WD40 repeat
comp350522_c0	337	--	--	--	--	--	--	--	--	--	--	--	--	--	--	--	--	--	--	PF08336//PF08826	Prolyl 4-Hydroxylase alpha-subunit, N-terminal region//DMPK coiled coil domain like	GO:0016310//GO:0018401//GO:0009069//GO:0006468//GO:0055114//GO:0006560//GO:0006525	phosphorylation//peptidyl-proline hydroxylation to 4-hydroxy-L-proline//serine family amino acid metabolic process//protein phosphorylation//oxidation-reduction process//proline metabolic process//arginine metabolic process	GO:0016702//GO:0005524//GO:0004674//GO:0004656	oxidoreductase activity, acting on single donors with incorporation of molecular oxygen, incorporation of two atoms of oxygen//ATP binding//protein serine/threonine kinase activity//procollagen-proline 4-dioxygenase activity	GO:0005783	endoplasmic reticulum	--	--
comp226939_c0	308	242073994	XP_002446933.1	230	2.49831e-20	hypothetical protein SORBIDRAFT_06g025240 [Sorghum bicolor]	--	--	--	--	--	--	--	--	--	Q9LH74	171	1.31707e-13	Mechanosensitive ion channel protein 5 OS=Arabidopsis thaliana GN=MSL5 PE=2 SV=1	--	--	--	--	--	--	--	--	--	--
comp26359_c0	251	--	--	--	--	--	--	--	--	--	--	--	--	--	--	--	--	--	--	--	--	--	--	--	--	--	--	--	--
comp40687_c0	629	116738858	ABK20348.1	967	2.52559e-129	granule-bound starch synthase [Chamaebatiaria millefolium]	21217038	AY112448.1	73	3.18128e-28	Zea mays CL979_1 mRNA sequence	K13679	WAXY	granule-bound starch synthase	http://www.genome.jp/dbget-bin/www_bget?ko:K13679	Q42968	881	1.46349e-113	Granule-bound starch synthase 1, chloroplastic/amyloplastic OS=Oryza glaberrima GN=WAXY PE=1 SV=1	--	--	--	--	--	--	--	--	--	--
comp45681_c0	1623	296082206	CBI21211.3	448	2.69488e-45	unnamed protein product [Vitis vinifera]	356568747	XM_003552524.1	73	8.47826e-28	PREDICTED: Glycine max ninja-family protein AFP3-like (LOC100810536), mRNA	--	--	--	--	Q10JI3	326	2.72602e-32	Ninja-family protein Os03g0419100 OS=Oryza sativa subsp. japonica GN=Os03g0419100 PE=2 SV=1	--	--	GO:0050896	response to stimulus	--	--	--	--	--	--
comp41848_c0	873	77551003	ABA93800.1	571	3.555e-70	expressed protein [Oryza sativa Japonica Group]	--	--	--	--	--	--	--	--	--	--	--	--	--	--	--	--	--	--	--	--	--	--	--
comp2763_c0	412	320585940	EFW98619.1	444	7.23073e-52	mitochondrial metallochaperone [Grosmannia clavigera kw1407]	154331957	XM_001561746.1	34	9.71166e-07	Leishmania braziliensis MHOM/BR/75/M2904 putative cytochrome c oxidase assembly factor (LBRM_04_1140) mRNA, complete cds	K07152	K07152	--	http://www.genome.jp/dbget-bin/www_bget?ko:K07152	O75880	197	1.37078e-17	Protein SCO1 homolog, mitochondrial OS=Homo sapiens GN=SCO1 PE=1 SV=1	PF00578	AhpC/TSA family	GO:0006878//GO:0008535//GO:0055114//GO:0006825	cellular copper ion homeostasis//respiratory chain complex IV assembly//oxidation-reduction process//copper ion transport	GO:0016209//GO:0005507//GO:0016491	antioxidant activity//copper ion binding//oxidoreductase activity	GO:0005743	mitochondrial inner membrane	KOG2792	Putative cytochrome C oxidase assembly protein
comp615967_c0	216	--	--	--	--	--	--	--	--	--	--	--	--	--	--	--	--	--	--	--	--	--	--	--	--	--	--	--	--
comp404452_c0	228	357495039	XP_003617808.1	159	3.34622e-11	Pentatricopeptide repeat-containing protein [Medicago truncatula]	--	--	--	--	--	--	--	--	--	Q0WNP3	126	4.02366e-08	Pentatricopeptide repeat-containing protein At4g18520 OS=Arabidopsis thaliana GN=PCMP-A2 PE=2 SV=1	--	--	--	--	--	--	--	--	--	--
comp35261_c0	866	302773199	XP_002970017.1	400	1.98315e-45	hypothetical protein SELMODRAFT_93003 [Selaginella moellendorffii]	449439925	XM_004137688.1	51	7.5463e-16	PREDICTED: Cucumis sativus uncharacterized LOC101216787 (LOC101216787), mRNA	--	--	--	--	--	--	--	--	--	--	--	--	--	--	--	--	--	--
comp47744_c0	2037	168029298	XP_001767163.1	176	8.22502e-11	predicted protein [Physcomitrella patens subsp. patens]	--	--	--	--	--	--	--	--	--	--	--	--	--	PF05791//PF05529	Bacillus haemolytic enterotoxin (HBL)//B-cell receptor-associated protein 31-like	GO:0006886//GO:0009405	intracellular protein transport//pathogenesis	--	--	GO:0016020//GO:0005783//GO:0016021	membrane//endoplasmic reticulum//integral to membrane	--	--
comp27704_c0	435	--	--	--	--	--	--	--	--	--	--	--	--	--	--	--	--	--	--	--	--	--	--	--	--	--	--	--	--
comp199251_c0	551	--	--	--	--	--	--	--	--	--	--	--	--	--	--	--	--	--	--	--	--	--	--	--	--	--	--	KOG2146	Splicing coactivator SRm160/300, subunit SRm160 (contains PWI domain)
comp45076_c0	2423	225424309	XP_002284692.1	1811	0	PREDICTED: putative clathrin assembly protein At2g01600-like isoform 2 [Vitis vinifera]	255573731	XM_002527741.1	344	2.86635e-178	Ricinus communis clathrin assembly protein, putative, mRNA	--	--	--	--	Q7M6Y3	296	3.46009e-26	Phosphatidylinositol-binding clathrin assembly protein OS=Mus musculus GN=Picalm PE=1 SV=1	PF07651	ANTH domain	--	--	GO:0016491//GO:0005543	oxidoreductase activity//phospholipid binding	--	--	KOG0251	Clathrin assembly protein AP180 and related proteins, contain ENTH domain
comp46216_c0	2385	414884773	DAA60787.1	999	1.18591e-123	TPA: hypothetical protein ZEAMMB73_972810 [Zea mays]	449525029	XR_181084.1	55	1.27227e-17	PREDICTED: Cucumis sativus uncharacterized LOC101209648 (LOC101209648), misc_RNA	--	--	--	--	Q15032	136	6.09522e-07	R3H domain-containing protein 1 OS=Homo sapiens GN=R3HDM1 PE=1 SV=3	PF01424	R3H domain	--	--	GO:0003676	nucleic acid binding	--	--	KOG2953	mRNA-binding protein Encore
comp40186_c0	1285	--	--	--	--	--	147863901	AM458673.2	35	8.88227e-07	Vitis vinifera contig VV78X265992.12, whole genome shotgun sequence	--	--	--	--	--	--	--	--	--	--	--	--	--	--	--	--	--	--
comp43940_c0	1397	326490325	BAJ84826.1	1424	0	predicted protein [Hordeum vulgare subsp. vulgare]	--	--	--	--	--	--	--	--	--	B2RY83	279	3.39168e-25	Inactive heparanase-2 OS=Mus musculus GN=Hpse2 PE=2 SV=1	PF03662	Glycosyl hydrolase family 79, N-terminal domain	--	--	GO:0016798	hydrolase activity, acting on glycosyl bonds	GO:0016020	membrane	--	--
comp27529_c0	328	--	--	--	--	--	--	--	--	--	--	--	--	--	--	--	--	--	--	--	--	--	--	--	--	--	--	--	--
comp31114_c1	239	23308421	AAN18180.1	396	2.05202e-44	At2g39730/T5I7.3 [Arabidopsis thaliana]	349719097	FQ392622.1	119	2.96648e-54	Vitis vinifera clone SS0AFA4YO14	--	--	--	--	P93431	353	1.51975e-39	Ribulose bisphosphate carboxylase/oxygenase activase, chloroplastic OS=Oryza sativa subsp. japonica GN=RCA PE=1 SV=2	PF06309	Torsin	GO:0051085//GO:0010150//GO:0009416//GO:0042742//GO:0009409//GO:0009753	chaperone mediated protein folding requiring cofactor//leaf senescence//response to light stimulus//defense response to bacterium//response to cold//response to jasmonic acid stimulus	GO:0005524//GO:0046863//GO:0043531	ATP binding//ribulose-1,5-bisphosphate carboxylase/oxygenase activator activity//ADP binding	GO:0009535//GO:0048046//GO:0009941//GO:0005634//GO:0010287//GO:0005618//GO:0010319	chloroplast thylakoid membrane//apoplast//chloroplast envelope//nucleus//plastoglobule//cell wall//stromule	--	--
comp353777_c0	410	--	--	--	--	--	--	--	--	--	--	--	--	--	--	--	--	--	--	--	--	--	--	--	--	--	--	--	--
comp41170_c0	879	108708351	ABF96146.1	546	2.19567e-66	HIT zinc finger family protein, expressed [Oryza sativa Japonica Group]	--	--	--	--	--	K11663	ZNHIT1, VPS71	zinc finger HIT domain-containing protein 1	http://www.genome.jp/dbget-bin/www_bget?ko:K11663	Q4U9I8	142	1.52273e-08	Protein SEY1 homolog OS=Theileria annulata GN=TA08650 PE=3 SV=1	PF01753//PF03896	MYND finger//Translocon-associated protein (TRAP), alpha subunit	--	--	GO:0008270	zinc ion binding	GO:0005783	endoplasmic reticulum	KOG3362	Predicted BBOX Zn-finger protein
comp39026_c0	482	--	--	--	--	--	--	--	--	--	--	--	--	--	--	--	--	--	--	--	--	--	--	--	--	--	--	--	--
comp344813_c0	229	--	--	--	--	--	--	--	--	--	--	--	--	--	--	--	--	--	--	--	--	--	--	--	--	--	--	--	--
comp39350_c0	672	255565605	XP_002523792.1	749	1.09266e-95	catalytic, putative [Ricinus communis]	--	--	--	--	--	--	--	--	--	--	--	--	--	PF01127	Succinate dehydrogenase/Fumarate reductase transmembrane subunit	--	--	GO:0016627	oxidoreductase activity, acting on the CH-CH group of donors	--	--	--	--
comp19728_c0	563	224118866	XP_002317926.1	181	6.13525e-14	predicted protein [Populus trichocarpa]	--	--	--	--	--	--	--	--	--	--	--	--	--	PF00662//PF00582	NADH-Ubiquinone oxidoreductase (complex I), chain 5 N-terminus//Universal stress protein family	GO:0006744//GO:0006950//GO:0042773//GO:0055114//GO:0006120//GO:0015992//GO:0006814	ubiquinone biosynthetic process//response to stress//ATP synthesis coupled electron transport//oxidation-reduction process//mitochondrial electron transport, NADH to ubiquinone//proton transport//sodium ion transport	GO:0008137	NADH dehydrogenase (ubiquinone) activity	--	--	--	--
comp29317_c0	324	330933119	XP_003304053.1	119	1.44637e-06	hypothetical protein PTT_16475 [Pyrenophora teres f. teres 0-1]	189197828	XM_001935217.1	68	9.3842e-26	Pyrenophora tritici-repentis Pt-1C-BFP predicted protein, mRNA	--	--	--	--	--	--	--	--	PF04888//PF06112	Secretion system effector C (SseC) like family//Gammaherpesvirus capsid protein	GO:0009405	pathogenesis	--	--	GO:0019028	viral capsid	--	--
comp48796_c0	2609	224097268	XP_002310895.1	3081	0	predicted protein [Populus trichocarpa]	21624383	AP004579.1	37	1.41224e-07	Lotus japonicus genomic DNA, chromosome 2, clone: LjT11E23, TM0557	K01414	prlC	oligopeptidase A	http://www.genome.jp/dbget-bin/www_bget?ko:K01414	P24155	593	7.5907e-64	Thimet oligopeptidase OS=Rattus norvegicus GN=Thop1 PE=1 SV=4	PF01432	Peptidase family M3	GO:0006508	proteolysis	GO:0004222	metalloendopeptidase activity	GO:0005829//GO:0009570	cytosol//chloroplast stroma	KOG2090	Metalloendopeptidase family - mitochondrial intermediate peptidase
comp356842_c0	705	147779107	CAN73467.1	309	6.48654e-29	hypothetical protein VITISV_043900 [Vitis vinifera]	--	--	--	--	--	--	--	--	--	--	--	--	--	PF08439	Oligopeptidase F	--	--	GO:0008237//GO:0008270	metallopeptidase activity//zinc ion binding	--	--	--	--
comp22213_c0	260	--	--	--	--	--	--	--	--	--	--	--	--	--	--	--	--	--	--	--	--	--	--	--	--	--	--	--	--
comp16777_c0	205	--	--	--	--	--	--	--	--	--	--	--	--	--	--	--	--	--	--	--	--	--	--	--	--	--	--	--	--
comp33149_c1	730	--	--	--	--	--	--	--	--	--	--	--	--	--	--	--	--	--	--	--	--	--	--	--	--	--	--	--	--
comp372013_c0	336	--	--	--	--	--	--	--	--	--	--	--	--	--	--	--	--	--	--	--	--	--	--	--	--	--	--	--	--
comp31453_c0	321	--	--	--	--	--	--	--	--	--	--	--	--	--	--	--	--	--	--	--	--	--	--	--	--	--	--	--	--
comp25801_c0	315	414879055	DAA56186.1	240	6.11789e-23	TPA: hypothetical protein ZEAMMB73_520608 [Zea mays]	--	--	--	--	--	--	--	--	--	--	--	--	--	--	--	--	--	--	--	--	--	--	--
comp31701_c0	271	406867671	EKD20709.1	282	1.54487e-28	hsp20-like protein [Marssonina brunnea f. sp. &apos;multigermtubi&apos; MB_m1]	--	--	--	--	--	--	--	--	--	Q12329	114	1.47339e-06	Heat shock protein 42 OS=Saccharomyces cerevisiae (strain ATCC 204508 / S288c) GN=HSP42 PE=1 SV=1	--	--	--	--	--	--	--	--	--	--
comp27795_c0	236	255571992	XP_002526937.1	170	4.43156e-13	hypothetical protein RCOM_0530880 [Ricinus communis]	--	--	--	--	--	--	--	--	--	Q9M8J3	108	9.7974e-06	Protein FAR1-RELATED SEQUENCE 7 OS=Arabidopsis thaliana GN=FRS7 PE=2 SV=1	--	--	--	--	--	--	--	--	--	--
comp38763_c0	624	356538077	XP_003537531.1	230	1.52898e-21	PREDICTED: uncharacterized protein LOC100787382 [Glycine max]	--	--	--	--	--	--	--	--	--	--	--	--	--	--	--	--	--	--	--	--	--	--	--
comp37627_c0	680	--	--	--	--	--	--	--	--	--	--	--	--	--	--	--	--	--	--	--	--	--	--	--	--	--	--	--	--
comp501570_c0	277	145338056	NP_566199.4	272	6.48498e-26	protein dicer-like 2 [Arabidopsis thaliana]	379987677	JN032014.1	67	2.8319e-25	Nicotiana attenuata dicer-like 2 protein (DCL2) mRNA, complete cds	K11592	DICER1, DCR1	endoribonuclease Dicer	http://www.genome.jp/dbget-bin/www_bget?ko:K11592	Q9SP32	135	5.57693e-09	Endoribonuclease Dicer homolog 1 OS=Arabidopsis thaliana GN=DCL1 PE=1 SV=2	PF00636	RNase3 domain	GO:0006396//GO:0010216//GO:0035196//GO:0051607//GO:0010267//GO:0051252	RNA processing//maintenance of DNA methylation//production of miRNAs involved in gene silencing by miRNA//defense response to virus//production of ta-siRNAs involved in RNA interference//regulation of RNA metabolic process	GO:0003723//GO:0004525//GO:0005524//GO:0003725//GO:0008026//GO:0005515	RNA binding//ribonuclease III activity//ATP binding//double-stranded RNA binding//ATP-dependent helicase activity//protein binding	GO:0005622	intracellular	KOG0701	dsRNA-specific nuclease Dicer and related ribonucleases
comp353395_c0	347	--	--	--	--	--	--	--	--	--	--	--	--	--	--	--	--	--	--	--	--	--	--	--	--	--	--	--	--
comp343224_c0	389	115479955	NP_001063571.1	93	1.6392e-14	Os09g0499400 [Oryza sativa Japonica Group]	--	--	--	--	--	--	--	--	--	--	--	--	--	--	--	--	--	--	--	--	--	--	--
comp508144_c0	222	350630153	EHA18526.1	278	4.15455e-27	hypothetical protein ASPNIDRAFT_52554 [Aspergillus niger ATCC 1015]	--	--	--	--	--	K01869	LARS, leuS	leucyl-tRNA synthetase	http://www.genome.jp/dbget-bin/www_bget?ko:K01869	Q54N83	134	4.30882e-09	Leucine--tRNA ligase, cytoplasmic OS=Dictyostelium discoideum GN=leuS PE=3 SV=1	PF08264	Anticodon-binding domain of tRNA	GO:0009097//GO:0006429//GO:0006450//GO:0009099//GO:0009098//GO:0006418	isoleucine biosynthetic process//leucyl-tRNA aminoacylation//regulation of translational fidelity//valine biosynthetic process//leucine biosynthetic process//tRNA aminoacylation for protein translation	GO:0004823//GO:0002161//GO:0005524//GO:0000166//GO:0004812	leucine-tRNA ligase activity//aminoacyl-tRNA editing activity//ATP binding//nucleotide binding//aminoacyl-tRNA ligase activity	GO:0005737	cytoplasm	KOG0437	Leucyl-tRNA synthetase
comp43770_c0	1683	224059396	XP_002299839.1	1879	0	predicted protein [Populus trichocarpa]	--	--	--	--	--	--	--	--	--	Q8GXZ3	358	9.12872e-36	Serine/threonine-protein kinase At5g01020 OS=Arabidopsis thaliana GN=At5g01020 PE=1 SV=1	PF00515//PF07714//PF00069	Tetratricopeptide repeat//Protein tyrosine kinase//Protein kinase domain	GO:0007165//GO:0006468	signal transduction//protein phosphorylation	GO:0005524//GO:0004872//GO:0005515//GO:0004672	ATP binding//receptor activity//protein binding//protein kinase activity	GO:0009506//GO:0005886	plasmodesma//plasma membrane	--	--
comp4609_c0	384	326490736	BAJ90035.1	157	2.43456e-10	predicted protein [Hordeum vulgare subsp. vulgare]	--	--	--	--	--	--	--	--	--	Q9CAY1	118	1.46445e-06	Putative pentatricopeptide repeat-containing protein At3g11460 OS=Arabidopsis thaliana GN=PCMP-H52 PE=3 SV=1	--	--	--	--	--	--	--	--	--	--
comp272147_c0	260	--	--	--	--	--	--	--	--	--	--	--	--	--	--	--	--	--	--	--	--	--	--	--	--	--	--	--	--
comp501169_c0	264	--	--	--	--	--	--	--	--	--	--	--	--	--	--	--	--	--	--	--	--	--	--	--	--	--	--	--	--
comp15968_c0	322	--	--	--	--	--	--	--	--	--	--	--	--	--	--	--	--	--	--	--	--	--	--	--	--	--	--	--	--
comp351016_c0	258	357115411	XP_003559482.1	287	3.90724e-28	PREDICTED: uncharacterized protein LOC100846548 [Brachypodium distachyon]	--	--	--	--	--	--	--	--	--	Q9FJ57	285	5.35401e-29	Protein TORNADO 1 OS=Arabidopsis thaliana GN=TRN1 PE=2 SV=1	--	--	--	--	--	--	--	--	--	--
comp275456_c0	202	115474983	NP_001061088.1	136	3.4312e-08	Os08g0169700 [Oryza sativa Japonica Group]	--	--	--	--	--	--	--	--	--	--	--	--	--	--	--	--	--	--	--	GO:0005739	mitochondrion	--	--
comp28757_c0	288	--	--	--	--	--	--	--	--	--	--	--	--	--	--	--	--	--	--	PF11808	Domain of unknown function (DUF3329)	GO:0016310	phosphorylation	GO:0004673	protein histidine kinase activity	GO:0009365	protein histidine kinase complex	--	--
comp404861_c0	245	21537059	AAM61400.1	354	2.02123e-38	pectate lyase-like protein [Arabidopsis thaliana]	255586802	XM_002533970.1	87	1.87651e-36	Ricinus communis Pectate lyase precursor, putative, mRNA	K01728	E4.2.2.2, pel	pectate lyase	http://www.genome.jp/dbget-bin/www_bget?ko:K01728	Q9SVQ6	291	4.77901e-31	Putative pectate lyase 14 OS=Arabidopsis thaliana GN=At4g13210 PE=2 SV=2	--	--	--	--	GO:0030570	pectate lyase activity	GO:0031225	anchored to membrane	--	--
comp281164_c0	391	--	--	--	--	--	--	--	--	--	--	--	--	--	--	--	--	--	--	PF03272	Viral enhancin protein	GO:0016032	viral reproduction	--	--	--	--	--	--
comp38182_c0	1192	224142077	XP_002324385.1	162	3.40212e-10	predicted protein [Populus trichocarpa]	--	--	--	--	--	--	--	--	--	--	--	--	--	--	--	--	--	--	--	--	--	--	--
comp509908_c0	233	--	--	--	--	--	--	--	--	--	--	--	--	--	--	--	--	--	--	--	--	--	--	--	--	--	--	--	--
comp320861_c0	258	218186396	EEC68823.1	271	6.3597e-26	hypothetical protein OsI_37392 [Oryza sativa Indica Group]	--	--	--	--	--	K00517	E1.14.-.-	--	http://www.genome.jp/dbget-bin/www_bget?ko:K00517	O46054	116	1.03792e-06	Cytochrome P450 4ae1 OS=Drosophila melanogaster GN=Cyp4ae1 PE=2 SV=1	PF00067	Cytochrome P450	GO:0006118//GO:0055114	electron transport//oxidation-reduction process	GO:0009055//GO:0020037//GO:0016705//GO:0005506//GO:0004497	electron carrier activity//heme binding//oxidoreductase activity, acting on paired donors, with incorporation or reduction of molecular oxygen//iron ion binding//monooxygenase activity	--	--	KOG0157	Cytochrome P450 CYP4/CYP19/CYP26 subfamilies
comp31986_c0	823	--	--	--	--	--	--	--	--	--	--	--	--	--	--	--	--	--	--	--	--	--	--	--	--	--	--	--	--
comp22700_c0	649	115446301	NP_001046930.1	405	2.01523e-47	Os02g0510100 [Oryza sativa Japonica Group]	118482914	EF145187.1	114	5.31083e-51	Populus trichocarpa clone WS01121_G19 unknown mRNA	K12625	LSM6	U6 snRNA-associated Sm-like protein LSm6	http://www.genome.jp/dbget-bin/www_bget?ko:K12625	Q2HAN0	243	1.02729e-24	U6 snRNA-associated Sm-like protein LSm6 OS=Chaetomium globosum (strain ATCC 6205 / CBS 148.51 / DSM 1962 / NBRC 6347 / NRRL 1970) GN=LSM6 PE=3 SV=2	--	--	--	--	--	--	--	--	KOG1783	Small nuclear ribonucleoprotein F
comp37347_c0	844	224127694	XP_002329341.1	124	4.43539e-06	predicted protein [Populus trichocarpa]	255551375	XM_002516688.1	44	5.7199e-12	Ricinus communis conserved hypothetical protein, mRNA	--	--	--	--	--	--	--	--	--	--	--	--	--	--	--	--	--	--
comp28468_c0	644	--	--	--	--	--	--	--	--	--	--	--	--	--	--	--	--	--	--	--	--	--	--	--	--	--	--	--	--
comp17366_c0	207	--	--	--	--	--	--	--	--	--	--	--	--	--	--	--	--	--	--	--	--	--	--	--	--	--	--	--	--
comp27229_c0	569	--	--	--	--	--	--	--	--	--	--	--	--	--	--	--	--	--	--	--	--	--	--	--	--	--	--	--	--
comp462028_c0	252	--	--	--	--	--	--	--	--	--	--	--	--	--	--	--	--	--	--	--	--	--	--	--	--	--	--	--	--
comp52580_c0	1200	147838761	CAN69507.1	935	4.84679e-122	hypothetical protein VITISV_016037 [Vitis vinifera]	--	--	--	--	--	K08081	E1.1.1.206	tropine dehydrogenase	http://www.genome.jp/dbget-bin/www_bget?ko:K08081	Q8WNV7	346	7.77746e-36	Dehydrogenase/reductase SDR family member 4 OS=Sus scrofa GN=DHRS4 PE=1 SV=2	PF01370//PF00106	NAD dependent epimerase/dehydratase family//short chain dehydrogenase	GO:0008152//GO:0055114//GO:0009821//GO:0044237	metabolic process//oxidation-reduction process//alkaloid biosynthetic process//cellular metabolic process	GO:0003824//GO:0000166//GO:0050356//GO:0050662//GO:0016491	catalytic activity//nucleotide binding//tropine dehydrogenase activity//coenzyme binding//oxidoreductase activity	--	--	KOG0725	Reductases with broad range of substrate specificities
comp226705_c0	390	255632197	ACU16457.1	332	4.20773e-36	unknown [Glycine max]	--	--	--	--	--	--	--	--	--	Q39434	194	1.90244e-17	Ras-related protein Rab2BV OS=Beta vulgaris GN=RAB2BV PE=2 SV=1	PF00071	Ras family	GO:0007264//GO:0015031	small GTPase mediated signal transduction//protein transport	GO:0019900//GO:0005525	kinase binding//GTP binding	GO:0032588//GO:0005886	trans-Golgi network membrane//plasma membrane	KOG0087	GTPase Rab11/YPT3, small G protein superfamily
comp28595_c0	259	--	--	--	--	--	--	--	--	--	--	--	--	--	--	--	--	--	--	--	--	--	--	--	--	--	--	--	--
comp309020_c0	239	--	--	--	--	--	--	--	--	--	--	--	--	--	--	--	--	--	--	--	--	--	--	--	--	--	--	--	--
comp211893_c0	268	--	--	--	--	--	--	--	--	--	--	--	--	--	--	--	--	--	--	--	--	--	--	--	--	--	--	--	--
comp211974_c0	265	--	--	--	--	--	--	--	--	--	--	--	--	--	--	--	--	--	--	--	--	--	--	--	--	--	--	--	--
comp6672_c0	325	242054571	XP_002456431.1	343	8.40755e-36	hypothetical protein SORBIDRAFT_03g036165 [Sorghum bicolor]	242080862	XM_002445155.1	44	2.06732e-12	Sorghum bicolor hypothetical protein, mRNA	--	--	--	--	Q5SVZ6	126	1.18809e-07	Zinc finger MYM-type protein 1 OS=Homo sapiens GN=ZMYM1 PE=1 SV=1	--	--	--	--	GO:0005488	binding	--	--	--	--
comp45620_c0	1776	356574039	XP_003555160.1	583	1.88012e-67	PREDICTED: uncharacterized protein LOC100820193 [Glycine max]	--	--	--	--	--	--	--	--	--	--	--	--	--	PF05748	Rubella membrane glycoprotein E1	GO:0006355	regulation of transcription, DNA-dependent	--	--	GO:0016021//GO:0019013	integral to membrane//viral nucleocapsid	--	--
comp3616_c0	254	--	--	--	--	--	--	--	--	--	--	--	--	--	--	--	--	--	--	--	--	--	--	--	--	--	--	--	--
comp358469_c0	298	169610069	XP_001798453.1	429	3.89494e-49	hypothetical protein SNOG_08128 [Phaeosphaeria nodorum SN15]	283945692	CP001854.1	32	8.79398e-06	Conexibacter woesei DSM 14684, complete genome	K16311	SIK	serine/threonine-protein kinase SIK	http://www.genome.jp/dbget-bin/www_bget?ko:K16311	Q12505	198	1.71723e-17	Serine/threonine-protein kinase SKS1 OS=Saccharomyces cerevisiae (strain ATCC 204508 / S288c) GN=SKS1 PE=1 SV=1	PF07714//PF05445//PF00069	Protein tyrosine kinase//Poxvirus serine/threonine protein kinase//Protein kinase domain	GO:0016310//GO:0006468//GO:0009069	phosphorylation//protein phosphorylation//serine family amino acid metabolic process	GO:0005524//GO:0004674//GO:0004672	ATP binding//protein serine/threonine kinase activity//protein kinase activity	--	--	KOG0583	Serine/threonine protein kinase
comp6861_c0	479	--	--	--	--	--	--	--	--	--	--	--	--	--	--	--	--	--	--	PF01506	Hepatitis C virus non-structural 5a protein membrane anchor	GO:0006508//GO:0006144	proteolysis//purine nucleobase metabolic process	GO:0004252//GO:0004197//GO:0017111//GO:0003968	serine-type endopeptidase activity//cysteine-type endopeptidase activity//nucleoside-triphosphatase activity//RNA-directed RNA polymerase activity	GO:0031379	RNA-directed RNA polymerase complex	--	--
comp48959_c0	2406	242036035	XP_002465412.1	1950	0	hypothetical protein SORBIDRAFT_01g038280 [Sorghum bicolor]	--	--	--	--	--	--	--	--	--	Q9NYL2	320	5.8315e-29	Mitogen-activated protein kinase kinase kinase MLT OS=Homo sapiens GN=MLTK PE=1 SV=3	PF05001//PF07941//PF07714//PF00069	RNA polymerase Rpb1 C-terminal repeat//Potassium channel Kv1.4 tandem inactivation domain//Protein tyrosine kinase//Protein kinase domain	GO:0006813//GO:0006468//GO:0006366	potassium ion transport//protein phosphorylation//transcription from RNA polymerase II promoter	GO:0005249//GO:0003677//GO:0004712//GO:0004715//GO:0005524//GO:0030955//GO:0004672	voltage-gated potassium channel activity//DNA binding//protein serine/threonine/tyrosine kinase activity//non-membrane spanning protein tyrosine kinase activity//ATP binding//potassium ion binding//protein kinase activity	GO:0005665//GO:0016021//GO:0008076	DNA-directed RNA polymerase II, core complex//integral to membrane//voltage-gated potassium channel complex	KOG0192	Tyrosine kinase specific for activated (GTP-bound) p21cdc42Hs
comp43104_c0	289	--	--	--	--	--	--	--	--	--	--	--	--	--	--	--	--	--	--	--	--	--	--	--	--	--	--	--	--
comp25282_c0	280	297612409	NP_001068490.2	453	3.20664e-50	Os11g0689400 [Oryza sativa Japonica Group]	--	--	--	--	--	K12823	DDX5, DBP2	ATP-dependent RNA helicase DDX5/DBP2	http://www.genome.jp/dbget-bin/www_bget?ko:K12823	Q8W4R3	337	1.03234e-36	DEAD-box ATP-dependent RNA helicase 30 OS=Arabidopsis thaliana GN=RH30 PE=2 SV=2	PF00271	Helicase conserved C-terminal domain	--	--	GO:0005524//GO:0004386//GO:0008026//GO:0003676	ATP binding//helicase activity//ATP-dependent helicase activity//nucleic acid binding	GO:0005773	vacuole	KOG0331	ATP-dependent RNA helicase
comp38552_c0	1524	358248480	NP_001239633.1	1382	0	uncharacterized protein LOC100787459 [Glycine max]	237506933	FJ708515.1	47	2.25782e-13	Tragopogon pratensis isolate S13B chlorophyll synthetase gene, partial cds	K04040	chlG, bchG	chlorophyll synthase	http://www.genome.jp/dbget-bin/www_bget?ko:K04040	Q0D576	158	3.65397e-10	Probable homogentisate phytyltransferase 2, chloroplastic OS=Oryza sativa subsp. japonica GN=HPT2 PE=3 SV=2	PF01040	UbiA prenyltransferase family	GO:0030494	bacteriochlorophyll biosynthetic process	GO:0004659//GO:0046408	prenyltransferase activity//chlorophyll synthetase activity	GO:0009535//GO:0016021	chloroplast thylakoid membrane//integral to membrane	--	--
comp34742_c0	784	145337796	NP_565235.3	268	1.98288e-23	F2D10.5 [Arabidopsis thaliana]	--	--	--	--	--	K16572	TUBGCP5, GCP5	gamma-tubulin complex component 5	http://www.genome.jp/dbget-bin/www_bget?ko:K16572	--	--	--	--	PF04130	Spc97 / Spc98 family	GO:0000226//GO:0009793	microtubule cytoskeleton organization//embryo development ending in seed dormancy	GO:0015631	tubulin binding	GO:0045298//GO:0005815//GO:0000922//GO:0015630//GO:0044430	tubulin complex//microtubule organizing center//spindle pole//microtubule cytoskeleton//cytoskeletal part	--	--
comp14679_c0	353	--	--	--	--	--	--	--	--	--	--	--	--	--	--	--	--	--	--	--	--	--	--	--	--	--	--	--	--
comp287845_c0	245	302404838	XP_003000256.1	280	1.04707e-27	cyclohexanone 1,2-monooxygenase [Verticillium albo-atrum VaMs.102]	--	--	--	--	--	--	--	--	--	Q00730	141	4.59819e-10	Putative sterigmatocystin biosynthesis monooxygenase stcW OS=Emericella nidulans (strain FGSC A4 / ATCC 38163 / CBS 112.46 / NRRL 194 / M139) GN=stcW PE=3 SV=2	--	--	--	--	GO:0004497	monooxygenase activity	--	--	--	--
comp21290_c0	427	--	--	--	--	--	--	--	--	--	--	--	--	--	--	--	--	--	--	--	--	--	--	--	--	--	--	--	--
comp27436_c0	823	224128562	XP_002329034.1	257	1.84305e-22	predicted protein [Populus trichocarpa]	326491500	AK363024.1	59	2.55588e-20	Hordeum vulgare subsp. vulgare mRNA for predicted protein, complete cds, clone: NIASHv2012E13	K04354	PPP2R2	protein phosphatase 2 (formerly 2A), regulatory subunit B	http://www.genome.jp/dbget-bin/www_bget?ko:K04354	Q38821	236	8.47762e-21	Serine/threonine protein phosphatase 2A 55 kDa regulatory subunit B alpha isoform OS=Arabidopsis thaliana GN=PP2AB1 PE=1 SV=2	--	--	GO:0007165//GO:0006468//GO:0015986//GO:0006470//GO:0015992	signal transduction//protein phosphorylation//ATP synthesis coupled proton transport//protein dephosphorylation//proton transport	GO:0008601//GO:0005524//GO:0004713//GO:0015078	protein phosphatase type 2A regulator activity//ATP binding//protein tyrosine kinase activity//hydrogen ion transmembrane transporter activity	GO:0000276//GO:0005829//GO:0000159	mitochondrial proton-transporting ATP synthase complex, coupling factor F(o)//cytosol//protein phosphatase type 2A complex	KOG1354	Serine/threonine protein phosphatase 2A, regulatory subunit
comp45161_c0	1436	297798424	XP_002867096.1	1118	2.79338e-148	hypothetical protein ARALYDRAFT_491157 [Arabidopsis lyrata subsp. lyrata]	297836373	XM_002886023.1	209	1.87046e-103	Arabidopsis lyrata subsp. lyrata hypothetical protein, mRNA	K00434	E1.11.1.11	L-ascorbate peroxidase	http://www.genome.jp/dbget-bin/www_bget?ko:K00434	P48534	800	4.07725e-102	L-ascorbate peroxidase, cytosolic OS=Pisum sativum GN=APX1 PE=1 SV=2	PF00141//PF05680//PF07178	Peroxidase//ATP synthase E chain//TraL protein	GO:0019852//GO:0055114//GO:0006804//GO:0006979//GO:0015986//GO:0000746//GO:0015992	L-ascorbic acid metabolic process//oxidation-reduction process//peroxidase reaction//response to oxidative stress//ATP synthesis coupled proton transport//conjugation//proton transport	GO:0020037//GO:0016688//GO:0004601//GO:0015078	heme binding//L-ascorbate peroxidase activity//peroxidase activity//hydrogen ion transmembrane transporter activity	GO:0019867//GO:0000276	outer membrane//mitochondrial proton-transporting ATP synthase complex, coupling factor F(o)	--	--
comp47218_c0	2109	255579631	XP_002530656.1	294	4.10592e-26	phosphoribosylamine-glycine ligase, putative [Ricinus communis]	--	--	--	--	--	K01433	purU	formyltetrahydrofolate deformylase	http://www.genome.jp/dbget-bin/www_bget?ko:K01433	P21872	173	2.21343e-11	Trifunctional purine biosynthetic protein adenosine-3 OS=Gallus gallus GN=GART PE=2 SV=1	PF00551	Formyl transferase	GO:0046653//GO:0006189//GO:0006807//GO:0009058//GO:0009853//GO:0046487//GO:0032259	tetrahydrofolate metabolic process//'de novo' IMP biosynthetic process//nitrogen compound metabolic process//biosynthetic process//photorespiration//glyoxylate metabolic process//methylation	GO:0008168//GO:0016874//GO:0008864//GO:0016742	methyltransferase activity//ligase activity//formyltetrahydrofolate deformylase activity//hydroxymethyl-, formyl- and related transferase activity	GO:0005739	mitochondrion	KOG3076	5'-phosphoribosylglycinamide formyltransferase
comp149_c0	588	--	--	--	--	--	--	--	--	--	--	--	--	--	--	--	--	--	--	--	--	--	--	--	--	--	--	--	--
comp212223_c0	508	--	--	--	--	--	--	--	--	--	--	--	--	--	--	--	--	--	--	--	--	--	--	--	--	--	--	--	--
comp31997_c0	1987	147841950	CAN67508.1	1072	5.99902e-133	hypothetical protein VITISV_026950 [Vitis vinifera]	--	--	--	--	--	--	--	--	--	Q9C7A2	138	2.39995e-07	Ankyrin repeat-containing protein At3g12360 OS=Arabidopsis thaliana GN=At3g12360 PE=2 SV=1	PF00023	Ankyrin repeat	--	--	GO:0005515	protein binding	--	--	--	--
comp144778_c0	271	--	--	--	--	--	--	--	--	--	--	--	--	--	--	--	--	--	--	--	--	--	--	--	--	--	--	--	--
comp45405_c1	716	18394286	NP_563982.1	299	8.30509e-29	S15/NS1, RNA-binding protein [Arabidopsis thaliana]	--	--	--	--	--	--	--	--	--	A7FVY8	134	3.06475e-09	30S ribosomal protein S15 OS=Clostridium botulinum (strain ATCC 19397 / Type A) GN=rpsO PE=3 SV=2	PF00312//PF02731	Ribosomal protein S15//SKIP/SNW domain	GO:0000398//GO:0042254//GO:0006412	mRNA splicing, via spliceosome//ribosome biogenesis//translation	GO:0003735	structural constituent of ribosome	GO:0005840//GO:0005622//GO:0015935//GO:0005681	ribosome//intracellular//small ribosomal subunit//spliceosomal complex	KOG2815	Mitochondrial/choloroplast ribosomal protein S15
comp28091_c0	349	--	--	--	--	--	--	--	--	--	--	--	--	--	--	--	--	--	--	--	--	--	--	--	--	--	--	--	--
comp48497_c0	1544	115480227	NP_001063707.1	1377	0	Os09g0521500 [Oryza sativa Japonica Group]	147861367	AM484110.2	41	4.95293e-10	Vitis vinifera contig VV78X110055.4, whole genome shotgun sequence	K01551	arsA, ASNA1	arsenite-transporting ATPase	http://www.genome.jp/dbget-bin/www_bget?ko:K01551	B4LN33	824	5.65356e-104	ATPase ASNA1 homolog OS=Drosophila virilis GN=GJ21093 PE=3 SV=1	PF06414//PF00142//PF00931//PF00448	Zeta toxin//4Fe-4S iron sulfur cluster binding proteins, NifH/frxC family//NB-ARC domain//SRP54-type protein, GTPase domain	GO:0006820//GO:0006812//GO:0055114//GO:0071722//GO:0006614//GO:0006200//GO:0015700	anion transport//cation transport//oxidation-reduction process//detoxification of arsenic-containing substance//SRP-dependent cotranslational protein targeting to membrane//ATP catabolic process//arsenite transport	GO:0005524//GO:0016301//GO:0043531//GO:0005515//GO:0015446//GO:0005525//GO:0016491	ATP binding//kinase activity//ADP binding//protein binding//arsenite-transmembrane transporting ATPase activity//GTP binding//oxidoreductase activity	GO:0016020	membrane	KOG2825	Putative arsenite-translocating ATPase
comp408595_c0	382	--	--	--	--	--	--	--	--	--	--	--	--	--	--	--	--	--	--	--	--	--	--	--	--	--	--	--	--
comp73855_c0	304	409893161	AFV46216.1	364	2.26335e-41	hypothetical protein, partial [Scutellaria baicalensis]	326501713	AK371448.1	54	5.29835e-18	Hordeum vulgare subsp. vulgare mRNA for predicted protein, complete cds, clone: NIASHv2134E21	K03283	HSPA1_8	heat shock 70kDa protein 1/8	http://www.genome.jp/dbget-bin/www_bget?ko:K03283	P11143	352	1.53845e-38	Heat shock 70 kDa protein OS=Zea mays GN=HSP70 PE=3 SV=2	--	--	--	--	--	--	--	--	KOG0101	Molecular chaperones HSP70/HSC70, HSP70 superfamily
comp44524_c0	1884	357112155	XP_003557875.1	1349	2.62145e-177	PREDICTED: cytochrome P450 734A6-like [Brachypodium distachyon]	--	--	--	--	--	--	--	--	--	P15128	383	2.29704e-38	Cytochrome P450 4B1 OS=Oryctolagus cuniculus GN=CYP4B1 PE=1 SV=1	PF00067//PF00420	Cytochrome P450//NADH-ubiquinone/plastoquinone oxidoreductase chain 4L	GO:0006118//GO:0042773//GO:0055114	electron transport//ATP synthesis coupled electron transport//oxidation-reduction process	GO:0009055//GO:0020037//GO:0016651//GO:0005506//GO:0019825//GO:0016705//GO:0016491	electron carrier activity//heme binding//oxidoreductase activity, acting on NADH or NADPH//iron ion binding//oxygen binding//oxidoreductase activity, acting on paired donors, with incorporation or reduction of molecular oxygen//oxidoreductase activity	--	--	KOG0157	Cytochrome P450 CYP4/CYP19/CYP26 subfamilies
comp403401_c0	202	--	--	--	--	--	--	--	--	--	--	--	--	--	--	--	--	--	--	--	--	--	--	--	--	--	--	--	--
comp305891_c0	228	--	--	--	--	--	--	--	--	--	--	--	--	--	--	--	--	--	--	--	--	--	--	--	--	--	--	--	--
comp48973_c0	2274	357160514	XP_003578789.1	2135	0	PREDICTED: calcium-dependent protein kinase SK5-like [Brachypodium distachyon]	388498823	BT137683.1	83	3.2996e-33	Lotus japonicus clone JCVI-FLLj-6N21 unknown mRNA	K13412	CPK	calcium-dependent protein kinase	http://www.genome.jp/dbget-bin/www_bget?ko:K13412	Q06850	1818	0	Calcium-dependent protein kinase 1 OS=Arabidopsis thaliana GN=CPK1 PE=1 SV=1	PF10591//PF06293//PF07714//PF00069	Secreted protein acidic and rich in cysteine Ca binding region//Lipopolysaccharide kinase (Kdo/WaaP) family//Protein tyrosine kinase//Protein kinase domain	GO:0007165//GO:0006468//GO:0009103	signal transduction//protein phosphorylation//lipopolysaccharide biosynthetic process	GO:0005524//GO:0016773//GO:0004672//GO:0005509	ATP binding//phosphotransferase activity, alcohol group as acceptor//protein kinase activity//calcium ion binding	GO:0016020//GO:0005578	membrane//proteinaceous extracellular matrix	KOG0032	Ca2+/calmodulin-dependent protein kinase, EF-Hand protein superfamily
comp28311_c0	205	--	--	--	--	--	--	--	--	--	--	--	--	--	--	--	--	--	--	--	--	--	--	--	--	--	--	--	--
comp13311_c0	320	315056381	XP_003177565.1	215	3.88693e-18	nitrate reductase [Arthroderma gypseum CBS 118893]	--	--	--	--	--	--	--	--	--	Q0P487	123	1.14332e-07	NADH-cytochrome b5 reductase 2 OS=Danio rerio GN=cyb5r2 PE=2 SV=2	PF00175	Oxidoreductase NAD-binding domain	GO:0006118//GO:0055114	electron transport//oxidation-reduction process	GO:0009055//GO:0020037//GO:0030151//GO:0016491	electron carrier activity//heme binding//molybdenum ion binding//oxidoreductase activity	--	--	KOG0534	NADH-cytochrome b-5 reductase
comp320879_c0	224	--	--	--	--	--	--	--	--	--	--	--	--	--	--	--	--	--	--	--	--	--	--	--	--	--	--	--	--
comp246879_c0	545	--	--	--	--	--	--	--	--	--	--	--	--	--	--	--	--	--	--	--	--	--	--	--	--	--	--	--	--
comp47955_c0	512	255564733	XP_002523361.1	130	1.19691e-06	Cyclic nucleotide-gated ion channel, putative [Ricinus communis]	--	--	--	--	--	--	--	--	--	O65717	116	4.49739e-06	Cyclic nucleotide-gated ion channel 1 OS=Arabidopsis thaliana GN=CNGC1 PE=1 SV=1	--	--	--	--	--	--	--	--	--	--
comp887628_c0	288	--	--	--	--	--	--	--	--	--	--	--	--	--	--	--	--	--	--	--	--	--	--	--	--	--	--	--	--
comp45787_c0	1001	--	--	--	--	--	--	--	--	--	--	--	--	--	--	--	--	--	--	--	--	--	--	--	--	--	--	--	--
comp50760_c0	2568	226494373	NP_001145828.1	1717	0	uncharacterized protein LOC100279335 [Zea mays]	--	--	--	--	--	K15133	MED17	mediator of RNA polymerase II transcription subunit 17	http://www.genome.jp/dbget-bin/www_bget?ko:K15133	F4K460	1733	0	Mediator of RNA polymerase II transcription subunit 17 OS=Arabidopsis thaliana GN=MED17 PE=1 SV=1	PF02822//PF00424//PF10156//PF02443	Antistasin family//REV protein (anti-repression trans-activator protein)//Subunit 17 of Mediator complex//Circovirus capsid protein	GO:0019069//GO:0006355//GO:0006357	viral capsid assembly//regulation of transcription, DNA-dependent//regulation of transcription from RNA polymerase II promoter	GO:0004867//GO:0001104//GO:0003700	serine-type endopeptidase inhibitor activity//RNA polymerase II transcription cofactor activity//sequence-specific DNA binding transcription factor activity	GO:0042025//GO:0016592//GO:0005667	host cell nucleus//mediator complex//transcription factor complex	--	--
comp39885_c0	455	--	--	--	--	--	--	--	--	--	--	--	--	--	--	--	--	--	--	--	--	--	--	--	--	--	--	--	--
comp34456_c1	257	110735744	BAE99851.1	111	6.06887e-06	hypothetical protein [Arabidopsis thaliana]	326497786	AK354782.1	33	2.06819e-06	Hordeum vulgare subsp. vulgare mRNA for predicted protein, complete cds, clone: NIASHv1011C04	--	--	--	--	--	--	--	--	PF02166	Androgen receptor	GO:0007165//GO:0006355//GO:0030521	signal transduction//regulation of transcription, DNA-dependent//androgen receptor signaling pathway	GO:0003677//GO:0004882//GO:0005496	DNA binding//androgen receptor activity//steroid binding	GO:0005634	nucleus	KOG1923	Rac1 GTPase effector FRL
comp32726_c0	375	225444057	XP_002263483.1	371	8.49196e-41	PREDICTED: N-acetyl-D-glucosamine kinase [Vitis vinifera]	--	--	--	--	--	--	--	--	--	--	--	--	--	--	--	GO:0016310	phosphorylation	GO:0016301	kinase activity	--	--	--	--
comp187626_c0	326	--	--	--	--	--	--	--	--	--	--	--	--	--	--	--	--	--	--	--	--	--	--	--	--	--	--	--	--
comp50711_c0	3910	255570817	XP_002526361.1	1692	0	hypothetical protein RCOM_1399970 [Ricinus communis]	297843583	XM_002889627.1	413	0	Arabidopsis lyrata subsp. lyrata ATRNL, mRNA	--	--	--	--	--	--	--	--	PF08452//PF08302	DNA polymerase family B exonuclease domain, N-terminal//Fungal tRNA ligase phosphodiesterase domain	GO:0006260//GO:0006388	DNA replication//tRNA splicing, via endonucleolytic cleavage and ligation	GO:0004113//GO:0005524//GO:0051731//GO:0003887//GO:0003972	2',3'-cyclic-nucleotide 3'-phosphodiesterase activity//ATP binding//polynucleotide 5'-hydroxyl-kinase activity//DNA-directed DNA polymerase activity//RNA ligase (ATP) activity	GO:0042575	DNA polymerase complex	--	--
comp38156_c0	978	115457372	NP_001052286.1	611	5.96567e-75	Os04g0227500 [Oryza sativa Japonica Group]	--	--	--	--	--	--	--	--	--	--	--	--	--	PF01323	DSBA-like thioredoxin domain	GO:0006118	electron transport	GO:0015035	protein disulfide oxidoreductase activity	GO:0016023	cytoplasmic membrane-bounded vesicle	--	--
comp44034_c0	498	388496910	AFK36521.1	125	1.93923e-06	unknown [Lotus japonicus]	--	--	--	--	--	--	--	--	--	Q9FUY6	115	3.94121e-06	MADS-box protein JOINTLESS OS=Solanum lycopersicum GN=J PE=1 SV=1	--	--	--	--	--	--	--	--	--	--
comp46005_c0	1662	414876838	DAA53969.1	326	2.95368e-31	TPA: hypothetical protein ZEAMMB73_757013 [Zea mays]	--	--	--	--	--	--	--	--	--	--	--	--	--	PF04805	E10-like protein conserved region	GO:0055114	oxidation-reduction process	GO:0016972	thiol oxidase activity	--	--	--	--
comp442784_c0	214	--	--	--	--	--	--	--	--	--	--	--	--	--	--	--	--	--	--	--	--	--	--	--	--	--	--	--	--
comp214901_c0	312	255604632	XP_002538253.1	153	9.9522e-12	conserved hypothetical protein [Ricinus communis]	56806513	BA000042.1	47	4.24627e-14	Nicotiana tabacum mitochondrial DNA, complete genome	--	--	--	--	--	--	--	--	--	--	--	--	--	--	--	--	--	--
comp490647_c0	342	327293794	XP_003231593.1	366	2.95327e-42	NADH-ubiquinone oxidoreductase subunit [Trichophyton rubrum CBS 118892]	--	--	--	--	--	--	--	--	--	P42029	117	2.32564e-07	NADH dehydrogenase [ubiquinone] 1 alpha subcomplex subunit 8 OS=Bos taurus GN=NDUFA8 PE=1 SV=2	--	--	--	--	--	--	--	--	KOG3458	NADH:ubiquinone oxidoreductase, NDUFA8/PGIV/19 kDa subunit
comp280678_c0	245	357614873	EHJ69346.1	119	1.08295e-06	endonuclease-reverse transcriptase HmRTE-e01 [Danaus plexippus]	--	--	--	--	--	--	--	--	--	--	--	--	--	--	--	--	--	--	--	--	--	--	--
comp27983_c0	555	356525782	XP_003531502.1	622	1.8136e-74	PREDICTED: uncharacterized protein LOC100806376 [Glycine max]	--	--	--	--	--	--	--	--	--	--	--	--	--	--	--	GO:0008152	metabolic process	GO:0003824	catalytic activity	--	--	--	--
comp518188_c0	208	--	--	--	--	--	--	--	--	--	--	--	--	--	--	--	--	--	--	--	--	--	--	--	--	--	--	--	--
comp486080_c0	219	--	--	--	--	--	--	--	--	--	--	--	--	--	--	--	--	--	--	--	--	--	--	--	--	--	--	--	--
comp50969_c0	7242	356564585	XP_003550532.1	524	1.20971e-50	PREDICTED: uncharacterized protein LOC100793863 [Glycine max]	242090308	XM_002440942.1	35	5.11227e-06	Sorghum bicolor hypothetical protein, mRNA	--	--	--	--	--	--	--	--	PF01821//PF02170//PF07649//PF00584//PF07496	Anaphylotoxin-like domain//PAZ domain//C1-like domain//SecE/Sec61-gamma subunits of protein translocation complex//CW-type Zinc Finger	GO:0006886//GO:0006605//GO:0055114	intracellular protein transport//protein targeting//oxidation-reduction process	GO:0047134//GO:0005515//GO:0008270	protein-disulfide reductase activity//protein binding//zinc ion binding	GO:0016020//GO:0005576	membrane//extracellular region	KOG2992	Nucleolar GTPase/ATPase p130
comp23924_c0	412	--	--	--	--	--	--	--	--	--	--	--	--	--	--	--	--	--	--	--	--	--	--	--	--	--	--	--	--
comp402122_c0	270	--	--	--	--	--	--	--	--	--	--	--	--	--	--	--	--	--	--	--	--	--	--	--	--	--	--	--	--
comp195720_c0	1323	--	--	--	--	--	--	--	--	--	--	--	--	--	--	--	--	--	--	PF07881	L-fucose isomerase, first N-terminal domain	GO:0006013//GO:0006000//GO:0006004	mannose metabolic process//fructose metabolic process//fucose metabolic process	GO:0008736	L-fucose isomerase activity	GO:0005737	cytoplasm	--	--
comp34207_c0	288	--	--	--	--	--	--	--	--	--	--	--	--	--	--	--	--	--	--	--	--	--	--	--	--	--	--	--	--
comp45561_c0	1652	240254481	NP_565461.4	1446	0	N-acetyl-gamma-glutamyl-phosphate reductase [Arabidopsis thaliana]	47679050	BT014719.1	203	4.67261e-100	Arabidopsis thaliana At2g19940.1 mRNA sequence	K00145	argC	N-acetyl-gamma-glutamyl-phosphate reductase	http://www.genome.jp/dbget-bin/www_bget?ko:K00145	A4WQY7	847	6.6555e-107	N-acetyl-gamma-glutamyl-phosphate reductase OS=Rhodobacter sphaeroides (strain ATCC 17025 / ATH 2.4.3) GN=argC PE=3 SV=1	PF01113//PF01408//PF01370//PF03435//PF07645//PF01118//PF02774	Dihydrodipicolinate reductase, N-terminus//Oxidoreductase family, NAD-binding Rossmann fold//NAD dependent epimerase/dehydratase family//Saccharopine dehydrogenase//Calcium-binding EGF domain//Semialdehyde dehydrogenase, NAD binding domain//Semialdehyde dehydrogenase, dimerisation domain	GO:0008652//GO:0006526//GO:0055114//GO:0044237//GO:0000051//GO:0006520//GO:0009085//GO:0046686//GO:0009089	cellular amino acid biosynthetic process//arginine biosynthetic process//oxidation-reduction process//cellular metabolic process//urea cycle intermediate metabolic process//cellular amino acid metabolic process//lysine biosynthetic process//response to cadmium ion//lysine biosynthetic process via diaminopimelate	GO:0046983//GO:0005507//GO:0016491//GO:0016620//GO:0051287//GO:0003824//GO:0003942//GO:0005509//GO:0008839//GO:0050662	protein dimerization activity//copper ion binding//oxidoreductase activity//oxidoreductase activity, acting on the aldehyde or oxo group of donors, NAD or NADP as acceptor//NAD binding//catalytic activity//N-acetyl-gamma-glutamyl-phosphate reductase activity//calcium ion binding//dihydrodipicolinate reductase activity//coenzyme binding	GO:0016020//GO:0005737//GO:0005730//GO:0009570	membrane//cytoplasm//nucleolus//chloroplast stroma	KOG4354	N-acetyl-gamma-glutamyl-phosphate reductase
comp46492_c0	2458	115489324	NP_001067149.1	1508	0	Os12g0583900 [Oryza sativa Japonica Group]	326494131	AK354309.1	193	2.53561e-94	Hordeum vulgare subsp. vulgare mRNA for predicted protein, complete cds, clone: NIASHv1006H08	--	--	--	--	Q41760	948	3.32441e-116	Nucleobase-ascorbate transporter LPE1 OS=Zea mays GN=LPE1 PE=1 SV=2	PF04639//PF05434//PF00860	Baculoviral E56 protein, specific to ODV envelope//TMEM9//Permease family	GO:0006810//GO:0055085	transport//transmembrane transport	GO:0022857//GO:0005215	transmembrane transporter activity//transporter activity	GO:0016020//GO:0009506//GO:0019031//GO:0016021//GO:0005886	membrane//plasmodesma//viral envelope//integral to membrane//plasma membrane	KOG1292	Xanthine/uracil transporters
comp35297_c0	1011	356511933	XP_003524676.1	1120	4.98615e-151	PREDICTED: sigma factor sigB regulation protein rsbQ-like [Glycine max]	--	--	--	--	--	--	--	--	--	Q7MPY0	172	7.88214e-13	Pimelyl-[acyl-carrier protein] methyl ester esterase OS=Vibrio vulnificus (strain YJ016) GN=bioH PE=3 SV=2	--	--	GO:0080167//GO:0042572//GO:0009704	response to karrikin//retinol metabolic process//de-etiolation	GO:0080030//GO:0004091//GO:0080032//GO:0080031//GO:0050253	methyl indole-3-acetate esterase activity//carboxylesterase activity//methyl jasmonate esterase activity//methyl salicylate esterase activity//retinyl-palmitate esterase activity	--	--	--	--
comp838723_c0	211	189210393	XP_001941528.1	202	1.66884e-17	acyl-CoA desaturase (Delta(9)-desaturase [Pyrenophora tritici-repentis Pt-1C-BFP]	--	--	--	--	--	--	--	--	--	P21147	139	5.97248e-10	Acyl-CoA desaturase 1 OS=Saccharomyces cerevisiae (strain ATCC 204508 / S288c) GN=OLE1 PE=1 SV=2	PF00173	Cytochrome b5-like Heme/Steroid binding domain	GO:0006633//GO:0055114	fatty acid biosynthetic process//oxidation-reduction process	GO:0020037//GO:0004768	heme binding//stearoyl-CoA 9-desaturase activity	GO:0005783//GO:0016021	endoplasmic reticulum//integral to membrane	KOG1600	Fatty acid desaturase
comp551071_c0	218	--	--	--	--	--	--	--	--	--	--	--	--	--	--	--	--	--	--	--	--	--	--	--	--	--	--	--	--
comp32733_c0	302	414875887	DAA53018.1	235	6.90029e-22	TPA: hypothetical protein ZEAMMB73_982836 [Zea mays]	--	--	--	--	--	--	--	--	--	O23969	207	2.55002e-19	Pollen-specific protein SF21 OS=Helianthus annuus GN=SF21 PE=2 SV=1	--	--	--	--	--	--	--	--	--	--
comp28295_c0	369	--	--	--	--	--	--	--	--	--	--	--	--	--	--	--	--	--	--	--	--	--	--	--	--	--	--	--	--
comp514137_c0	306	297816504	XP_002876135.1	379	8.97611e-41	abc transporter family protein [Arabidopsis lyrata subsp. lyrata]	--	--	--	--	--	--	--	--	--	Q9SIT6	116	1.58051e-06	ABC transporter G family member 5 OS=Arabidopsis thaliana GN=ABCG5 PE=2 SV=1	PF01061	ABC-2 type transporter	GO:0015846//GO:0006200	polyamine transport//ATP catabolic process	GO:0005524//GO:0015417	ATP binding//polyamine-transporting ATPase activity	GO:0016020	membrane	KOG0061	Transporter, ABC superfamily (Breast cancer resistance protein)
comp231267_c0	239	--	--	--	--	--	--	--	--	--	--	--	--	--	--	--	--	--	--	--	--	--	--	--	--	--	--	--	--
comp47416_c2	4415	60495390	CAC05330.2	2530	0	maturase [Aniba affinis]	60495433	AJ247188.2	2425	0	Sassafras tzumu chloroplast partial trnK intron including matK gene for maturase, specimen voucher Rohwer 160 (MJG)	K02703	psbA	photosystem II P680 reaction center D1 protein	http://www.genome.jp/dbget-bin/www_bget?ko:K02703	Q9MVD8	2100	0	Maturase K OS=Magnolia figo GN=matK PE=3 SV=1	PF03821//PF01348//PF00124	Golgi 4-transmembrane spanning transporter//Type II intron maturase//Photosynthetic reaction centre protein	GO:0009772//GO:0006397//GO:0006118//GO:0008033//GO:0019684	photosynthetic electron transport in photosystem II//mRNA processing//electron transport//tRNA processing//photosynthesis, light reaction	GO:0003723//GO:0045156	RNA binding//electron transporter, transferring electrons within the cyclic electron transport pathway of photosynthesis activity	GO:0016021//GO:0009507	integral to membrane//chloroplast	--	--
comp28870_c0	929	225679739	EEH18023.1	496	1.04086e-53	E3 ubiquitin-protein ligase NEDD4 [Paracoccidioides brasiliensis Pb03]	199431295	CR382136.2	35	6.36426e-07	Debaryomyces hansenii CBS767 chromosome A complete sequence	K10591	NEDD4, RSP5	E3 ubiquitin-protein ligase NEDD4	http://www.genome.jp/dbget-bin/www_bget?ko:K10591	Q92462	407	5.99763e-43	E3 ubiquitin-protein ligase pub1 OS=Schizosaccharomyces pombe (strain 972 / ATCC 24843) GN=pub1 PE=1 SV=2	PF04911//PF00168	ATP synthase j chain//C2 domain	GO:0016567//GO:0043328//GO:0015986//GO:0015992	protein ubiquitination//protein targeting to vacuole involved in ubiquitin-dependent protein catabolic process via the multivesicular body sorting pathway//ATP synthesis coupled proton transport//proton transport	GO:0004842//GO:0005515//GO:0015078	ubiquitin-protein ligase activity//protein binding//hydrogen ion transmembrane transporter activity	GO:0005737//GO:0045263	cytoplasm//proton-transporting ATP synthase complex, coupling factor F(o)	KOG0940	Ubiquitin protein ligase RSP5/NEDD4
comp284687_c0	484	350633926	EHA22290.1	253	5.39383e-23	hypothetical protein ASPNIDRAFT_50982 [Aspergillus niger ATCC 1015]	--	--	--	--	--	--	--	--	--	--	--	--	--	PF00400	WD domain, G-beta repeat	--	--	GO:0005515	protein binding	--	--	--	--
comp39997_c0	1537	388507484	AFK41808.1	1182	1.4311e-156	unknown [Medicago truncatula]	55364098	AC150441.2	65	2.24552e-23	Medicago truncatula chromosome 2 BAC clone mth2-19l4, complete sequence	--	--	--	--	O03376	151	2.19705e-09	Alternative oxidase 3, mitochondrial OS=Glycine max GN=AOX3 PE=1 SV=1	PF01786	Alternative oxidase	GO:0009644//GO:0007585//GO:0006118//GO:0055114//GO:0009658//GO:0009266//GO:0022900//GO:0016117	response to high light intensity//respiratory gaseous exchange//electron transport//oxidation-reduction process//chloroplast organization//response to temperature stimulus//electron transport chain//carotenoid biosynthetic process	GO:0046872//GO:0009916	metal ion binding//alternative oxidase activity	GO:0005740//GO:0009579//GO:0016021//GO:0070469	mitochondrial envelope//thylakoid//integral to membrane//respiratory chain	--	--
comp272870_c0	470	--	--	--	--	--	--	--	--	--	--	--	--	--	--	--	--	--	--	--	--	--	--	--	--	--	--	--	--
comp227958_c0	217	--	--	--	--	--	--	--	--	--	--	--	--	--	--	--	--	--	--	--	--	--	--	--	--	--	--	--	--
comp338496_c0	281	322712534	EFZ04107.1	118	8.51336e-07	hypothetical protein MAA_01181 [Metarhizium anisopliae ARSEF 23]	--	--	--	--	--	--	--	--	--	--	--	--	--	PF01425	Amidase	--	--	GO:0016884	carbon-nitrogen ligase activity, with glutamine as amido-N-donor	--	--	--	--
comp142951_c0	211	387135278	AFJ53020.1	153	1.08541e-10	UDP-glycosyltransferase 1 [Linum usitatissimum]	--	--	--	--	--	--	--	--	--	Q4R1I9	112	1.90391e-06	Anthocyanidin 5,3-O-glucosyltransferase OS=Rosa hybrid cultivar GN=RhGT1 PE=2 SV=1	--	--	--	--	--	--	--	--	--	--
comp45602_c0	2000	297830190	XP_002882977.1	1547	0	zinc finger family protein [Arabidopsis lyrata subsp. lyrata]	166064068	AC211039.2	77	6.26872e-30	Solanum lycopersicum chromosome 6 clone C06HBa0084A18, complete sequence	K10601	SYVN1, HRD1	E3 ubiquitin-protein ligase synoviolin	http://www.genome.jp/dbget-bin/www_bget?ko:K10601	Q9R049	349	3.56449e-33	E3 ubiquitin-protein ligase AMFR OS=Mus musculus GN=Amfr PE=1 SV=2	PF12861//PF04741//PF02740	Anaphase-promoting complex subunit 11 RING-H2 finger//InvH outer membrane lipoprotein//Colipase, C-terminal domain	GO:0016042//GO:0007586//GO:0016567//GO:0009405	lipid catabolic process//digestion//protein ubiquitination//pathogenesis	GO:0004842//GO:0008270//GO:0008047	ubiquitin-protein ligase activity//zinc ion binding//enzyme activator activity	GO:0005680//GO:0005576	anaphase-promoting complex//extracellular region	KOG0802	E3 ubiquitin ligase
comp44901_c0	2489	3777447	CAA72384.1	1140	1.7377e-147	RecName: Full=14-3-3 protein 1	349714485	FQ391881.1	292	2.37578e-149	Vitis vinifera clone SS0AFA9YB20	K06630	YWHAE	14-3-3 protein epsilon	http://www.genome.jp/dbget-bin/www_bget?ko:K06630	P42643	1024	5.24663e-131	14-3-3-like protein GF14 chi OS=Arabidopsis thaliana GN=GRF1 PE=1 SV=3	--	--	GO:0006355//GO:0042742//GO:0009742//GO:0046686//GO:0048366	regulation of transcription, DNA-dependent//defense response to bacterium//brassinosteroid mediated signaling pathway//response to cadmium ion//leaf development	GO:0005524//GO:0019904//GO:0045309//GO:0016818	ATP binding//protein domain specific binding//protein phosphorylated amino acid binding//hydrolase activity, acting on acid anhydrides, in phosphorus-containing anhydrides	GO:0005634//GO:0009505//GO:0005829//GO:0009941//GO:0005886	nucleus//plant-type cell wall//cytosol//chloroplast envelope//plasma membrane	KOG0841	Multifunctional chaperone (14-3-3 family)
comp36810_c0	1177	224067343	XP_002302470.1	535	9.58961e-63	predicted protein [Populus trichocarpa]	292727859	AK336481.1	60	1.02775e-20	Lotus japonicus cDNA, clone: LjFL1-006-AE09, HTC	K10666	RNF5	E3 ubiquitin-protein ligase RNF5	http://www.genome.jp/dbget-bin/www_bget?ko:K10666	Q6PC78	262	3.61406e-25	E3 ubiquitin-protein ligase RNF185 OS=Danio rerio GN=rnf185 PE=2 SV=1	PF05011//PF12861//PF04564//PF01485	Lariat debranching enzyme, C-terminal domain//Anaphase-promoting complex subunit 11 RING-H2 finger//U-box domain//IBR domain	GO:0006397//GO:0016567	mRNA processing//protein ubiquitination	GO:0008270//GO:0004842//GO:0016788	zinc ion binding//ubiquitin-protein ligase activity//hydrolase activity, acting on ester bonds	GO:0000151//GO:0005680	ubiquitin ligase complex//anaphase-promoting complex	KOG0823	Predicted E3 ubiquitin ligase
comp31576_c0	275	--	--	--	--	--	--	--	--	--	--	--	--	--	--	--	--	--	--	--	--	--	--	--	--	--	--	--	--
comp3442_c0	486	--	--	--	--	--	--	--	--	--	--	--	--	--	--	--	--	--	--	--	--	--	--	--	--	--	--	--	--
comp1096_c0	324	--	--	--	--	--	--	--	--	--	--	--	--	--	--	--	--	--	--	--	--	--	--	--	--	--	--	--	--
comp429359_c0	204	--	--	--	--	--	--	--	--	--	--	--	--	--	--	--	--	--	--	--	--	--	--	--	--	--	--	--	--
comp373389_c0	302	346319561	EGX89162.1	119	9.95479e-06	eukaryotic translation initiation factor subunit eIF-4F, putative [Cordyceps militaris CM01]	--	--	--	--	--	--	--	--	--	--	--	--	--	--	--	--	--	--	--	--	--	--	--
comp15401_c0	296	407924383	EKG17435.1	343	8.19907e-38	hypothetical protein MPH_05366 [Macrophomina phaseolina MS6]	121714852	XM_001275035.1	47	4.00363e-14	Aspergillus clavatus NRRL 1 conserved hypothetical protein (ACLA_043290), partial mRNA	--	--	--	--	--	--	--	--	PF05365	Ubiquinol-cytochrome C reductase, UQCRX/QCR9 like	GO:0006119//GO:0006118//GO:0015992//GO:0006122	oxidative phosphorylation//electron transport//proton transport//mitochondrial electron transport, ubiquinol to cytochrome c	GO:0008121	ubiquinol-cytochrome-c reductase activity	GO:0005740	mitochondrial envelope	--	--
comp807770_c0	260	--	--	--	--	--	--	--	--	--	--	--	--	--	--	--	--	--	--	--	--	--	--	--	--	--	--	--	--
comp346304_c0	371	147819474	CAN74283.1	348	1.31755e-35	hypothetical protein VITISV_032452 [Vitis vinifera]	--	--	--	--	--	--	--	--	--	P04146	146	4.72215e-10	Copia protein OS=Drosophila melanogaster GN=GIP PE=1 SV=3	PF00665	Integrase core domain	GO:0015074	DNA integration	--	--	--	--	--	--
comp317763_c0	236	--	--	--	--	--	--	--	--	--	--	--	--	--	--	--	--	--	--	--	--	--	--	--	--	--	--	--	--
comp45137_c0	2360	18398767	NP_565439.1	871	1.4019e-105	pentatricopeptide repeat-containing protein [Arabidopsis thaliana]	--	--	--	--	--	--	--	--	--	Q3ECK2	169	5.37547e-11	Pentatricopeptide repeat-containing protein At1g62680, mitochondrial OS=Arabidopsis thaliana GN=At1g62680 PE=2 SV=2	--	--	--	--	--	--	GO:0016020//GO:0005739	membrane//mitochondrion	--	--
comp1147_c0	304	147802613	CAN68590.1	259	3.81497e-24	hypothetical protein VITISV_029702 [Vitis vinifera]	--	--	--	--	--	K04228	AVPR2	arginine vasopressin receptor 2	http://www.genome.jp/dbget-bin/www_bget?ko:K04228	--	--	--	--	--	--	--	--	--	--	--	--	KOG0017	FOG: Transposon-encoded proteins with TYA, reverse transcriptase, integrase domains in various combinations
comp36130_c0	987	--	--	--	--	--	--	--	--	--	--	--	--	--	--	--	--	--	--	--	--	--	--	--	--	--	--	--	--
comp34940_c0	203	--	--	--	--	--	--	--	--	--	--	--	--	--	--	--	--	--	--	--	--	--	--	--	--	--	--	--	--
comp483520_c0	286	--	--	--	--	--	--	--	--	--	--	--	--	--	--	--	--	--	--	--	--	--	--	--	--	--	--	--	--
comp46347_c0	1878	388508122	AFK42127.1	1981	0	unknown [Medicago truncatula]	332189094	CP002684.1	83	2.71628e-33	Arabidopsis thaliana chromosome 1 BAC F7A10 genomic sequence, complete sequence	K12823	DDX5, DBP2	ATP-dependent RNA helicase DDX5/DBP2	http://www.genome.jp/dbget-bin/www_bget?ko:K12823	A1C6C4	1486	0	ATP-dependent RNA helicase dbp2 OS=Aspergillus clavatus (strain ATCC 1007 / CBS 513.65 / DSM 816 / NCTC 3887 / NRRL 1) GN=dbp2 PE=3 SV=1	PF00270//PF04851//PF00271	DEAD/DEAH box helicase//Type III restriction enzyme, res subunit//Helicase conserved C-terminal domain	--	--	GO:0003677//GO:0016787//GO:0005524//GO:0004386//GO:0003676//GO:0008026	DNA binding//hydrolase activity//ATP binding//helicase activity//nucleic acid binding//ATP-dependent helicase activity	GO:0005829	cytosol	KOG0331	ATP-dependent RNA helicase
comp429_c0	423	--	--	--	--	--	--	--	--	--	--	--	--	--	--	--	--	--	--	--	--	--	--	--	--	--	--	--	--
comp212896_c0	406	356562201	XP_003549360.1	316	1.56705e-31	PREDICTED: zinc finger MYM-type protein 1-like [Glycine max]	--	--	--	--	--	--	--	--	--	--	--	--	--	--	--	--	--	GO:0005488	binding	--	--	--	--
comp850967_c0	266	--	--	--	--	--	--	--	--	--	--	--	--	--	--	--	--	--	--	--	--	--	--	--	--	--	--	--	--
comp271469_c0	391	218194883	EEC77310.1	310	1.48259e-30	hypothetical protein OsI_15968 [Oryza sativa Indica Group]	359492382	XM_002284472.2	109	1.86352e-48	PREDICTED: Vitis vinifera uncharacterized LOC100248995 (LOC100248995), mRNA	K11498	CENPE	centromeric protein E	http://www.genome.jp/dbget-bin/www_bget?ko:K11498	--	--	--	--	--	--	GO:0007018//GO:0007017	microtubule-based movement//microtubule-based process	GO:0005524//GO:0003777	ATP binding//microtubule motor activity	GO:0005874	microtubule	--	--
comp46742_c0	1635	351725899	NP_001238388.1	387	7.50442e-41	uncharacterized protein LOC100527592 [Glycine max]	--	--	--	--	--	--	--	--	--	--	--	--	--	PF08041	PetM family of cytochrome b6f complex subunit 7	--	--	--	--	GO:0009512	cytochrome b6f complex	--	--
comp34383_c0	329	--	--	--	--	--	--	--	--	--	--	--	--	--	--	--	--	--	--	--	--	--	--	--	--	--	--	--	--
comp47793_c0	2403	326531444	BAJ97726.1	1766	0	predicted protein [Hordeum vulgare subsp. vulgare]	--	--	--	--	--	--	--	--	--	Q9D706	187	4.28202e-13	RNA polymerase II-associated protein 3 OS=Mus musculus GN=Rpap3 PE=1 SV=1	PF00515//PF01425	Tetratricopeptide repeat//Amidase	GO:0006558//GO:0018874//GO:0006560//GO:0006525//GO:0006568//GO:0015031//GO:0042207	L-phenylalanine metabolic process//benzoate metabolic process//proline metabolic process//arginine metabolic process//tryptophan metabolic process//protein transport//styrene catabolic process	GO:0004040//GO:0005515//GO:0016884//GO:0016740	amidase activity//protein binding//carbon-nitrogen ligase activity, with glutamine as amido-N-donor//transferase activity	GO:0031359	integral to chloroplast outer membrane	KOG1211	Amidases
comp42606_c2	976	224097862	XP_002311085.1	847	2.51526e-104	predicted protein [Populus trichocarpa]	449456025	XM_004145703.1	84	3.86368e-34	PREDICTED: Cucumis sativus uncharacterized LOC101217919 (LOC101217919), mRNA	--	--	--	--	--	--	--	--	PF00628//PF12861//PF00092	PHD-finger//Anaphase-promoting complex subunit 11 RING-H2 finger//von Willebrand factor type A domain	GO:0016567	protein ubiquitination	GO:0046872//GO:0005515//GO:0004842	metal ion binding//protein binding//ubiquitin-protein ligase activity	GO:0005680	anaphase-promoting complex	KOG4628	Predicted E3 ubiquitin ligase
comp345229_c0	215	--	--	--	--	--	--	--	--	--	--	--	--	--	--	--	--	--	--	--	--	--	--	--	--	--	--	--	--
comp50717_c1	314	224144450	XP_002336149.1	216	3.15354e-20	predicted protein [Populus trichocarpa]	--	--	--	--	--	--	--	--	--	O04647	255	8.41791e-25	Pentatricopeptide repeat-containing protein At5g27270 OS=Arabidopsis thaliana GN=EMB976 PE=2 SV=2	--	--	--	--	--	--	--	--	KOG3802	Transcription factor OCT-1, contains POU and HOX domains
comp34019_c0	649	359497424	XP_002267117.2	202	2.1363e-15	PREDICTED: ABC transporter G family member 11-like [Vitis vinifera]	--	--	--	--	--	--	--	--	--	Q9C8J8	127	3.70853e-07	ABC transporter G family member 13 OS=Arabidopsis thaliana GN=ABCG13 PE=2 SV=1	--	--	GO:0015748//GO:0006200//GO:0015716	organophosphate ester transport//ATP catabolic process//organic phosphonate transport	GO:0005524//GO:0015416	ATP binding//organic phosphonate transmembrane-transporting ATPase activity	GO:0016020	membrane	--	--
comp490503_c0	208	--	--	--	--	--	--	--	--	--	--	--	--	--	--	--	--	--	--	--	--	--	--	--	--	--	--	--	--
comp39583_c1	657	115439667	NP_001044113.1	432	5.98328e-50	Os01g0725400 [Oryza sativa Japonica Group]	--	--	--	--	--	--	--	--	--	Q3EB59	297	4.14891e-31	CASP-like protein At3g16300 OS=Arabidopsis thaliana GN=At3g16300 PE=3 SV=1	--	--	--	--	--	--	GO:0016021//GO:0005886	integral to membrane//plasma membrane	--	--
comp38030_c0	845	217071574	ACJ84147.1	728	3.51752e-93	unknown [Medicago truncatula]	151420969	AK252321.1	169	1.86555e-81	Hordeum vulgare subsp. vulgare cDNA clone: FLbaf160h17, mRNA sequence	--	--	--	--	Q9FKW8	124	3.29289e-07	Thiosulfate sulfurtransferase 18 OS=Arabidopsis thaliana GN=STR18 PE=1 SV=1	--	--	--	--	--	--	--	--	--	--
comp291553_c0	215	--	--	--	--	--	--	--	--	--	--	--	--	--	--	--	--	--	--	--	--	--	--	--	--	--	--	--	--
comp36976_c0	491	--	--	--	--	--	--	--	--	--	--	--	--	--	--	--	--	--	--	--	--	--	--	--	--	--	--	--	--
comp275721_c0	501	413937482	AFW72033.1	613	7.28948e-78	pseudouridylate synthase [Zea mays]	--	--	--	--	--	K06173	truA, PUS1	tRNA pseudouridine38-40 synthase	http://www.genome.jp/dbget-bin/www_bget?ko:K06173	Q6MEE7	256	1.61077e-25	tRNA pseudouridine synthase A 1 OS=Protochlamydia amoebophila (strain UWE25) GN=truA1 PE=3 SV=1	PF01416	tRNA pseudouridine synthase	GO:0009451//GO:0001522//GO:0008033	RNA modification//pseudouridine synthesis//tRNA processing	GO:0003723//GO:0009982	RNA binding//pseudouridine synthase activity	--	--	KOG4393	Predicted pseudouridylate synthase
comp232550_c0	480	--	--	--	--	--	--	--	--	--	--	--	--	--	--	--	--	--	--	--	--	--	--	--	--	--	--	--	--
comp27382_c0	287	--	--	--	--	--	77386383	CP000143.1	208	1.22457e-103	Rhodobacter sphaeroides 2.4.1 chromosome 1, complete sequence	--	--	--	--	--	--	--	--	--	--	--	--	--	--	--	--	--	--
comp35518_c0	253	242206828	XP_002469269.1	254	1.69485e-26	60S acidic ribosomal protein P2 [Postia placenta Mad-698-R]	169603436	XM_001795088.1	50	7.20363e-16	Phaeosphaeria nodorum SN15 hypothetical protein partial mRNA	K02943	RP-LP2, RPLP2	large subunit ribosomal protein LP2	http://www.genome.jp/dbget-bin/www_bget?ko:K02943	O61463	202	5.90549e-20	60S acidic ribosomal protein P2 OS=Cryptochiton stelleri PE=3 SV=1	PF00428	60s Acidic ribosomal protein	GO:0042254//GO:0006414	ribosome biogenesis//translational elongation	GO:0003735	structural constituent of ribosome	GO:0005840//GO:0005622	ribosome//intracellular	KOG3449	60S acidic ribosomal protein P2
comp24513_c0	468	224129192	XP_002328913.1	124	4.70249e-07	predicted protein [Populus trichocarpa]	--	--	--	--	--	--	--	--	--	--	--	--	--	PF01825	Latrophilin/CL-1-like GPS domain	GO:0007218	neuropeptide signaling pathway	--	--	GO:0016020	membrane	--	--
comp180305_c0	310	--	--	--	--	--	--	--	--	--	--	--	--	--	--	--	--	--	--	--	--	--	--	--	--	--	--	--	--
comp46622_c0	1461	30689062	NP_194881.2	161	1.35956e-09	Rossmann-fold NAD(P)-binding domain-containing protein [Arabidopsis thaliana]	115453074	NM_001056673.1	156	5.52282e-74	Oryza sativa Japonica Group Os03g0355900 (Os03g0355900) mRNA, complete cds	--	--	--	--	Q8H124	122	5.41109e-06	Uncharacterized protein At2g34460, chloroplastic OS=Arabidopsis thaliana GN=At2g34460 PE=1 SV=1	--	--	GO:0006694//GO:0008209//GO:0008210//GO:0008207//GO:0055114	steroid biosynthetic process//androgen metabolic process//estrogen metabolic process//C21-steroid hormone metabolic process//oxidation-reduction process	GO:0000166//GO:0003854	nucleotide binding//3-beta-hydroxy-delta5-steroid dehydrogenase activity	GO:0009941//GO:0009570	chloroplast envelope//chloroplast stroma	--	--
comp38492_c0	530	297742305	CBI34454.3	143	2.25798e-08	unnamed protein product [Vitis vinifera]	--	--	--	--	--	--	--	--	--	--	--	--	--	PF04111//PF03160//PF01496//PF10186//PF02346//PF05622	Autophagy protein Apg6//Calx-beta domain//V-type ATPase 116kDa subunit family//UV radiation resistance protein and autophagy-related subunit 14//Chordopoxvirus fusion protein//HOOK protein	GO:0000226//GO:0007154//GO:0010508//GO:0015991//GO:0019064//GO:0006914//GO:0015992	microtubule cytoskeleton organization//cell communication//positive regulation of autophagy//ATP hydrolysis coupled proton transport//viral entry into host cell via membrane fusion with the plasma membrane//autophagy//proton transport	GO:0008017//GO:0015078	microtubule binding//hydrogen ion transmembrane transporter activity	GO:0045298//GO:0005737//GO:0019031//GO:0016021//GO:0033177	tubulin complex//cytoplasm//viral envelope//integral to membrane//proton-transporting two-sector ATPase complex, proton-transporting domain	--	--
comp6487_c0	238	414866190	DAA44747.1	155	7.58975e-11	TPA: hypothetical protein ZEAMMB73_820146 [Zea mays]	--	--	--	--	--	K13141	INTS4	integrator complex subunit 4	http://www.genome.jp/dbget-bin/www_bget?ko:K13141	--	--	--	--	--	--	--	--	--	--	--	--	--	--
comp41342_c0	967	359472752	XP_002276420.2	159	2.15693e-09	PREDICTED: uncharacterized protein LOC100255903 [Vitis vinifera]	--	--	--	--	--	--	--	--	--	--	--	--	--	--	--	--	--	--	--	--	--	--	--
comp18025_c0	224	225446435	XP_002276464.1	337	1.95673e-36	PREDICTED: tyrosine aminotransferase isoform 1 [Vitis vinifera]	--	--	--	--	--	K00815	TAT	tyrosine aminotransferase	http://www.genome.jp/dbget-bin/www_bget?ko:K00815	Q54K95	220	3.79508e-21	Tyrosine aminotransferase OS=Dictyostelium discoideum GN=tat PE=3 SV=1	PF00155//PF01035	Aminotransferase class I and II//6-O-methylguanine DNA methyltransferase, DNA binding domain	GO:0042218//GO:0006281//GO:0006826//GO:0009058	1-aminocyclopropane-1-carboxylate biosynthetic process//DNA repair//iron ion transport//biosynthetic process	GO:0003824//GO:0033855//GO:0016740//GO:0016847//GO:0030170	catalytic activity//nicotianamine aminotransferase activity//transferase activity//1-aminocyclopropane-1-carboxylate synthase activity//pyridoxal phosphate binding	GO:0009536	plastid	KOG0257	Kynurenine aminotransferase, glutamine transaminase K
comp627_c0	231	--	--	--	--	--	--	--	--	--	--	--	--	--	--	--	--	--	--	--	--	--	--	--	--	--	--	--	--
comp48227_c0	2981	4139230	AAD04176.1	3639	0	mismatch repair protein [Arabidopsis thaliana]	147803553	AM484389.2	232	6.4362e-116	Vitis vinifera contig VV78X192996.8, whole genome shotgun sequence	K08735	MSH2	DNA mismatch repair protein MSH2	http://www.genome.jp/dbget-bin/www_bget?ko:K08735	P25847	1479	0	DNA mismatch repair protein MSH2 OS=Saccharomyces cerevisiae (strain ATCC 204508 / S288c) GN=MSH2 PE=1 SV=2	PF01624//PF05188//PF00488//PF05192//PF05190	MutS domain I//MutS domain II//MutS domain V//MutS domain III//MutS family domain IV	GO:0006311//GO:0000710//GO:0006301//GO:0006281//GO:0006298//GO:0045128//GO:0006200//GO:0043570//GO:0006290	meiotic gene conversion//meiotic mismatch repair//postreplication repair//DNA repair//mismatch repair//negative regulation of reciprocal meiotic recombination//ATP catabolic process//maintenance of DNA repeat elements//pyrimidine dimer repair	GO:0005524//GO:0000404//GO:0000406//GO:0005515//GO:0030983//GO:0032137//GO:0003684//GO:0032138//GO:0008094//GO:0000403//GO:0000400	ATP binding//loop DNA binding//double-strand/single-strand DNA junction binding//protein binding//mismatched DNA binding//guanine/thymine mispair binding//damaged DNA binding//single base insertion or deletion binding//DNA-dependent ATPase activity//Y-form DNA binding//four-way junction DNA binding	GO:0032302//GO:0005886//GO:0000228//GO:0032301	MutSbeta complex//plasma membrane//nuclear chromosome//MutSalpha complex	KOG0219	Mismatch repair ATPase MSH2 (MutS family)
comp51218_c0	330	--	--	--	--	--	--	--	--	--	--	--	--	--	--	--	--	--	--	PF05270	Alpha-L-arabinofuranosidase B (ABFB)	GO:0046373//GO:0005975//GO:0009117	L-arabinose metabolic process//carbohydrate metabolic process//nucleotide metabolic process	GO:0046556	alpha-N-arabinofuranosidase activity	--	--	--	--
comp45065_c0	1255	12311682	CAC24476.1	938	3.24435e-123	GTP binding protein [Cichorium intybus x Cichorium endivia]	388504249	BT140396.1	211	1.25928e-104	Lotus japonicus clone JCVI-FLLj-8D24 unknown mRNA	K07976	RAB	Rab family, other	http://www.genome.jp/dbget-bin/www_bget?ko:K07976	Q9CQD1	674	1.84122e-84	Ras-related protein Rab-5A OS=Mus musculus GN=Rab5a PE=1 SV=1	PF00071//PF03193//PF00009//PF04670//PF00025//PF08477	Ras family//Protein of unknown function, DUF258//Elongation factor Tu GTP binding domain//Gtr1/RagA G protein conserved region//ADP-ribosylation factor family//Miro-like protein	GO:0007264//GO:0015031	small GTPase mediated signal transduction//protein transport	GO:0005525//GO:0003924	GTP binding//GTPase activity	GO:0005634//GO:0005622//GO:0005737	nucleus//intracellular//cytoplasm	KOG0092	GTPase Rab5/YPT51 and related small G protein superfamily GTPases
comp840601_c0	227	--	--	--	--	--	33439171	AY359242.1	32	6.48236e-06	Pseudendoclonium akinetum mitochondrion, complete genome	--	--	--	--	--	--	--	--	--	--	--	--	--	--	--	--	--	--
comp25599_c0	302	--	--	--	--	--	--	--	--	--	--	--	--	--	--	--	--	--	--	--	--	--	--	--	--	--	--	--	--
comp28062_c0	412	--	--	--	--	--	--	--	--	--	--	--	--	--	--	--	--	--	--	--	--	--	--	--	--	--	--	--	--
comp229144_c0	242	--	--	--	--	--	--	--	--	--	--	--	--	--	--	--	--	--	--	--	--	--	--	--	--	--	--	--	--
comp45230_c0	2829	224104228	XP_002333970.1	1266	1.11072e-162	predicted protein [Populus trichocarpa]	49217760	AC148176.11	61	6.98231e-21	Medicago truncatula clone mth2-3j15, complete sequence	K01662	dxs	1-deoxy-D-xylulose-5-phosphate synthase	http://www.genome.jp/dbget-bin/www_bget?ko:K01662	Q8GAA0	554	2.99727e-114	1-deoxy-D-xylulose-5-phosphate synthase OS=Synechococcus elongatus (strain PCC 7942) GN=dxs PE=3 SV=1	PF02780//PF00676	Transketolase, C-terminal domain//Dehydrogenase E1 component	GO:0006694//GO:0008152//GO:0016114	steroid biosynthetic process//metabolic process//terpenoid biosynthetic process	GO:0003824//GO:0008661//GO:0016624	catalytic activity//1-deoxy-D-xylulose-5-phosphate synthase activity//oxidoreductase activity, acting on the aldehyde or oxo group of donors, disulfide as acceptor	--	--	KOG0523	Transketolase
comp20540_c0	490	--	--	--	--	--	--	--	--	--	--	--	--	--	--	--	--	--	--	PF06049	Coagulation Factor V LSPD Repeat	GO:0007596	blood coagulation	--	--	--	--	--	--
comp27776_c0	339	240280390	EER43894.1	451	8.04196e-50	elongation factor 3 [Ajellomyces capsulatus H143]	347012982	CP003007.1	127	1.57121e-58	Myceliophthora thermophila ATCC 42464 chromosome 6, complete sequence	K03235	EF3, TEF3	elongation factor 3	http://www.genome.jp/dbget-bin/www_bget?ko:K03235	Q8T6B4	188	1.15216e-15	ABC transporter F family member 4 OS=Dictyostelium discoideum GN=abcF4 PE=3 SV=1	PF00005	ABC transporter	GO:0006200	ATP catabolic process	GO:0005524//GO:0016887	ATP binding//ATPase activity	GO:0005634	nucleus	KOG0062	ATPase component of ABC transporters with duplicated ATPase domains/Translation elongation factor EF-3b
comp15046_c0	338	--	--	--	--	--	--	--	--	--	--	--	--	--	--	--	--	--	--	--	--	--	--	--	--	--	--	--	--
comp228168_c0	441	--	--	--	--	--	--	--	--	--	--	--	--	--	--	--	--	--	--	--	--	--	--	--	--	--	--	--	--
comp49695_c0	2472	296088491	CBI37482.3	1695	0	unnamed protein product [Vitis vinifera]	51535594	AP003579.3	41	7.99685e-10	Oryza sativa Japonica Group genomic DNA, chromosome 6, PAC clone:P0709F06	--	--	--	--	Q96285	836	2.76325e-98	L-type lectin-domain containing receptor kinase V.5 OS=Arabidopsis thaliana GN=LECRK55 PE=1 SV=1	PF04272//PF00139//PF06293//PF07714//PF00069	Phospholamban//Legume lectin domain//Lipopolysaccharide kinase (Kdo/WaaP) family//Protein tyrosine kinase//Protein kinase domain	GO:0006810//GO:0016310//GO:0006468//GO:0006816//GO:0009103	transport//phosphorylation//protein phosphorylation//calcium ion transport//lipopolysaccharide biosynthetic process	GO:0042030//GO:0005524//GO:0016773//GO:0030246//GO:0000166//GO:0004672//GO:0005246	ATPase inhibitor activity//ATP binding//phosphotransferase activity, alcohol group as acceptor//carbohydrate binding//nucleotide binding//protein kinase activity//calcium channel regulator activity	GO:0016020	membrane	--	--
comp348265_c0	355	440632975	ELR02894.1	266	3.53371e-27	hypothetical protein GMDG_01116 [Geomyces destructans 20631-21]	--	--	--	--	--	--	--	--	--	--	--	--	--	PF03348	Serine incorporator (Serinc)	--	--	--	--	GO:0016020	membrane	--	--
comp361723_c0	226	28564593	BAC57760.1	191	1.58986e-15	putative pentatricopeptide (PPR) repeat-containing protein [Oryza sativa Japonica Group]	--	--	--	--	--	--	--	--	--	O04659	110	5.4634e-06	Pentatricopeptide repeat-containing protein At5g27110 OS=Arabidopsis thaliana GN=PCMP-E14 PE=2 SV=2	--	--	--	--	--	--	--	--	--	--
comp91313_c0	525	356532748	XP_003534933.1	146	1.00164e-08	PREDICTED: uncharacterized protein LOC100804824 [Glycine max]	--	--	--	--	--	--	--	--	--	--	--	--	--	PF08519	Replication factor RFC1 C terminal domain	GO:0006260	DNA replication	GO:0005524//GO:0003689	ATP binding//DNA clamp loader activity	GO:0005663//GO:0005634//GO:0005829//GO:0005886//GO:0042575	DNA replication factor C complex//nucleus//cytosol//plasma membrane//DNA polymerase complex	--	--
comp40940_c0	870	18379269	NP_565270.1	188	9.14927e-15	uncharacterized protein [Arabidopsis thaliana]	--	--	--	--	--	--	--	--	--	--	--	--	--	--	--	--	--	--	--	--	--	--	--
comp3840_c0	227	--	--	--	--	--	--	--	--	--	--	--	--	--	--	--	--	--	--	--	--	--	--	--	--	--	--	--	--
comp41161_c0	639	189208636	XP_001940651.1	456	6.31089e-55	60S ribosomal protein L34 [Pyrenophora tritici-repentis Pt-1C-BFP]	77817121	DQ244445.1	35	4.3044e-07	Zea mays clone 7624 mRNA sequence	K02915	RP-L34e, RPL34	large subunit ribosomal protein L34e	http://www.genome.jp/dbget-bin/www_bget?ko:K02915	P41098	301	9.44028e-33	60S ribosomal protein L34 OS=Nicotiana tabacum GN=RPL34 PE=2 SV=1	PF11575//PF01199	FhuF 2Fe-2S C-terminal domain//Ribosomal protein L34e	GO:0042254//GO:0006412	ribosome biogenesis//translation	GO:0051537//GO:0003735	2 iron, 2 sulfur cluster binding//structural constituent of ribosome	GO:0005840//GO:0005622	ribosome//intracellular	KOG1790	60s ribosomal protein L34
comp1185_c0	463	--	--	--	--	--	399871013	AC247143.3	154	2.15951e-73	Solanum lycopersicum strain Heinz 1706 chromosome 5 clone slm-9o22 map 5, complete sequence	--	--	--	--	--	--	--	--	--	--	--	--	--	--	--	--	--	--
comp371818_c0	243	302142240	CBI19443.3	128	4.9303e-07	unnamed protein product [Vitis vinifera]	--	--	--	--	--	--	--	--	--	C0LGP9	116	1.09496e-06	Probable leucine-rich repeat receptor-like protein kinase IMK3 OS=Arabidopsis thaliana GN=IMK3 PE=1 SV=1	PF00560	Leucine Rich Repeat	GO:0016310	phosphorylation	GO:0005515//GO:0004672//GO:0000166//GO:0016491	protein binding//protein kinase activity//nucleotide binding//oxidoreductase activity	GO:0016020	membrane	KOG0619	FOG: Leucine rich repeat
comp21080_c0	411	225677614	EEH15898.1	572	4.18572e-69	betaine aldehyde dehydrogenase [Paracoccidioides brasiliensis Pb03]	--	--	--	--	--	K00128	E1.2.1.3	aldehyde dehydrogenase (NAD+)	http://www.genome.jp/dbget-bin/www_bget?ko:K00128	A6ZR27	282	1.12995e-28	Aldehyde dehydrogenase 5, mitochondrial OS=Saccharomyces cerevisiae (strain YJM789) GN=ALD5 PE=3 SV=1	PF00171	Aldehyde dehydrogenase family	GO:0019852//GO:0046486//GO:0006096//GO:0055114//GO:0006574//GO:0006525//GO:0019482//GO:0006631//GO:0008152//GO:0006094//GO:0006547//GO:0006560//GO:0019260//GO:0006552//GO:0006554//GO:0006568//GO:0046251//GO:0006550//GO:0006699	L-ascorbic acid metabolic process//glycerolipid metabolic process//glycolysis//oxidation-reduction process//valine catabolic process//arginine metabolic process//beta-alanine metabolic process//fatty acid metabolic process//metabolic process//gluconeogenesis//histidine metabolic process//proline metabolic process//1,2-dichloroethane catabolic process//leucine catabolic process//lysine catabolic p…	GO:0016491//GO:0004029	oxidoreductase activity//aldehyde dehydrogenase (NAD) activity	--	--	KOG2450	Aldehyde dehydrogenase
comp406411_c0	234	--	--	--	--	--	--	--	--	--	--	--	--	--	--	--	--	--	--	--	--	--	--	--	--	--	--	--	--
comp26308_c1	364	326511741	BAJ92015.1	148	1.77364e-09	predicted protein [Hordeum vulgare subsp. vulgare]	--	--	--	--	--	K01933	purM	phosphoribosylformylglycinamidine cyclo-ligase	http://www.genome.jp/dbget-bin/www_bget?ko:K01933	Q05728	141	1.0609e-09	Phosphoribosylformylglycinamidine cyclo-ligase, chloroplastic OS=Arabidopsis thaliana GN=PUR5 PE=2 SV=2	--	--	--	--	--	--	--	--	--	--
comp50588_c0	1338	242057243	XP_002457767.1	197	3.01895e-61	hypothetical protein SORBIDRAFT_03g013240 [Sorghum bicolor]	--	--	--	--	--	--	--	--	--	--	--	--	--	PF00400	WD domain, G-beta repeat	--	--	GO:0005515//GO:0016772	protein binding//transferase activity, transferring phosphorus-containing groups	--	--	KOG0273	Beta-transducin family (WD-40 repeat) protein
comp42242_c0	1698	357144488	XP_003573310.1	1463	0	PREDICTED: COP9 signalosome complex subunit 3-like [Brachypodium distachyon]	123670241	AM453087.1	78	1.4752e-30	Vitis vinifera, whole genome shotgun sequence, contig VV78X004565.11, clone ENTAV 115	K12177	COPS3, CSN3	COP9 signalosome complex subunit 3	http://www.genome.jp/dbget-bin/www_bget?ko:K12177	O88543	739	1.68347e-89	COP9 signalosome complex subunit 3 OS=Mus musculus GN=Cops3 PE=1 SV=3	PF01399	PCI domain	--	--	GO:0005515	protein binding	GO:0000502	proteasome complex	KOG2582	COP9 signalosome, subunit CSN3
comp35284_c0	851	--	--	--	--	--	--	--	--	--	--	--	--	--	--	--	--	--	--	--	--	--	--	--	--	--	--	--	--
comp307489_c0	216	--	--	--	--	--	--	--	--	--	--	--	--	--	--	--	--	--	--	--	--	--	--	--	--	--	--	--	--
comp41729_c0	543	--	--	--	--	--	--	--	--	--	--	--	--	--	--	--	--	--	--	--	--	--	--	--	--	--	--	--	--
comp49821_c0	420	--	--	--	--	--	--	--	--	--	--	--	--	--	--	--	--	--	--	PF06333//PF00335	Mediator complex subunit 13 C-terminal//Tetraspanin family	GO:0006357	regulation of transcription from RNA polymerase II promoter	GO:0001104	RNA polymerase II transcription cofactor activity	GO:0016592//GO:0016021	mediator complex//integral to membrane	--	--
comp24844_c0	247	--	--	--	--	--	--	--	--	--	--	--	--	--	--	--	--	--	--	--	--	--	--	--	--	--	--	--	--
comp240342_c0	312	261187911	XP_002620373.1	271	3.04865e-28	40S ribosomal protein S11 [Ajellomyces dermatitidis SLH14081]	398399167	XM_003852993.1	79	6.90726e-32	Mycosphaerella graminicola IPO323 40S ribosomal protein S11 (MYCGRDRAFT_80478) mRNA, complete cds	K02949	RP-S11e, RPS11	small subunit ribosomal protein S11e	http://www.genome.jp/dbget-bin/www_bget?ko:K02949	P25460	193	5.42878e-18	40S ribosomal protein S11 OS=Zea mays GN=RPS11 PE=2 SV=1	PF03459//PF00366	TOBE domain//Ribosomal protein S17	GO:0006810//GO:0042254//GO:0006412	transport//ribosome biogenesis//translation	GO:0005524//GO:0016820//GO:0003735//GO:0005215	ATP binding//hydrolase activity, acting on acid anhydrides, catalyzing transmembrane movement of substances//structural constituent of ribosome//transporter activity	GO:0005840//GO:0005622//GO:0043190	ribosome//intracellular//ATP-binding cassette (ABC) transporter complex	KOG1728	40S ribosomal protein S11
comp49363_c0	3246	162458166	NP_001104935.1	3971	0	heat-shock protein 101 [Zea mays]	374093283	JN641959.1	166	3.42953e-79	Triticum aestivum cultivar Halna heat shock protein 101 KDa (HSP101c) mRNA, partial cds	K03695	clpB	ATP-dependent Clp protease ATP-binding subunit ClpB	http://www.genome.jp/dbget-bin/www_bget?ko:K03695	Q6N1H2	2250	0	Chaperone protein ClpB OS=Rhodopseudomonas palustris (strain ATCC BAA-98 / CGA009) GN=clpB PE=3 SV=1	PF00158//PF06414//PF01637//PF05496//PF06309//PF07724//PF00910//PF04851//PF01078//PF02861//PF07728//PF00437//PF07726//PF00004//PF04561//PF03193//PF01695//PF01496	Sigma-54 interaction domain//Zeta toxin//Archaeal ATPase//Holliday junction DNA helicase ruvB N-terminus//Torsin//AAA domain (Cdc48 subfamily)//RNA helicase//Type III restriction enzyme, res subunit//Magnesium chelatase, subunit ChlI//Clp amino terminal domain//AAA domain (dynein-related subfamily)//Type II/IV secretion system protein//ATPase family associated with various cellular activities (AA…	GO:0015994//GO:0009408//GO:0019538//GO:0006310//GO:0015979//GO:0051085//GO:0006355//GO:0043335//GO:0006144//GO:0006206//GO:0015992//GO:0015995//GO:0009644//GO:0006810//GO:0006281//GO:0006351//GO:0042542//GO:0015991	chlorophyll metabolic process//response to heat//protein metabolic process//DNA recombination//photosynthesis//chaperone mediated protein folding requiring cofactor//regulation of transcription, DNA-dependent//protein unfolding//purine nucleobase metabolic process//pyrimidine nucleobase metabolic process//proton transport//chlorophyll biosynthetic process//response to high light intensity//transp…	GO:0016851//GO:0016787//GO:0005515//GO:0009378//GO:0015078//GO:0016887//GO:0016301//GO:0003924//GO:0003899//GO:0005525//GO:0003677//GO:0003723//GO:0005524//GO:0003724//GO:0008134	magnesium chelatase activity//hydrolase activity//protein binding//four-way junction helicase activity//hydrogen ion transmembrane transporter activity//ATPase activity//kinase activity//GTPase activity//DNA-directed RNA polymerase activity//GTP binding//DNA binding//RNA binding//ATP binding//RNA helicase activity//transcription factor binding	GO:0010007//GO:0009941//GO:0005622//GO:0033177//GO:0005657//GO:0009379//GO:0005730//GO:0005667//GO:0009570	magnesium chelatase complex//chloroplast envelope//intracellular//proton-transporting two-sector ATPase complex, proton-transporting domain//replication fork//Holliday junction helicase complex//nucleolus//transcription factor complex//chloroplast stroma	KOG1051	Chaperone HSP104 and related ATP-dependent Clp proteases
comp45362_c0	1520	47900286	AAT39154.1	578	4.44619e-121	unknown protein [Oryza sativa Japonica Group]	--	--	--	--	--	--	--	--	--	--	--	--	--	--	--	--	--	--	--	--	--	--	--
comp81490_c0	653	--	--	--	--	--	--	--	--	--	--	--	--	--	--	--	--	--	--	--	--	--	--	--	--	--	--	--	--
comp35009_c0	632	302499090	XP_003011541.1	618	3.758e-76	ToxD-like zinc binding oxidoreductase, putative [Arthroderma benhamiae CBS 112371]	--	--	--	--	--	K10133	TP53I3	tumor protein p53-inducible protein 3	http://www.genome.jp/dbget-bin/www_bget?ko:K10133	Q869W9	117	7.27378e-06	Probable polyketide synthase 16 OS=Dictyostelium discoideum GN=pks16 PE=2 SV=1	PF00107	Zinc-binding dehydrogenase	GO:0055114	oxidation-reduction process	GO:0008270//GO:0005488//GO:0016491	zinc ion binding//binding//oxidoreductase activity	--	--	KOG3815	Transcription factor Doublesex
comp440184_c0	289	--	--	--	--	--	--	--	--	--	--	--	--	--	--	--	--	--	--	--	--	--	--	--	--	--	--	--	--
comp231792_c0	603	--	--	--	--	--	--	--	--	--	--	--	--	--	--	--	--	--	--	--	--	--	--	--	--	--	--	--	--
comp38846_c0	924	115476906	NP_001062049.1	756	1.27606e-96	Os08g0478100 [Oryza sativa Japonica Group]	--	--	--	--	--	--	--	--	--	P27862	184	5.52401e-15	IMPACT family member YigZ OS=Escherichia coli (strain K12) GN=yigZ PE=1 SV=2	--	--	--	--	--	--	--	--	--	--
comp26844_c0	584	408397680	EKJ76820.1	731	6.00891e-95	hypothetical protein FPSE_03006 [Fusarium pseudograminearum CS3096]	336257824	XM_003343686.1	198	9.58056e-98	Sordaria macrospora k-hell hypothetical protein (SMAC_04392), mRNA	K00940	E2.7.4.6, ndk	nucleoside-diphosphate kinase	http://www.genome.jp/dbget-bin/www_bget?ko:K00940	P93554	565	2.60196e-72	Nucleoside diphosphate kinase 1 OS=Saccharum officinarum GN=NDPK1 PE=1 SV=1	PF00334	Nucleoside diphosphate kinase	GO:0006228//GO:0006165//GO:0006241//GO:0006144//GO:0006206//GO:0006183	UTP biosynthetic process//nucleoside diphosphate phosphorylation//CTP biosynthetic process//purine nucleobase metabolic process//pyrimidine nucleobase metabolic process//GTP biosynthetic process	GO:0005524//GO:0004550	ATP binding//nucleoside diphosphate kinase activity	--	--	KOG0888	Nucleoside diphosphate kinase
comp16107_c0	213	--	--	--	--	--	--	--	--	--	--	--	--	--	--	--	--	--	--	PF01213	Adenylate cyclase associated (CAP) N terminal	GO:0007010	cytoskeleton organization	GO:0003779	actin binding	--	--	--	--
comp37339_c0	918	--	--	--	--	--	--	--	--	--	--	--	--	--	--	--	--	--	--	PF02892	BED zinc finger	--	--	GO:0003677	DNA binding	--	--	--	--
comp42205_c0	1043	223943995	ACN26081.1	711	5.1302e-87	unknown [Zea mays]	--	--	--	--	--	--	--	--	--	Q93XX5	687	1.4509e-84	PI-PLC X domain-containing protein At5g67130 OS=Arabidopsis thaliana GN=At5g67130 PE=1 SV=1	PF02517//PF00471	CAAX amino terminal protease self- immunity//Ribosomal protein L33	GO:0042254//GO:0006412	ribosome biogenesis//translation	GO:0003735	structural constituent of ribosome	GO:0016020//GO:0005840//GO:0005622//GO:0016023	membrane//ribosome//intracellular//cytoplasmic membrane-bounded vesicle	--	--
comp503081_c0	365	--	--	--	--	--	--	--	--	--	--	--	--	--	--	--	--	--	--	--	--	--	--	--	--	--	--	--	--
comp31843_c1	305	147789988	CAN71759.1	308	1.18682e-30	hypothetical protein VITISV_020777 [Vitis vinifera]	--	--	--	--	--	--	--	--	--	--	--	--	--	--	--	--	--	--	--	--	--	--	--
comp376326_c0	226	--	--	--	--	--	--	--	--	--	--	--	--	--	--	--	--	--	--	PF08122	NADH-ubiquinone oxidoreductase B12 subunit family	GO:0006120//GO:0006744//GO:0006814//GO:0015992	mitochondrial electron transport, NADH to ubiquinone//ubiquinone biosynthetic process//sodium ion transport//proton transport	GO:0008137	NADH dehydrogenase (ubiquinone) activity	GO:0005739	mitochondrion	--	--
comp379646_c0	312	124107451	CAM31942.1	353	1.07034e-38	hypothetical protein [Lolium perenne]	--	--	--	--	--	K00430	E1.11.1.7	peroxidase	http://www.genome.jp/dbget-bin/www_bget?ko:K00430	Q42578	192	3.40955e-17	Peroxidase 53 OS=Arabidopsis thaliana GN=PER53 PE=1 SV=1	PF00141	Peroxidase	GO:0006979//GO:0006804//GO:0055114	response to oxidative stress//peroxidase reaction//oxidation-reduction process	GO:0020037//GO:0004601	heme binding//peroxidase activity	--	--	--	--
comp49898_c2	748	157310135	CAJ31809.1	138	3.14021e-07	101 kDa heat shock protein [Aegilops umbellulata]	--	--	--	--	--	K03695	clpB	ATP-dependent Clp protease ATP-binding subunit ClpB	http://www.genome.jp/dbget-bin/www_bget?ko:K03695	P42730	122	2.85409e-06	Chaperone protein ClpB1 OS=Arabidopsis thaliana GN=CLPB1 PE=1 SV=2	--	--	GO:0006950	response to stress	--	--	--	--	--	--
comp37760_c1	369	--	--	--	--	--	--	--	--	--	--	--	--	--	--	--	--	--	--	--	--	--	--	--	--	--	--	--	--
comp920144_c0	202	407924727	EKG17757.1	134	6.12315e-09	pathogenesis associated protein Cap20, putative [Macrophomina phaseolina MS6]	--	--	--	--	--	--	--	--	--	--	--	--	--	--	--	GO:0043581	mycelium development	--	--	--	--	--	--
comp31354_c0	693	--	--	--	--	--	--	--	--	--	--	--	--	--	--	--	--	--	--	--	--	--	--	--	--	--	--	--	--
comp184622_c0	239	--	--	--	--	--	--	--	--	--	--	--	--	--	--	--	--	--	--	--	--	--	--	--	--	--	--	--	--
comp176415_c0	632	90994423	YP_536913.1	260	2.63916e-24	envelope membrane protein [Pyropia yezoensis]	--	--	--	--	--	--	--	--	--	Q9TM16	242	6.68436e-23	Chloroplast envelope membrane protein OS=Cyanidium caldarium GN=cemA PE=3 SV=1	PF03040	CemA family	GO:0015992	proton transport	--	--	GO:0016021//GO:0009706	integral to membrane//chloroplast inner membrane	--	--
comp48963_c0	2239	357112397	XP_003557995.1	1329	9.47232e-173	PREDICTED: probable dolichyl pyrophosphate Man9GlcNAc2 alpha-1,3-glucosyltransferase-like [Brachypodium distachyon]	357112396	XM_003557947.1	130	2.42363e-59	PREDICTED: Brachypodium distachyon probable dolichyl pyrophosphate Man9GlcNAc2 alpha-1,3-glucosyltransferase-like (LOC100834235), mRNA	K03848	ALG6	alpha-1,3-glucosyltransferase	http://www.genome.jp/dbget-bin/www_bget?ko:K03848	Q12001	632	4.46105e-71	Dolichyl pyrophosphate Man9GlcNAc2 alpha-1,3-glucosyltransferase OS=Saccharomyces cerevisiae (strain ATCC 204508 / S288c) GN=ALG6 PE=1 SV=1	PF03155//PF09594	ALG6, ALG8 glycosyltransferase family//Protein of unknown function (DUF2029)	--	--	GO:0016757//GO:0016758	transferase activity, transferring glycosyl groups//transferase activity, transferring hexosyl groups	GO:0005789	endoplasmic reticulum membrane	KOG2575	Glucosyltransferase - Alg6p
comp2541_c0	482	--	--	--	--	--	--	--	--	--	--	--	--	--	--	--	--	--	--	--	--	--	--	--	--	--	--	--	--
comp20333_c0	240	--	--	--	--	--	--	--	--	--	--	--	--	--	--	--	--	--	--	--	--	--	--	--	--	--	--	--	--
comp485526_c0	201	342320045	EGU11988.1	193	7.31298e-16	Hypothetical Protein RTG_01868 [Rhodotorula glutinis ATCC 204091]	--	--	--	--	--	K01872	AARS, alaS	alanyl-tRNA synthetase	http://www.genome.jp/dbget-bin/www_bget?ko:K01872	Q8BGQ7	139	7.38241e-10	Alanine--tRNA ligase, cytoplasmic OS=Mus musculus GN=Aars PE=1 SV=1	PF10399//PF07973	Ubiquitinol-cytochrome C reductase Fe-S subunit TAT signal//Threonyl and Alanyl tRNA synthetase second additional domain	GO:0006531//GO:0006118//GO:0055114//GO:0006119//GO:0006522//GO:0043039//GO:0006419//GO:0015992	aspartate metabolic process//electron transport//oxidation-reduction process//oxidative phosphorylation//alanine metabolic process//tRNA aminoacylation//alanyl-tRNA aminoacylation//proton transport	GO:0016876//GO:0005524//GO:0008121//GO:0003676//GO:0004813	ligase activity, forming aminoacyl-tRNA and related compounds//ATP binding//ubiquinol-cytochrome-c reductase activity//nucleic acid binding//alanine-tRNA ligase activity	GO:0005737	cytoplasm	KOG0188	Alanyl-tRNA synthetase
comp174774_c0	358	--	--	--	--	--	--	--	--	--	--	--	--	--	--	--	--	--	--	PF00001//PF02724	7 transmembrane receptor (rhodopsin family)//CDC45-like protein	GO:0007186//GO:0006270	G-protein coupled receptor signaling pathway//DNA replication initiation	--	--	GO:0016021	integral to membrane	--	--
comp45922_c0	1694	297801286	XP_002868527.1	1110	2.14364e-143	aspartyl protease family protein [Arabidopsis lyrata subsp. lyrata]	449533386	XM_004173609.1	80	1.13766e-31	PREDICTED: Cucumis sativus aspartic proteinase nepenthesin-1-like (LOC101207412), partial mRNA	--	--	--	--	Q0IU52	129	1.67766e-06	Aspartic proteinase Asp1 OS=Oryza sativa subsp. japonica GN=ASP1 PE=2 SV=1	PF09026//PF00026	Centromere protein B dimerisation domain//Eukaryotic aspartyl protease	GO:0006355//GO:0009416//GO:0006508//GO:0033591	regulation of transcription, DNA-dependent//response to light stimulus//proteolysis//response to L-ascorbic acid	GO:0003677//GO:0004190//GO:0003682	DNA binding//aspartic-type endopeptidase activity//chromatin binding	GO:0005634//GO:0000785//GO:0000775//GO:0005794	nucleus//chromatin//chromosome, centromeric region//Golgi apparatus	KOG0260	RNA polymerase II, large subunit
comp36798_c0	913	118489700	ABK96651.1	467	1.53458e-54	unknown [Populus trichocarpa x Populus deltoides]	--	--	--	--	--	K02638	petE	plastocyanin	http://www.genome.jp/dbget-bin/www_bget?ko:K02638	P00298	437	3.96608e-52	Plastocyanin OS=Rumex obtusifolius GN=PETE PE=1 SV=1	PF00127	Copper binding proteins, plastocyanin/azurin family	GO:0006810//GO:0022900//GO:0006118	transport//electron transport chain//electron transport	GO:0009055//GO:0005507	electron carrier activity//copper ion binding	GO:0009535	chloroplast thylakoid membrane	--	--
comp47469_c0	1416	145332689	NP_001078210.1	709	2.28148e-86	CAAX amino terminal protease family protein [Arabidopsis thaliana]	--	--	--	--	--	K07052	K07052	--	http://www.genome.jp/dbget-bin/www_bget?ko:K07052	--	--	--	--	PF02517//PF07559	CAAX amino terminal protease self- immunity//Flagellar basal body protein FlaE	GO:0006508	proteolysis	--	--	GO:0016020//GO:0030694	membrane//bacterial-type flagellum basal body, rod	--	--
comp514112_c0	282	359476502	XP_003631849.1	124	2.29373e-06	PREDICTED: uncharacterized protein LOC100259900 [Vitis vinifera]	--	--	--	--	--	--	--	--	--	--	--	--	--	--	--	--	--	--	--	--	--	--	--
comp38536_c0	910	218200711	EEC83138.1	242	1.58149e-21	hypothetical protein OsI_28321 [Oryza sativa Indica Group]	--	--	--	--	--	--	--	--	--	--	--	--	--	--	--	--	--	--	--	--	--	--	--
comp20388_c0	255	--	--	--	--	--	--	--	--	--	--	--	--	--	--	--	--	--	--	--	--	--	--	--	--	--	--	--	--
comp43831_c0	1953	15219328	NP_173116.1	2136	0	high chlorophyll fluorescence phenotype 173 protein [Arabidopsis thaliana]	53792758	AP003761.3	80	1.31516e-31	Oryza sativa Japonica Group genomic DNA, chromosome 6, PAC clone:P0018H04	--	--	--	--	Q94EG6	123	4.9467e-06	Uncharacterized protein At5g02240 OS=Arabidopsis thaliana GN=At5g02240 PE=1 SV=1	PF02254//PF01370//PF00106//PF01073//PF07945	TrkA-N domain//NAD dependent epimerase/dehydratase family//short chain dehydrogenase//3-beta hydroxysteroid dehydrogenase/isomerase family//Janus-atracotoxin	GO:0055114//GO:0008207//GO:0044237//GO:0006694//GO:0006813//GO:0008209//GO:0008152//GO:0006413//GO:0008210//GO:0009405	oxidation-reduction process//C21-steroid hormone metabolic process//cellular metabolic process//steroid biosynthetic process//potassium ion transport//androgen metabolic process//metabolic process//translational initiation//estrogen metabolic process//pathogenesis	GO:0000166//GO:0016491//GO:0016616//GO:0003824//GO:0003854//GO:0050662	nucleotide binding//oxidoreductase activity//oxidoreductase activity, acting on the CH-OH group of donors, NAD or NADP as acceptor//catalytic activity//3-beta-hydroxy-delta5-steroid dehydrogenase activity//coenzyme binding	GO:0005576//GO:0009941//GO:0009570	extracellular region//chloroplast envelope//chloroplast stroma	--	--
comp33548_c0	210	357440197	XP_003590376.1	148	5.04274e-10	hypothetical protein MTR_1g059310 [Medicago truncatula]	--	--	--	--	--	--	--	--	--	--	--	--	--	--	--	--	--	--	--	--	--	--	--
comp38506_c0	320	218199868	EEC82295.1	397	9.11131e-43	hypothetical protein OsI_26543 [Oryza sativa Indica Group]	--	--	--	--	--	K01408	IDE, ide	insulysin	http://www.genome.jp/dbget-bin/www_bget?ko:K01408	O43847	134	1.16025e-08	Nardilysin OS=Homo sapiens GN=NRD1 PE=1 SV=2	--	--	GO:0006508	proteolysis	GO:0004222//GO:0008270	metalloendopeptidase activity//zinc ion binding	--	--	KOG0959	N-arginine dibasic convertase NRD1 and related Zn2+-dependent endopeptidases, insulinase superfamily
comp26346_c0	728	--	--	--	--	--	--	--	--	--	--	--	--	--	--	--	--	--	--	--	--	--	--	--	--	--	--	--	--
comp439792_c0	222	--	--	--	--	--	--	--	--	--	--	--	--	--	--	--	--	--	--	--	--	--	--	--	--	--	--	--	--
comp31837_c0	257	--	--	--	--	--	--	--	--	--	--	--	--	--	--	--	--	--	--	--	--	--	--	--	--	--	--	--	--
comp347131_c0	246	--	--	--	--	--	--	--	--	--	--	--	--	--	--	--	--	--	--	--	--	--	--	--	--	--	--	--	--
comp424991_c0	387	--	--	--	--	--	--	--	--	--	--	--	--	--	--	--	--	--	--	--	--	--	--	--	--	--	--	--	--
comp43114_c0	1172	225458709	XP_002284998.1	218	1.22127e-16	PREDICTED: F-box protein At1g47056 [Vitis vinifera]	--	--	--	--	--	--	--	--	--	Q9S9X4	173	4.42821e-12	Putative F-box/LRR-repeat protein 8 OS=Arabidopsis thaliana GN=FBL8 PE=2 SV=1	PF00560//PF00646	Leucine Rich Repeat//F-box domain	--	--	GO:0005515	protein binding	--	--	--	--
comp433312_c0	229	--	--	--	--	--	--	--	--	--	--	--	--	--	--	--	--	--	--	--	--	--	--	--	--	--	--	--	--
comp41824_c0	352	238013360	ACR37715.1	529	7.19629e-66	unknown [Zea mays]	156072389	EF555574.1	77	1.02116e-30	Phalaenopsis amabilis calcium-dependent protein kinase 1 mRNA, complete cds	K13412	CPK	calcium-dependent protein kinase	http://www.genome.jp/dbget-bin/www_bget?ko:K13412	Q38870	386	4.57668e-43	Calcium-dependent protein kinase 2 OS=Arabidopsis thaliana GN=CPK2 PE=1 SV=1	PF04558//PF10591	Glutaminyl-tRNA synthetase, non-specific RNA binding region part 1//Secreted protein acidic and rich in cysteine Ca binding region	GO:0016310//GO:0007165//GO:0009738//GO:0006468//GO:0009069//GO:0010359//GO:0006418//GO:0010119	phosphorylation//signal transduction//abscisic acid mediated signaling pathway//protein phosphorylation//serine family amino acid metabolic process//regulation of anion channel activity//tRNA aminoacylation for protein translation//regulation of stomatal movement	GO:0005524//GO:0000166//GO:0004683//GO:0005509//GO:0004812	ATP binding//nucleotide binding//calmodulin-dependent protein kinase activity//calcium ion binding//aminoacyl-tRNA ligase activity	GO:0005737//GO:0005578//GO:0005829//GO:0005886	cytoplasm//proteinaceous extracellular matrix//cytosol//plasma membrane	KOG0027	Calmodulin and related proteins (EF-Hand superfamily)
comp33278_c0	389	--	--	--	--	--	--	--	--	--	--	--	--	--	--	--	--	--	--	--	--	--	--	--	--	--	--	--	--
comp41436_c0	1191	297831206	XP_002883485.1	178	1.90561e-12	calcium-binding EF hand family protein [Arabidopsis lyrata subsp. lyrata]	--	--	--	--	--	K13448	CML	calcium-binding protein CML	http://www.genome.jp/dbget-bin/www_bget?ko:K13448	P41041	119	2.96832e-06	Calmodulin OS=Pneumocystis carinii PE=3 SV=1	PF10591	Secreted protein acidic and rich in cysteine Ca binding region	GO:0007165	signal transduction	GO:0005509	calcium ion binding	GO:0005578	proteinaceous extracellular matrix	KOG0027	Calmodulin and related proteins (EF-Hand superfamily)
comp43435_c0	1135	242053599	XP_002455945.1	261	5.22233e-25	hypothetical protein SORBIDRAFT_03g027750 [Sorghum bicolor]	--	--	--	--	--	--	--	--	--	Q84UR0	146	7.72854e-10	Protein LOL4 OS=Oryza sativa subsp. japonica GN=LOL4 PE=2 SV=1	PF01667//PF05495//PF08271//PF00130	Ribosomal protein S27//CHY zinc finger//TFIIB zinc-binding//Phorbol esters/diacylglycerol binding domain (C1 domain)	GO:0006355//GO:0035556//GO:0042254//GO:0006412//GO:0009617	regulation of transcription, DNA-dependent//intracellular signal transduction//ribosome biogenesis//translation//response to bacterium	GO:0008270//GO:0003735	zinc ion binding//structural constituent of ribosome	GO:0005840//GO:0005622	ribosome//intracellular	--	--
comp48078_c3	2187	212275848	NP_001130830.1	1932	0	uncharacterized protein LOC100191934 [Zea mays]	295821276	AC189285.2	54	4.19053e-17	Solanum lycopersicum chromosome 5 clone C05HBa0040C21, complete sequence	K05931	CARM1, PRMT4	histone-arginine methyltransferase CARM1	http://www.genome.jp/dbget-bin/www_bget?ko:K05931	B3M1E1	983	2.83203e-122	Histone-arginine methyltransferase CARMER OS=Drosophila ananassae GN=Art4 PE=3 SV=1	PF06325//PF05185//PF03602//PF08241//PF02475//PF08219//PF05175	Ribosomal protein L11 methyltransferase (PrmA)//PRMT5 arginine-N-methyltransferase//Conserved hypothetical protein 95//Methyltransferase domain//Met-10+ like-protein//Outer membrane protein TOM13//Methyltransferase small domain	GO:0008152//GO:0006479//GO:0031167//GO:0034969	metabolic process//protein methylation//rRNA methylation//histone arginine methylation	GO:0008469//GO:0008168//GO:0008276//GO:0016740	histone-arginine N-methyltransferase activity//methyltransferase activity//protein methyltransferase activity//transferase activity	GO:0005741//GO:0005737	mitochondrial outer membrane//cytoplasm	KOG1499	Protein arginine N-methyltransferase PRMT1 and related enzymes
comp24544_c0	227	--	--	--	--	--	--	--	--	--	--	--	--	--	--	--	--	--	--	--	--	--	--	--	--	--	--	--	--
comp44285_c0	1396	7406448	CAB85550.1	683	4.13126e-83	putative protein [Arabidopsis thaliana]	--	--	--	--	--	--	--	--	--	--	--	--	--	--	--	--	--	--	--	GO:0009507	chloroplast	--	--
comp32924_c0	397	119194267	XP_001247737.1	546	2.23881e-62	hypothetical protein CIMG_01508 [Coccidioides immitis RS]	--	--	--	--	--	--	--	--	--	Q9USG8	303	1.25037e-30	Meiotically up-regulated gene 190 protein OS=Schizosaccharomyces pombe (strain 972 / ATCC 24843) GN=mug190 PE=1 SV=1	PF00168	C2 domain	--	--	GO:0005515	protein binding	--	--	--	--
comp35961_c0	283	--	--	--	--	--	--	--	--	--	--	--	--	--	--	--	--	--	--	--	--	--	--	--	--	--	--	--	--
comp36319_c0	547	375151862	AFA36447.1	396	2.5358e-42	GBSSII-1 [Prunus persica]	356968737	JF708948.1	46	2.80244e-13	Manihot esculenta granule-bound starch synthase I (GBSSI) gene, complete cds	K13679	WAXY	granule-bound starch synthase	http://www.genome.jp/dbget-bin/www_bget?ko:K13679	Q8LL05	318	7.78954e-33	Granule-bound starch synthase 1b, chloroplastic/amyloplastic (Fragment) OS=Hordeum vulgare PE=1 SV=1	--	--	GO:0009058	biosynthetic process	GO:0016740	transferase activity	GO:0009536	plastid	--	--
comp455957_c0	211	401880802	EJT45114.1	201	3.46311e-17	MFS monosaccharide transporter [Trichosporon asahii var. asahii CBS 2479]	--	--	--	--	--	--	--	--	--	--	--	--	--	PF00083	Sugar (and other) transporter	GO:0055085//GO:0008643	transmembrane transport//carbohydrate transport	GO:0022857//GO:0022891	transmembrane transporter activity//substrate-specific transmembrane transporter activity	GO:0016021	integral to membrane	KOG0254	Predicted transporter (major facilitator superfamily)
comp511947_c0	233	--	--	--	--	--	--	--	--	--	--	--	--	--	--	--	--	--	--	--	--	--	--	--	--	--	--	--	--
comp45202_c0	2212	326528155	BAJ89129.1	1614	0	predicted protein [Hordeum vulgare subsp. vulgare]	210143982	AK286764.1	323	1.23312e-166	Glycine max cDNA, clone: GMFL01-36-E22	--	--	--	--	B2IT89	392	2.68098e-39	Trigger factor OS=Nostoc punctiforme (strain ATCC 29133 / PCC 73102) GN=tig PE=3 SV=1	PF05698//PF05697//PF00254	Bacterial trigger factor protein (TF) C-terminus//Bacterial trigger factor protein (TF)//FKBP-type peptidyl-prolyl cis-trans isomerase	GO:0006457//GO:0015031	protein folding//protein transport	--	--	GO:0009536	plastid	--	--
comp14248_c1	324	--	--	--	--	--	--	--	--	--	--	--	--	--	--	--	--	--	--	--	--	--	--	--	--	--	--	--	--
comp44765_c0	2602	224062591	XP_002300857.1	1127	0	predicted protein [Populus trichocarpa]	--	--	--	--	--	--	--	--	--	Q6YZI0	133	1.65781e-06	Probable UDP-N-acetylglucosamine--peptide N-acetylglucosaminyltransferase SPINDLY OS=Oryza sativa subsp. japonica GN=SPY PE=3 SV=1	PF00686//PF00515//PF07721	Starch binding domain//Tetratricopeptide repeat//Tetratricopeptide repeat	--	--	GO:2001070//GO:0005515//GO:0042802//GO:0016740	starch binding//protein binding//identical protein binding//transferase activity	--	--	KOG4162	Predicted calmodulin-binding protein
comp44818_c0	1254	147810464	CAN61085.1	219	2.14229e-16	hypothetical protein VITISV_041918 [Vitis vinifera]	--	--	--	--	--	--	--	--	--	O82368	141	2.7353e-08	Uncharacterized protein At2g29880 OS=Arabidopsis thaliana GN=At2g29880 PE=2 SV=1	PF01239	Protein prenyltransferase alpha subunit repeat	GO:0018342	protein prenylation	GO:0008318	protein prenyltransferase activity	--	--	--	--
comp38657_c0	312	--	--	--	--	--	--	--	--	--	--	--	--	--	--	--	--	--	--	--	--	--	--	--	--	--	--	--	--
comp6647_c0	206	115453927	NP_001050564.1	122	2.19869e-06	Os03g0583900 [Oryza sativa Japonica Group]	--	--	--	--	--	K11592	DICER1, DCR1	endoribonuclease Dicer	http://www.genome.jp/dbget-bin/www_bget?ko:K11592	Q69LX2	113	1.85648e-06	Endoribonuclease Dicer homolog 2b OS=Oryza sativa subsp. japonica GN=DCL2B PE=2 SV=2	PF06344	Parechovirus Genome-linked protein	GO:0051252	regulation of RNA metabolic process	GO:0016891//GO:0004386//GO:0003676	endoribonuclease activity, producing 5'-phosphomonoesters//helicase activity//nucleic acid binding	GO:0019015	viral genome	--	--
comp226599_c0	310	326495772	BAJ85982.1	456	1.84114e-52	predicted protein [Hordeum vulgare subsp. vulgare]	--	--	--	--	--	K03363	CDC20	cell division cycle 20, cofactor of APC complex	http://www.genome.jp/dbget-bin/www_bget?ko:K03363	Q9JJ66	256	1.51228e-25	Cell division cycle protein 20 homolog OS=Mus musculus GN=Cdc20 PE=1 SV=2	PF00400	WD domain, G-beta repeat	GO:0007165	signal transduction	GO:0005515//GO:0004871	protein binding//signal transducer activity	GO:0033597//GO:0005834	mitotic checkpoint complex//heterotrimeric G-protein complex	KOG0305	Anaphase promoting complex, Cdc20, Cdh1, and Ama1 subunits
comp44645_c3	1693	--	--	--	--	--	--	--	--	--	--	--	--	--	--	--	--	--	--	PF05240	APOBEC-like C-terminal domain	GO:0006807	nitrogen compound metabolic process	GO:0016814//GO:0008270	hydrolase activity, acting on carbon-nitrogen (but not peptide) bonds, in cyclic amidines//zinc ion binding	--	--	--	--
comp39855_c0	1481	326510555	BAJ87494.1	1266	5.004e-167	predicted protein [Hordeum vulgare subsp. vulgare]	168042586	XM_001773717.1	65	2.16186e-23	Physcomitrella patens subsp. patens predicted protein (PHYPADRAFT_191756) mRNA, complete cds	--	--	--	--	Q41233	615	1.09276e-71	Alliin lyase 2 OS=Allium sativum PE=1 SV=1	PF00155//PF04864	Aminotransferase class I and II//Allinase	GO:0009058//GO:0008152	biosynthetic process//metabolic process	GO:0016846//GO:0016740//GO:0030170//GO:0047654	carbon-sulfur lyase activity//transferase activity//pyridoxal phosphate binding//alliin lyase activity	--	--	--	--
comp701866_c0	236	--	--	--	--	--	--	--	--	--	--	--	--	--	--	--	--	--	--	--	--	--	--	--	--	--	--	--	--
comp11296_c0	217	--	--	--	--	--	--	--	--	--	--	--	--	--	--	--	--	--	--	--	--	--	--	--	--	--	--	--	--
comp48808_c0	1855	224145545	XP_002325680.1	1258	8.57042e-160	predicted protein [Populus trichocarpa]	--	--	--	--	--	--	--	--	--	Q8RWZ5	699	2.10384e-79	G-type lectin S-receptor-like serine/threonine-protein kinase SD2-5 OS=Arabidopsis thaliana GN=SD25 PE=1 SV=1	PF00954//PF07714//PF05445//PF00069	S-locus glycoprotein family//Protein tyrosine kinase//Poxvirus serine/threonine protein kinase//Protein kinase domain	GO:0006468//GO:0048544//GO:0009987	protein phosphorylation//recognition of pollen//cellular process	GO:0005524//GO:0004672//GO:0005488	ATP binding//protein kinase activity//binding	GO:0005886	plasma membrane	--	--
comp38649_c0	721	--	--	--	--	--	--	--	--	--	--	--	--	--	--	--	--	--	--	--	--	--	--	--	--	--	--	--	--
comp37859_c0	349	--	--	--	--	--	--	--	--	--	--	--	--	--	--	--	--	--	--	--	--	--	--	--	--	--	--	--	--
comp630050_c0	327	--	--	--	--	--	--	--	--	--	--	--	--	--	--	--	--	--	--	--	--	--	--	--	--	--	--	--	--
comp741874_c0	249	224086982	XP_002308024.1	124	1.56209e-06	predicted protein [Populus trichocarpa]	--	--	--	--	--	--	--	--	--	--	--	--	--	--	--	--	--	--	--	--	--	--	--
comp430628_c0	338	189199580	XP_001936127.1	117	9.28836e-06	hypothetical protein PTRG_05794 [Pyrenophora tritici-repentis Pt-1C-BFP]	330946101	XM_003306640.1	175	3.2491e-85	Pyrenophora teres f. teres 0-1 hypothetical protein, mRNA	--	--	--	--	--	--	--	--	PF06495//PF06632	Fruit fly transformer protein//DNA double-strand break repair and V(D)J recombination protein XRCC4	GO:0006397//GO:0006302//GO:0046660//GO:0006310	mRNA processing//double-strand break repair//female sex differentiation//DNA recombination	GO:0003677	DNA binding	GO:0005634	nucleus	--	--
comp38076_c0	828	--	--	--	--	--	--	--	--	--	--	--	--	--	--	--	--	--	--	PF06005	Protein of unknown function (DUF904)	GO:0000917//GO:0043093	barrier septum assembly//cytokinesis by binary fission	--	--	GO:0005737	cytoplasm	--	--
comp35266_c0	447	--	--	--	--	--	--	--	--	--	--	--	--	--	--	--	--	--	--	--	--	--	--	--	--	--	--	--	--
comp44997_c0	2045	224063165	XP_002301022.1	2153	0	serine hydroxymethyltransferase 4 [Populus trichocarpa]	312032591	AC243159.1	118	1.0357e-52	Gossypium hirsutum clone MX146F17-jlq, complete sequence	K00600	glyA, SHMT	glycine hydroxymethyltransferase	http://www.genome.jp/dbget-bin/www_bget?ko:K00600	P49357	1306	2.047e-171	Serine hydroxymethyltransferase 1, mitochondrial OS=Flaveria pringlei PE=2 SV=1	PF01212//PF00266//PF00464	Beta-eliminating lyase//Aminotransferase class-V//Serine hydroxymethyltransferase	GO:0008152//GO:0006520//GO:0006730//GO:0006563//GO:0046686//GO:0006544//GO:0032259	metabolic process//cellular amino acid metabolic process//one-carbon metabolic process//L-serine metabolic process//response to cadmium ion//glycine metabolic process//methylation	GO:0008168//GO:0004372//GO:0016829//GO:0030170	methyltransferase activity//glycine hydroxymethyltransferase activity//lyase activity//pyridoxal phosphate binding	--	--	KOG2467	Glycine/serine hydroxymethyltransferase
comp71_c0	483	115469530	NP_001058364.1	341	3.12933e-35	Os06g0678700 [Oryza sativa Japonica Group]	--	--	--	--	--	--	--	--	--	--	--	--	--	PF09272	Hepsin, SRCR	--	--	GO:0004252//GO:0070008	serine-type endopeptidase activity//serine-type exopeptidase activity	--	--	--	--
comp619506_c0	241	--	--	--	--	--	--	--	--	--	--	--	--	--	--	--	--	--	--	--	--	--	--	--	--	--	--	--	--
comp415901_c0	337	--	--	--	--	--	--	--	--	--	--	--	--	--	--	--	--	--	--	PF12797	4Fe-4S binding domain	GO:0006118	electron transport	GO:0009055//GO:0051536	electron carrier activity//iron-sulfur cluster binding	--	--	--	--
comp26280_c0	428	255551557	XP_002516824.1	303	1.38801e-29	conserved hypothetical protein [Ricinus communis]	--	--	--	--	--	--	--	--	--	Q96CA5	111	7.38517e-06	Baculoviral IAP repeat-containing protein 7 OS=Homo sapiens GN=BIRC7 PE=1 SV=2	--	--	--	--	GO:0046872	metal ion binding	--	--	KOG4265	Predicted E3 ubiquitin ligase
comp23383_c0	222	242058025	XP_002458158.1	303	4.55992e-31	hypothetical protein SORBIDRAFT_03g027960 [Sorghum bicolor]	--	--	--	--	--	K01937	E6.3.4.2, pyrG	CTP synthase	http://www.genome.jp/dbget-bin/www_bget?ko:K01937	Q5XHA8	206	6.35859e-19	CTP synthase 1-A OS=Xenopus laevis GN=ctps1-a PE=2 SV=1	PF06418	CTP synthase N-terminus	GO:0006221//GO:0006206	pyrimidine nucleotide biosynthetic process//pyrimidine nucleobase metabolic process	GO:0003883	CTP synthase activity	--	--	KOG2387	CTP synthase (UTP-ammonia lyase)
comp23150_c0	243	--	--	--	--	--	--	--	--	--	--	--	--	--	--	--	--	--	--	--	--	--	--	--	--	--	--	--	--
comp28759_c0	254	169769178	XP_001819059.1	237	1.38029e-22	3-dehydroshikimate dehydratase [Aspergillus oryzae RIB40]	--	--	--	--	--	--	--	--	--	--	--	--	--	--	--	--	--	--	--	--	--	--	--
comp49922_c0	1864	357465811	XP_003603190.1	1090	7.24604e-141	Omega-amidase NIT2 [Medicago truncatula]	225317709	AK323066.1	148	1.98319e-69	Solanum lycopersicum cDNA, clone: LEFL1048CG04, HTC in leaf	K13566	NIT2	omega-amidase	http://www.genome.jp/dbget-bin/www_bget?ko:K13566	Q5R4L6	760	5.38866e-94	Omega-amidase NIT2 OS=Pongo abelii GN=NIT2 PE=3 SV=1	PF00795	Carbon-nitrogen hydrolase	GO:0006807	nitrogen compound metabolic process	GO:0016810	hydrolase activity, acting on carbon-nitrogen (but not peptide) bonds	GO:0009536	plastid	KOG0806	Carbon-nitrogen hydrolase
comp29330_c0	242	--	--	--	--	--	--	--	--	--	--	--	--	--	--	--	--	--	--	--	--	--	--	--	--	--	--	--	--
comp508895_c0	231	--	--	--	--	--	--	--	--	--	--	--	--	--	--	--	--	--	--	--	--	--	--	--	--	--	--	--	--
comp228105_c0	373	--	--	--	--	--	--	--	--	--	--	--	--	--	--	--	--	--	--	--	--	--	--	--	--	--	--	--	--
comp42621_c0	1103	240280698	EER44202.1	337	7.85159e-34	actin cortical patch protein Sur7 [Ajellomyces capsulatus H143]	--	--	--	--	--	--	--	--	--	Q07651	221	4.90532e-19	SUR7 family protein FMP45 OS=Saccharomyces cerevisiae (strain ATCC 204508 / S288c) GN=FMP45 PE=1 SV=1	PF00822	PMP-22/EMP/MP20/Claudin family	--	--	--	--	GO:0016020	membrane	KOG0260	RNA polymerase II, large subunit
comp17681_c0	470	--	--	--	--	--	--	--	--	--	--	--	--	--	--	--	--	--	--	PF01306	LacY proton/sugar symporter	GO:0006810	transport	--	--	GO:0016020	membrane	--	--
comp361497_c0	203	--	--	--	--	--	--	--	--	--	--	--	--	--	--	--	--	--	--	PF10660	Iron-containing outer mitochondrial membrane protein N-terminus	--	--	GO:0051537	2 iron, 2 sulfur cluster binding	GO:0043231	intracellular membrane-bounded organelle	--	--
comp39075_c0	1253	357119929	XP_003561685.1	677	3.21938e-82	PREDICTED: uncharacterized protein LOC100820870 [Brachypodium distachyon]	224053856	XM_002297978.1	37	6.69078e-08	Populus trichocarpa predicted protein (MYB010), mRNA	K09422	MYBP	myb proto-oncogene protein, plant	http://www.genome.jp/dbget-bin/www_bget?ko:K09422	Q53NK6	373	5.95329e-40	Myb-related protein MYBAS1 OS=Oryza sativa subsp. japonica GN=MYBAS1 PE=2 SV=1	PF00249	Myb-like DNA-binding domain	GO:0009725	response to hormone stimulus	GO:0003677	DNA binding	--	--	KOG0048	Transcription factor, Myb superfamily
comp33662_c0	459	356549031	XP_003542902.1	410	3.50263e-46	PREDICTED: S-adenosylmethionine decarboxylase proenzyme 3-like [Glycine max]	--	--	--	--	--	K01611	E4.1.1.50, speD	S-adenosylmethionine decarboxylase	http://www.genome.jp/dbget-bin/www_bget?ko:K01611	Q9M6K1	286	2.536e-29	S-adenosylmethionine decarboxylase proenzyme OS=Ipomoea batatas GN=SAMDC PE=2 SV=1	PF01536	Adenosylmethionine decarboxylase	GO:0006525//GO:0006597//GO:0008295//GO:0006560	arginine metabolic process//spermine biosynthetic process//spermidine biosynthetic process//proline metabolic process	GO:0004014	adenosylmethionine decarboxylase activity	--	--	KOG0788	S-adenosylmethionine decarboxylase
comp502788_c0	204	--	--	--	--	--	--	--	--	--	--	--	--	--	--	--	--	--	--	--	--	--	--	--	--	--	--	--	--
comp39763_c0	768	413933268	AFW67819.1	295	1.27179e-29	hypothetical protein ZEAMMB73_289548 [Zea mays]	--	--	--	--	--	--	--	--	--	--	--	--	--	--	--	--	--	--	--	GO:0009507	chloroplast	--	--
comp44396_c0	1758	225450661	XP_002282985.1	1638	0	PREDICTED: probable protein phosphatase 2C 5 [Vitis vinifera]	238637998	AC202331.29	52	4.34066e-16	Medicago truncatula clone mth2-171f9, complete sequence	--	--	--	--	Q9S9Z7	268	1.9396e-24	Probable protein phosphatase 2C 10 OS=Arabidopsis thaliana GN=At1g34750 PE=1 SV=1	PF07228//PF00481//PF05436	Stage II sporulation protein E (SpoIIE)//Protein phosphatase 2C//Mating factor alpha precursor N-terminus	GO:0008152//GO:0006470//GO:0007618	metabolic process//protein dephosphorylation//mating	GO:0003824//GO:0004722	catalytic activity//protein serine/threonine phosphatase activity	GO:0008287//GO:0005576	protein serine/threonine phosphatase complex//extracellular region	KOG0698	Serine/threonine protein phosphatase
comp1141656_c0	206	--	--	--	--	--	--	--	--	--	--	--	--	--	--	--	--	--	--	--	--	--	--	--	--	--	--	--	--
comp36302_c0	245	--	--	--	--	--	--	--	--	--	--	--	--	--	--	--	--	--	--	PF00067	Cytochrome P450	GO:0006118//GO:0055114	electron transport//oxidation-reduction process	GO:0009055//GO:0020037//GO:0016705//GO:0005506	electron carrier activity//heme binding//oxidoreductase activity, acting on paired donors, with incorporation or reduction of molecular oxygen//iron ion binding	--	--	--	--
comp46856_c0	403	--	--	--	--	--	--	--	--	--	--	--	--	--	--	--	--	--	--	--	--	--	--	--	--	--	--	--	--
comp15570_c0	329	--	--	--	--	--	--	--	--	--	--	--	--	--	--	--	--	--	--	--	--	--	--	--	--	--	--	--	--
comp29240_c0	222	--	--	--	--	--	--	--	--	--	--	--	--	--	--	--	--	--	--	--	--	--	--	--	--	--	--	--	--
comp39958_c1	384	217074682	ACJ85701.1	306	8.78089e-31	unknown [Medicago truncatula]	160952383	CU224034.1	71	2.43145e-27	Populus EST from leave	--	--	--	--	P0DKC1	121	4.86908e-07	Proton pump-interactor 3A OS=Arabidopsis thaliana GN=PPI3A PE=3 SV=1	PF11593//PF01166//PF05529//PF06005//PF05622//PF02403//PF08826//PF00804//PF06009//PF09726//PF04513//PF03938//PF08702//PF00435//PF10473//PF04111//PF10018//PF01576//PF04977//PF10186//PF04799//PF00103//PF01496//PF01105//PF05531//PF01920	Mediator complex subunit 3 fungal//TSC-22/dip/bun family//B-cell receptor-associated protein 31-like//Protein of unknown function (DUF904)//HOOK protein//Seryl-tRNA synthetase N-terminal domain//DMPK coiled coil domain like//Syntaxin//Laminin Domain II//Transmembrane protein//Baculovirus polyhedron envelope protein, PEP, C terminus//Outer membrane protein (OmpH-like)//Fibrinogen alpha/beta chain …	GO:0016310//GO:0006544//GO:0006914//GO:0006457//GO:0007165//GO:0006184//GO:0006468//GO:0006886//GO:0008053//GO:0007155//GO:0000917//GO:0006355//GO:0030168//GO:0006434//GO:0043093//GO:0006357//GO:0015992//GO:0006810//GO:0000226//GO:0009069//GO:0006566//GO:0010508//GO:0006563//GO:0051258//GO:0015991//GO:0007049	phosphorylation//glycine metabolic process//autophagy//protein folding//signal transduction//GTP catabolic process//protein phosphorylation//intracellular protein transport//mitochondrial fusion//cell adhesion//barrier septum assembly//regulation of transcription, DNA-dependent//platelet activation//seryl-tRNA aminoacylation//cytokinesis by binary fission//regulation of transcription from RNA pol…	GO:0004828//GO:0003774//GO:0045502//GO:0005102//GO:0005179//GO:0005515//GO:0015078//GO:0003700//GO:0008017//GO:0003924//GO:0005524//GO:0030674//GO:0000166//GO:0001104//GO:0042803//GO:0004674//GO:0051082//GO:0005198//GO:0008134	serine-tRNA ligase activity//motor activity//dynein binding//receptor binding//hormone activity//protein binding//hydrogen ion transmembrane transporter activity//sequence-specific DNA binding transcription factor activity//microtubule binding//GTPase activity//ATP binding//protein binding, bridging//nucleotide binding//RNA polymerase II transcription cofactor activity//protein homodimerization a…	GO:0045298//GO:0016020//GO:0005783//GO:0019028//GO:0005737//GO:0016272//GO:0005604//GO:0016459//GO:0033177//GO:0005577//GO:0005741//GO:0030286//GO:0005667//GO:0005576//GO:0016021//GO:0016592//GO:0019031	tubulin complex//membrane//endoplasmic reticulum//viral capsid//cytoplasm//prefoldin complex//basement membrane//myosin complex//proton-transporting two-sector ATPase complex, proton-transporting domain//fibrinogen complex//mitochondrial outer membrane//dynein complex//transcription factor complex//extracellular region//integral to membrane//mediator complex//viral envelope	KOG0933	Structural maintenance of chromosome protein 2 (chromosome condensation complex Condensin, subunit E)
comp726852_c0	201	156043585	XP_001588349.1	254	1.10461e-24	hypothetical protein SS1G_10796 [Sclerotinia sclerotiorum 1980]	--	--	--	--	--	K01569	oxdD	oxalate decarboxylase	http://www.genome.jp/dbget-bin/www_bget?ko:K01569	O34714	136	1.03147e-09	Oxalate decarboxylase OxdC OS=Bacillus subtilis (strain 168) GN=oxdC PE=1 SV=1	--	--	GO:0046487	glyoxylate metabolic process	GO:0045735//GO:0046564	nutrient reservoir activity//oxalate decarboxylase activity	--	--	--	--
comp43641_c0	1843	18396510	NP_566201.1	509	2.46581e-160	phospholipase A(1) LCAT3 [Arabidopsis thaliana]	359476597	XM_002269843.2	275	4.93674e-140	PREDICTED: Vitis vinifera phospholipase A(1) LCAT3-like (LOC100263328), mRNA	--	--	--	--	Q71N54	343	2.14393e-119	Lecithine-cholesterol acyltransferase-like 4 OS=Arabidopsis thaliana GN=LCAT4 PE=2 SV=1	PF07819//PF02450	PGAP1-like protein//Lecithin:cholesterol acyltransferase	GO:0042967//GO:0006505//GO:0006886//GO:0006629	acyl-carrier-protein biosynthetic process//GPI anchor metabolic process//intracellular protein transport//lipid metabolic process	GO:0016788//GO:0004607//GO:0008374	hydrolase activity, acting on ester bonds//phosphatidylcholine-sterol O-acyltransferase activity//O-acyltransferase activity	GO:0031227	intrinsic to endoplasmic reticulum membrane	--	--
comp49152_c0	2833	15238197	NP_196618.1	2595	0	putative beta-D-xylosidase 6 [Arabidopsis thaliana]	--	--	--	--	--	--	--	--	--	A1DJS5	1193	7.13894e-148	Probable exo-1,4-beta-xylosidase xlnD OS=Neosartorya fischeri (strain ATCC 1020 / DSM 3700 / FGSC A1164 / NRRL 181) GN=xlnD PE=3 SV=1	PF01915//PF00933	Glycosyl hydrolase family 3 C terminal domain//Glycosyl hydrolase family 3 N terminal domain	GO:0005982//GO:0005975//GO:0005985//GO:0009117	starch metabolic process//carbohydrate metabolic process//sucrose metabolic process//nucleotide metabolic process	GO:0004553//GO:0009044	hydrolase activity, hydrolyzing O-glycosyl compounds//xylan 1,4-beta-xylosidase activity	GO:0005774	vacuolar membrane	KOG3834	Golgi reassembly stacking protein GRASP65, contains PDZ domain
comp49294_c0	1742	302790592	XP_002977063.1	158	1.84887e-08	hypothetical protein SELMODRAFT_443425 [Selaginella moellendorffii]	--	--	--	--	--	--	--	--	--	--	--	--	--	PF05314	Baculovirus occlusion-derived virus envelope protein EC27	--	--	--	--	GO:0019031	viral envelope	--	--
comp303694_c0	205	--	--	--	--	--	--	--	--	--	--	--	--	--	--	--	--	--	--	--	--	--	--	--	--	--	--	--	--
comp26263_c0	408	--	--	--	--	--	--	--	--	--	--	--	--	--	--	--	--	--	--	--	--	--	--	--	--	--	--	--	--
comp50107_c0	3457	357111797	XP_003557697.1	4080	0	PREDICTED: uncharacterized protein LOC100823404 [Brachypodium distachyon]	195596879	EU944525.1	385	0	Zea mays clone 221532 mRNA sequence	--	--	--	--	--	--	--	--	PF02948//PF08150//PF07062//PF00149	Amelogenin//FerB (NUC096) domain//Clc-like//Calcineurin-like phosphoesterase	GO:0007275//GO:0006470	multicellular organismal development//protein dephosphorylation	GO:0004722//GO:0016787	protein serine/threonine phosphatase activity//hydrolase activity	GO:0016020//GO:0005783//GO:0005578//GO:0008287//GO:0016021	membrane//endoplasmic reticulum//proteinaceous extracellular matrix//protein serine/threonine phosphatase complex//integral to membrane	--	--
comp549334_c0	222	242081885	XP_002445711.1	352	8.20422e-38	hypothetical protein SORBIDRAFT_07g024560 [Sorghum bicolor]	--	--	--	--	--	--	--	--	--	--	--	--	--	--	--	GO:0005975	carbohydrate metabolic process	GO:0030246//GO:0016829	carbohydrate binding//lyase activity	--	--	--	--
comp656277_c0	206	--	--	--	--	--	--	--	--	--	--	--	--	--	--	--	--	--	--	--	--	--	--	--	--	--	--	--	--
comp464047_c0	209	--	--	--	--	--	--	--	--	--	--	--	--	--	--	--	--	--	--	--	--	--	--	--	--	--	--	--	--
comp303716_c0	205	169609969	XP_001798403.1	210	1.27324e-18	hypothetical protein SNOG_08076 [Phaeosphaeria nodorum SN15]	--	--	--	--	--	--	--	--	--	Q9Y7I8	123	6.7845e-08	Zuotin OS=Schizosaccharomyces pombe (strain 972 / ATCC 24843) GN=zuo1 PE=1 SV=2	--	--	--	--	GO:0005515	protein binding	--	--	--	--
comp27589_c0	515	224095575	XP_002310413.1	281	2.00749e-27	predicted protein [Populus trichocarpa]	156447069	AC209002.1	45	9.45187e-13	Populus trichocarpa clone POP040-E22, complete sequence	--	--	--	--	Q5NAN5	177	6.78049e-14	Probable transcription factor GLK2 OS=Oryza sativa subsp. japonica GN=GLK2 PE=2 SV=1	--	--	--	--	--	--	--	--	--	--
comp357248_c0	231	--	--	--	--	--	--	--	--	--	--	--	--	--	--	--	--	--	--	--	--	--	--	--	--	--	--	--	--
comp227096_c0	237	343172508	AEL98958.1	140	6.29188e-09	branched-chain-amino-acid aminotransferase, partial [Silene latifolia]	--	--	--	--	--	K00826	E2.6.1.42, ilvE	branched-chain amino acid aminotransferase	http://www.genome.jp/dbget-bin/www_bget?ko:K00826	Q9FYA6	114	1.38012e-06	Branched-chain-amino-acid aminotransferase 5, chloroplastic OS=Arabidopsis thaliana GN=BCAT5 PE=1 SV=1	--	--	GO:0015940//GO:0009097//GO:0009099//GO:0009098//GO:0006574//GO:0006552//GO:0009081//GO:0006550	pantothenate biosynthetic process//isoleucine biosynthetic process//valine biosynthetic process//leucine biosynthetic process//valine catabolic process//leucine catabolic process//branched-chain amino acid metabolic process//isoleucine catabolic process	GO:0004084	branched-chain-amino-acid transaminase activity	GO:0009507	chloroplast	--	--
comp417917_c0	226	--	--	--	--	--	--	--	--	--	--	--	--	--	--	--	--	--	--	PF05837	Centromere protein H (CENP-H)	GO:0007059//GO:0051301	chromosome segregation//cell division	GO:0043515	kinetochore binding	GO:0005634//GO:0000777	nucleus//condensed chromosome kinetochore	--	--
comp37294_c0	838	--	--	--	--	--	--	--	--	--	--	--	--	--	--	--	--	--	--	PF01040	UbiA prenyltransferase family	--	--	GO:0004659	prenyltransferase activity	GO:0016021	integral to membrane	--	--
comp37199_c0	619	--	--	--	--	--	--	--	--	--	--	--	--	--	--	--	--	--	--	--	--	--	--	--	--	--	--	--	--
comp30184_c0	240	--	--	--	--	--	--	--	--	--	--	--	--	--	--	--	--	--	--	--	--	--	--	--	--	--	--	--	--
comp47372_c0	2286	147772488	CAN65097.1	936	4.59857e-114	hypothetical protein VITISV_039722 [Vitis vinifera]	--	--	--	--	--	--	--	--	--	P53297	190	1.81013e-13	PAB1-binding protein 1 OS=Saccharomyces cerevisiae (strain ATCC 204508 / S288c) GN=PBP1 PE=1 SV=1	PF07782	DC-STAMP-like protein	--	--	--	--	GO:0016021	integral to membrane	KOG2375	Protein interacting with poly(A)-binding protein
comp548720_c0	235	--	--	--	--	--	--	--	--	--	--	--	--	--	--	--	--	--	--	--	--	--	--	--	--	--	--	--	--
comp305072_c0	230	--	--	--	--	--	--	--	--	--	--	--	--	--	--	--	--	--	--	--	--	--	--	--	--	--	--	--	--
comp47621_c0	2311	147861120	CAN80457.1	2044	0	hypothetical protein VITISV_040422 [Vitis vinifera]	--	--	--	--	--	--	--	--	--	Q9SW97	1178	1.27129e-145	Glutamate receptor 3.5 OS=Arabidopsis thaliana GN=GLR3.5 PE=2 SV=2	PF00497//PF07443//PF00060	Bacterial extracellular solute-binding proteins, family 3//HepA-related protein (HARP)//Ligand-gated ion channel	GO:0006810//GO:0007165//GO:0006811//GO:0007268//GO:0016568	transport//signal transduction//ion transport//synaptic transmission//chromatin modification	GO:0005524//GO:0004386//GO:0005234//GO:0004970//GO:0016818//GO:0005215	ATP binding//helicase activity//extracellular-glutamate-gated ion channel activity//ionotropic glutamate receptor activity//hydrolase activity, acting on acid anhydrides, in phosphorus-containing anhydrides//transporter activity	GO:0016020//GO:0005634//GO:0030288	membrane//nucleus//outer membrane-bounded periplasmic space	KOG1052	Glutamate-gated kainate-type ion channel receptor subunit GluR5 and related subunits
comp36178_c0	832	255581882	XP_002531741.1	69	2.58058e-06	conserved hypothetical protein [Ricinus communis]	114432085	DQ984517.1	542	0	Tripsacum dactyloides cultivar Pete mitochondrion, complete genome	--	--	--	--	--	--	--	--	--	--	--	--	--	--	--	--	--	--
comp32184_c0	332	38344927	CAE03243.2	145	7.92284e-09	OSJNBa0018M05.18 [Oryza sativa Japonica Group]	--	--	--	--	--	--	--	--	--	--	--	--	--	--	--	--	--	GO:0005524//GO:0008270	ATP binding//zinc ion binding	GO:0009506	plasmodesma	--	--
comp350579_c0	375	--	--	--	--	--	--	--	--	--	--	--	--	--	--	--	--	--	--	--	--	--	--	--	--	--	--	--	--
comp305909_c0	201	--	--	--	--	--	--	--	--	--	--	--	--	--	--	--	--	--	--	--	--	--	--	--	--	--	--	--	--
comp310893_c0	240	--	--	--	--	--	--	--	--	--	--	--	--	--	--	--	--	--	--	--	--	--	--	--	--	--	--	--	--
comp25411_c0	1413	--	--	--	--	--	--	--	--	--	--	--	--	--	--	--	--	--	--	--	--	--	--	--	--	--	--	--	--
comp482465_c0	248	--	--	--	--	--	--	--	--	--	--	--	--	--	--	--	--	--	--	--	--	--	--	--	--	--	--	--	--
comp46750_c0	1806	21536494	AAM60826.1	944	7.75494e-119	unknown [Arabidopsis thaliana]	357165573	XM_003580381.1	131	5.41532e-60	PREDICTED: Brachypodium distachyon altered inheritance rate of mitochondria protein 25-like (LOC100827847), mRNA	--	--	--	--	Q9UT84	271	2.14168e-24	Phospholipid scramblase family protein C343.06c OS=Schizosaccharomyces pombe (strain 972 / ATCC 24843) GN=SPAC343.06c PE=2 SV=1	--	--	--	--	--	--	GO:0005739//GO:0009536	mitochondrion//plastid	KOG0621	Phospholipid scramblase
comp40954_c0	1114	224285711	ACN40571.1	611	6.49347e-74	unknown [Picea sitchensis]	--	--	--	--	--	--	--	--	--	--	--	--	--	PF00046	Homeobox domain	GO:0006355	regulation of transcription, DNA-dependent	GO:0043565//GO:0003700	sequence-specific DNA binding//sequence-specific DNA binding transcription factor activity	GO:0005667	transcription factor complex	--	--
comp29181_c0	367	--	--	--	--	--	--	--	--	--	--	--	--	--	--	--	--	--	--	--	--	--	--	--	--	--	--	--	--
comp47518_c1	211	--	--	--	--	--	--	--	--	--	--	--	--	--	--	--	--	--	--	--	--	--	--	--	--	--	--	--	--
comp278195_c0	432	356556294	XP_003546461.1	194	3.43105e-15	PREDICTED: uncharacterized protein LOC100784098 [Glycine max]	--	--	--	--	--	--	--	--	--	--	--	--	--	PF03060	Nitronate monooxygenase	GO:0006807//GO:0055114	nitrogen compound metabolic process//oxidation-reduction process	GO:0018580	nitronate monooxygenase activity	--	--	--	--
comp32758_c0	247	297744046	CBI37016.3	128	4.80196e-07	unnamed protein product [Vitis vinifera]	--	--	--	--	--	--	--	--	--	--	--	--	--	--	--	--	--	--	--	--	--	--	--
comp12366_c0	232	351724069	NP_001236021.1	130	2.62804e-07	Rhg4-like receptor kinase II precursor [Glycine max]	--	--	--	--	--	--	--	--	--	--	--	--	--	--	--	--	--	GO:0016301	kinase activity	--	--	--	--
comp391829_c0	214	310753569	ADP20181.1	143	2.98259e-09	mutant gag-pol polyprotein [Pisum sativum]	--	--	--	--	--	--	--	--	--	--	--	--	--	PF03835	Rad4 transglutaminase-like domain	GO:0006281//GO:0006289	DNA repair//nucleotide-excision repair	GO:0003684	damaged DNA binding	GO:0005634	nucleus	--	--
comp30160_c0	363	--	--	--	--	--	--	--	--	--	--	--	--	--	--	--	--	--	--	--	--	--	--	--	--	--	--	--	--
comp35305_c0	811	359494648	XP_002263541.2	361	2.11769e-35	PREDICTED: putative disease resistance protein At3g14460 [Vitis vinifera]	--	--	--	--	--	--	--	--	--	F4IBE4	122	4.37886e-06	Probable disease resistance protein RF45 OS=Arabidopsis thaliana GN=RF45 PE=1 SV=1	--	--	--	--	--	--	--	--	--	--
comp43026_c0	1395	224133954	XP_002327720.1	467	1.35789e-52	predicted protein [Populus trichocarpa]	29122738	AP006099.1	107	9.13157e-47	Lotus japonicus genomic DNA, chromosome 5, clone: LjT03D07, TM0180a, complete sequence	--	--	--	--	Q8NFU3	128	2.21564e-07	Thiosulfate sulfurtransferase/rhodanese-like domain-containing protein 1 OS=Homo sapiens GN=TSTD1 PE=1 SV=3	PF02939	UcrQ family	GO:0006119//GO:0006118//GO:0015992	oxidative phosphorylation//electron transport//proton transport	GO:0008121	ubiquinol-cytochrome-c reductase activity	--	--	--	--
comp38767_c0	1198	38345825	CAD41930.2	383	5.639e-84	OSJNBa0070M12.8 [Oryza sativa Japonica Group]	359476945	XM_003631869.1	103	1.30686e-44	PREDICTED: Vitis vinifera serine/threonine-protein kinase ULK3-like, transcript variant 2 (LOC100248805), mRNA	--	--	--	--	Q8TGI1	187	3.09982e-34	Serine/threonine-protein kinase ATG1 OS=Komagataella pastoris GN=ATG1 PE=3 SV=1	PF01633//PF01163//PF04901//PF06293//PF07714//PF05445//PF00069	Choline/ethanolamine kinase//RIO1 family//Receptor activity modifying family//Lipopolysaccharide kinase (Kdo/WaaP) family//Protein tyrosine kinase//Poxvirus serine/threonine protein kinase//Protein kinase domain	GO:0016310//GO:0009069//GO:0006468//GO:0006886//GO:0009103//GO:0008277//GO:0015031	phosphorylation//serine family amino acid metabolic process//protein phosphorylation//intracellular protein transport//lipopolysaccharide biosynthetic process//regulation of G-protein coupled receptor protein signaling pathway//protein transport	GO:0005524//GO:0008565//GO:0016773//GO:0003824//GO:0004672//GO:0004683	ATP binding//protein transporter activity//phosphotransferase activity, alcohol group as acceptor//catalytic activity//protein kinase activity//calmodulin-dependent protein kinase activity	GO:0016020//GO:0016021	membrane//integral to membrane	KOG0595	Serine/threonine-protein kinase involved in autophagy
comp620455_c0	223	--	--	--	--	--	--	--	--	--	--	--	--	--	--	--	--	--	--	--	--	--	--	--	--	--	--	--	--
comp485463_c0	244	--	--	--	--	--	--	--	--	--	--	--	--	--	--	--	--	--	--	--	--	--	--	--	--	--	--	--	--
comp426177_c0	247	--	--	--	--	--	--	--	--	--	--	--	--	--	--	--	--	--	--	--	--	--	--	--	--	--	--	--	--
comp383226_c0	335	147770062	CAN72141.1	350	4.20654e-36	hypothetical protein VITISV_017108 [Vitis vinifera]	57336021	AJ829949.1	33	2.78516e-06	Luffa aegyptiaca Ty-copia retrotransposon partial pseudogene for reverse transcriptase, clone LAE-2	--	--	--	--	P0C2J7	114	4.30033e-06	Transposon Ty4-H Gag-Pol polyprotein OS=Saccharomyces cerevisiae (strain ATCC 204508 / S288c) GN=TY4B-H PE=3 SV=1	PF00078	Reverse transcriptase (RNA-dependent DNA polymerase)	GO:0006278	RNA-dependent DNA replication	GO:0003964//GO:0003723	RNA-directed DNA polymerase activity//RNA binding	--	--	--	--
comp107575_c0	526	--	--	--	--	--	--	--	--	--	--	--	--	--	--	--	--	--	--	--	--	--	--	--	--	--	--	--	--
comp456684_c0	227	--	--	--	--	--	--	--	--	--	--	--	--	--	--	--	--	--	--	--	--	--	--	--	--	--	--	--	--
comp50840_c0	5613	356495780	XP_003516751.1	498	6.09142e-48	PREDICTED: uncharacterized protein LOC100806749 [Glycine max]	356541049	XM_003538948.1	75	2.29982e-28	PREDICTED: Glycine max uncharacterized protein LOC100784908 (LOC100784908), mRNA	--	--	--	--	O88379	135	3.07415e-06	Bromodomain adjacent to zinc finger domain protein 1A OS=Mus musculus GN=Baz1a PE=1 SV=3	PF00628//PF03833//PF00098	PHD-finger//DNA polymerase II large subunit DP2//Zinc knuckle	GO:0006260	DNA replication	GO:0003887//GO:0005515//GO:0008270//GO:0003676	DNA-directed DNA polymerase activity//protein binding//zinc ion binding//nucleic acid binding	GO:0042575	DNA polymerase complex	KOG1245	Chromatin remodeling complex WSTF-ISWI, large subunit (contains heterochromatin localization, PHD and BROMO domains)
comp33764_c0	709	225469123	XP_002272843.1	447	7.31748e-53	PREDICTED: probable histone H2A.3 [Vitis vinifera]	356504893	XM_003521181.1	130	7.43323e-60	PREDICTED: Glycine max histone H2AX-like (LOC100787899), mRNA	K11251	H2A	histone H2A	http://www.genome.jp/dbget-bin/www_bget?ko:K11251	A2YMC5	407	3.79154e-48	Probable histone H2A.1 OS=Oryza sativa subsp. indica GN=OsI_26380 PE=3 SV=2	PF00808//PF00125	Histone-like transcription factor (CBF/NF-Y) and archaeal histone//Core histone H2A/H2B/H3/H4	GO:0009611//GO:0006334//GO:0009294//GO:0009617	response to wounding//nucleosome assembly//DNA mediated transformation//response to bacterium	GO:0003677//GO:0043565	DNA binding//sequence-specific DNA binding	GO:0005622//GO:0005730//GO:0005618//GO:0000786	intracellular//nucleolus//cell wall//nucleosome	KOG1756	Histone 2A
comp47103_c0	1247	242060814	XP_002451696.1	1432	0	hypothetical protein SORBIDRAFT_04g006110 [Sorghum bicolor]	242035606	XM_002465153.1	37	6.65784e-08	Sorghum bicolor hypothetical protein, mRNA	--	--	--	--	Q9LQQ8	653	9.14595e-79	Probable serine/threonine-protein kinase RLCKVII OS=Arabidopsis thaliana GN=At1g07870 PE=2 SV=1	PF07714//PF00069	Protein tyrosine kinase//Protein kinase domain	GO:0016310//GO:0006468//GO:0009069	phosphorylation//protein phosphorylation//serine family amino acid metabolic process	GO:0004703//GO:0004713//GO:0005524//GO:0004672	G-protein coupled receptor kinase activity//protein tyrosine kinase activity//ATP binding//protein kinase activity	GO:0005886	plasma membrane	--	--
comp45041_c0	1541	297853312	XP_002894537.1	605	1.27896e-143	pyridoxal-5&apos;-phosphate-dependent enzyme, beta family protein [Arabidopsis lyrata subsp. lyrata]	356499440	XM_003518501.1	118	7.76129e-53	PREDICTED: Glycine max cysteine synthase 2-like (LOC100814453), mRNA	K01738	cysK	cysteine synthase A	http://www.genome.jp/dbget-bin/www_bget?ko:K01738	P32232	273	3.8638e-24	Cystathionine beta-synthase OS=Rattus norvegicus GN=Cbs PE=1 SV=3	PF00665//PF00291	Integrase core domain//Pyridoxal-phosphate dependent enzyme	GO:0015074//GO:0008152//GO:0006535	DNA integration//metabolic process//cysteine biosynthetic process from serine	GO:0016829//GO:0003824//GO:0030170	lyase activity//catalytic activity//pyridoxal phosphate binding	--	--	KOG1481	Cysteine synthase
comp606_c0	293	334182425	NP_172444.3	348	2.5991e-36	putative ubiquitin-like-specific protease 2B [Arabidopsis thaliana]	--	--	--	--	--	K08596	SENP7	sentrin-specific protease 7	http://www.genome.jp/dbget-bin/www_bget?ko:K08596	O13769	122	2.35277e-07	Ubiquitin-like-specific protease 2 OS=Schizosaccharomyces pombe (strain 972 / ATCC 24843) GN=ulp2 PE=1 SV=2	PF02902	Ulp1 protease family, C-terminal catalytic domain	GO:0006508//GO:0016926	proteolysis//protein desumoylation	GO:0008234//GO:0016929	cysteine-type peptidase activity//SUMO-specific protease activity	--	--	KOG0779	Protease, Ulp1 family
comp490652_c0	221	--	--	--	--	--	--	--	--	--	--	--	--	--	--	--	--	--	--	--	--	--	--	--	--	--	--	--	--
comp367531_c0	237	--	--	--	--	--	--	--	--	--	--	--	--	--	--	--	--	--	--	--	--	--	--	--	--	--	--	--	--
comp76278_c0	797	--	--	--	--	--	--	--	--	--	--	--	--	--	--	--	--	--	--	--	--	--	--	--	--	--	--	--	--
comp2578_c0	313	--	--	--	--	--	--	--	--	--	--	--	--	--	--	--	--	--	--	--	--	--	--	--	--	--	--	--	--
comp212132_c0	238	357116318	XP_003559929.1	146	1.45502e-09	PREDICTED: putative pentatricopeptide repeat-containing protein At3g23330-like [Brachypodium distachyon]	--	--	--	--	--	--	--	--	--	Q9M9E2	116	9.42121e-07	Pentatricopeptide repeat-containing protein At1g15510, chloroplastic OS=Arabidopsis thaliana GN=PCMP-H73 PE=2 SV=1	PF04813	Hepatocyte nuclear factor 1 (HNF-1), alpha isoform C terminus	GO:0045893	positive regulation of transcription, DNA-dependent	--	--	GO:0005634	nucleus	--	--
comp352142_c0	213	--	--	--	--	--	--	--	--	--	--	--	--	--	--	--	--	--	--	--	--	--	--	--	--	--	--	--	--
comp41583_c0	848	224143511	XP_002336050.1	540	4.02911e-66	predicted protein [Populus trichocarpa]	--	--	--	--	--	K09579	PIN4	peptidyl-prolyl cis-trans isomerase NIMA-interacting 4	http://www.genome.jp/dbget-bin/www_bget?ko:K09579	Q4I665	182	2.57516e-15	Peptidyl-prolyl cis-trans isomerase PIN4 OS=Gibberella zeae (strain PH-1 / ATCC MYA-4620 / FGSC 9075 / NRRL 31084) GN=PIN4 PE=3 SV=2	PF00639	PPIC-type PPIASE domain	--	--	GO:0016853	isomerase activity	--	--	KOG3259	Peptidyl-prolyl cis-trans isomerase
comp29245_c0	210	--	--	--	--	--	--	--	--	--	--	--	--	--	--	--	--	--	--	--	--	--	--	--	--	--	--	--	--
comp17457_c0	365	15230565	NP_190739.1	262	5.21645e-25	D-mannose binding lectin protein with Apple-like carbohydrate-binding domain [Arabidopsis thaliana]	--	--	--	--	--	--	--	--	--	--	--	--	--	--	--	--	--	--	--	--	--	--	--
comp632465_c0	215	240273649	EER37169.1	318	3.92191e-35	aspartic endopeptidase Pep2 [Ajellomyces capsulatus H143]	46138534	XM_390958.1	46	1.00401e-13	Gibberella zeae PH-1 hypothetical protein partial mRNA	K01381	E3.4.23.25	saccharopepsin	http://www.genome.jp/dbget-bin/www_bget?ko:K01381	P00792	139	4.28112e-10	Pepsin A OS=Bos taurus GN=PGA PE=1 SV=2	PF00026	Eukaryotic aspartyl protease	GO:0006508	proteolysis	GO:0004190	aspartic-type endopeptidase activity	--	--	KOG1339	Aspartyl protease
comp332029_c0	343	--	--	--	--	--	--	--	--	--	--	--	--	--	--	--	--	--	--	--	--	--	--	--	--	--	--	--	--
comp37313_c1	1407	337743349	AEI73171.1	630	5.12747e-75	R2R3 MYB transcription factor [Jatropha curcas]	160338254	EU249411.1	74	2.03684e-28	Gossypium tomentosum myb-like transcription factor 2 (MYB2) gene, partial cds	K09422	MYBP	myb proto-oncogene protein, plant	http://www.genome.jp/dbget-bin/www_bget?ko:K09422	P81395	469	6.40654e-53	Myb-related protein 330 OS=Antirrhinum majus GN=MYB330 PE=2 SV=1	PF07545//PF00249	Vestigial/Tondu family//Myb-like DNA-binding domain	GO:0006355	regulation of transcription, DNA-dependent	GO:0003677	DNA binding	GO:0005634	nucleus	KOG0048	Transcription factor, Myb superfamily
comp46790_c0	1968	219363349	NP_001136895.1	1900	0	uncharacterized protein LOC100217051 [Zea mays]	332248552	XM_003273380.1	41	6.34368e-10	PREDICTED: Nomascus leucogenys splicing factor 3a, subunit 3, 60kDa (SF3A3), mRNA	K12827	SF3A3, SAP61, PRP9	splicing factor 3A subunit 3	http://www.genome.jp/dbget-bin/www_bget?ko:K12827	Q8K1J5	131	1.35655e-06	Protein SDE2 homolog OS=Mus musculus GN=Sde2 PE=1 SV=1	PF06397//PF02037	Desulfoferrodoxin, N-terminal domain//SAP domain	--	--	GO:0005506//GO:0008270//GO:0003676	iron ion binding//zinc ion binding//nucleic acid binding	GO:0005634	nucleus	KOG2636	Splicing factor 3a, subunit 3
comp49397_c0	709	55297222	BAD68986.1	228	1.69493e-19	unknown protein [Oryza sativa Japonica Group]	--	--	--	--	--	K15429	TRM5, TRMT5	tRNA (guanine37-N1)-methyltransferase	http://www.genome.jp/dbget-bin/www_bget?ko:K15429	Q6NQ64	330	1.42036e-33	tRNA (guanine(37)-N1)-methyltransferase 2 OS=Arabidopsis thaliana GN=At4g27340 PE=2 SV=1	--	--	GO:0008152	metabolic process	GO:0008168	methyltransferase activity	GO:0005739	mitochondrion	--	--
comp47396_c0	3840	388519969	AFK48046.1	894	2.0001e-108	unknown [Lotus japonicus]	226530184	NM_001148176.1	99	7.14569e-42	Zea mays uncharacterized LOC100273772 (LOC100273772), mRNA gi|194705401|gb|BT041780.1| Zea mays full-length cDNA clone ZM_BFb0053P10 mRNA, complete cds	K08516	YKT6	synaptobrevin homolog YKT6	http://www.genome.jp/dbget-bin/www_bget?ko:K08516	O60073	437	6.8843e-47	Synaptobrevin homolog ykt6 OS=Schizosaccharomyces pombe (strain 972 / ATCC 24843) GN=ykt6 PE=2 SV=1	PF05064//PF04711//PF01344//PF07646//PF00646//PF03488//PF00957	Nsp1-like C-terminal region//Apolipoprotein A-II (ApoA-II)//Kelch motif//Kelch motif//F-box domain//Nematode insulin-related peptide beta type//Synaptobrevin	GO:0007165//GO:0006869//GO:0016192//GO:0042157	signal transduction//lipid transport//vesicle-mediated transport//lipoprotein metabolic process	GO:0005179//GO:0008289//GO:0005515//GO:0017056	hormone activity//lipid binding//protein binding//structural constituent of nuclear pore	GO:0005643//GO:0016021//GO:0005576	nuclear pore//integral to membrane//extracellular region	KOG0861	SNARE protein YKT6, synaptobrevin/VAMP syperfamily
comp36902_c0	294	--	--	--	--	--	--	--	--	--	--	--	--	--	--	--	--	--	--	--	--	--	--	--	--	--	--	--	--
comp39390_c0	1841	373939382	AEY79730.1	1856	0	vacuolar invertase isoform 2 [Rosa hybrid cultivar]	441415544	AB775775.1	102	7.29676e-44	Ipomoea batatas IbAINV6 mRNA for acid invertase, partial cds	K01193	E3.2.1.26, sacA	beta-fructofuranosidase	http://www.genome.jp/dbget-bin/www_bget?ko:K01193	Q5FC15	1634	0	6(G)-fructosyltransferase OS=Asparagus officinalis GN=FT1 PE=1 SV=1	PF00355//PF09280//PF07557	Rieske [2Fe-2S] domain//XPC-binding domain//Shugoshin C terminus	GO:0005982//GO:0055114//GO:0006289//GO:0005975//GO:0006281//GO:0005985//GO:0043161//GO:0045132	starch metabolic process//oxidation-reduction process//nucleotide-excision repair//carbohydrate metabolic process//DNA repair//sucrose metabolic process//proteasomal ubiquitin-dependent protein catabolic process//meiotic chromosome segregation	GO:0051537//GO:0016491//GO:0004575//GO:0003684	2 iron, 2 sulfur cluster binding//oxidoreductase activity//sucrose alpha-glucosidase activity//damaged DNA binding	GO:0017177//GO:0005634//GO:0000775//GO:0005773	glucosidase II complex//nucleus//chromosome, centromeric region//vacuole	KOG0228	Beta-fructofuranosidase (invertase)
comp39098_c0	1031	297850200	XP_002892981.1	709	1.91564e-89	hypothetical protein ARALYDRAFT_889219 [Arabidopsis lyrata subsp. lyrata]	123672309	AM434134.1	98	6.74627e-42	Vitis vinifera, whole genome shotgun sequence, contig VV78X257338.6, clone ENTAV 115	--	--	--	--	--	--	--	--	--	--	--	--	--	--	--	--	--	--
comp628851_c0	202	320033619	EFW15566.1	261	2.06397e-25	phosphoribosylaminoimidazole carboxylase [Coccidioides posadasii str. Silveira]	--	--	--	--	--	K11808	ADE2	phosphoribosylaminoimidazole carboxylase	http://www.genome.jp/dbget-bin/www_bget?ko:K11808	O06456	204	3.84974e-20	N5-carboxyaminoimidazole ribonucleotide mutase OS=Sulfolobus solfataricus (strain ATCC 35092 / DSM 1617 / JCM 11322 / P2) GN=purE PE=3 SV=1	PF00731	AIR carboxylase	GO:0006144//GO:0006189	purine nucleobase metabolic process//'de novo' IMP biosynthetic process	GO:0046872//GO:0005524//GO:0004638//GO:0034023	metal ion binding//ATP binding//phosphoribosylaminoimidazole carboxylase activity//5-(carboxyamino)imidazole ribonucleotide mutase activity	GO:0009320	phosphoribosylaminoimidazole carboxylase complex	KOG2835	Phosphoribosylamidoimidazole-succinocarboxamide synthase
comp44111_c0	1762	242057933	XP_002458112.1	237	6.98938e-19	hypothetical protein SORBIDRAFT_03g027110 [Sorghum bicolor]	--	--	--	--	--	K13199	SERBP1	plasminogen activator inhibitor 1 RNA-binding protein	http://www.genome.jp/dbget-bin/www_bget?ko:K13199	--	--	--	--	PF00602//PF00625	Influenza RNA-dependent RNA polymerase subunit PB1//Guanylate kinase	GO:0006144//GO:0006351	purine nucleobase metabolic process//transcription, DNA-dependent	GO:0005515//GO:0003968	protein binding//RNA-directed RNA polymerase activity	GO:0031379	RNA-directed RNA polymerase complex	KOG2945	Predicted RNA-binding protein
comp1059_c0	245	--	--	--	--	--	--	--	--	--	--	--	--	--	--	--	--	--	--	--	--	--	--	--	--	--	--	--	--
comp36031_c0	498	--	--	--	--	--	--	--	--	--	--	--	--	--	--	--	--	--	--	--	--	--	--	--	--	--	--	--	--
comp39805_c1	424	317373683	ADV16367.1	366	3.66167e-42	acyl carrier protein 3 [Helianthus annuus]	45736674	AC147364.7	43	9.94772e-12	Medicago truncatula chromosome 8 clone mth2-68g24, complete sequence	--	--	--	--	P25701	269	8.44866e-29	Acyl carrier protein 2, chloroplastic OS=Arabidopsis thaliana GN=ACP2 PE=1 SV=2	--	--	GO:0006633//GO:0055114	fatty acid biosynthetic process//oxidation-reduction process	GO:0031177//GO:0016491	phosphopantetheine binding//oxidoreductase activity	--	--	KOG1748	Acyl carrier protein/NADH-ubiquinone oxidoreductase, NDUFAB1/SDAP subunit
[truncated: 46,893 more rows]
