# Supplementary material for: Transcriptome sequencing and SNP detection in Phoebe chekiangensis
Source: PeerJ. 2017 May 10;5:e3193. doi: 10.7717/peerj.3193 (PMC5428327; doi:10.7717/peerj.3193)
Supplement: File S2 — Using Reads Per Kilobases per Millionreads (RPKM), the expression levels of unigenes were estimated in P. chekiangensis. [file peerj-05-3193-s002.xls]

gene_id	Sample_name	Read_count	RPKM	gene_length
comp43144_c0	NM	2279.10	27.7785844173334	1586
comp27713_c0	NM	2.00	0.167366266458909	231
comp37170_c0	NM	101.00	4.5194703272602	432
comp490391_c0	NM	4.00	0.263901758034185	293
comp173913_c0	NM	13.00	0.625125495243912	402
comp15811_c0	NM	9.00	0.595812445150809	292
comp31331_c0	NM	6.00	0.485292145004286	239
comp44312_c0	NM	55.00	2.55575530692361	416
comp27533_c0	NM	2.00	0.168093945878296	230
comp868764_c0	NM	3.00	0.262409101031729	221
comp277535_c0	NM	1.00	0.0882685103927125	219
comp46129_c1	NM	107.51	5.11885397526649	406
comp46717_c0	NM	1864.37	16.4040831296626	2197
comp346_c0	NM	9.00	0.619136064000129	281
comp47657_c2	NM	2301.95	50.5091302521822	881
comp211283_c0	NM	9.00	0.632644487214678	275
comp493874_c0	NM	2.00	0.191394096792119	202
comp5700_c0	NM	23.00	0.859977730847375	517
comp50531_c0	NM	35.00	2.77286119737763	244
comp38372_c0	NM	59.18	1.38330951325746	827
comp30330_c0	NM	75.00	1.37945792882997	1051
comp34132_c0	NM	34.00	1.66391728704845	395
comp23766_c0	NM	1494.00	41.7344231811417	692
comp768697_c0	NM	3.00	0.235741509463464	246
comp50802_c0	NM	15368.10	79.0731236385434	3757
comp30469_c1	NM	52.00	1.46959326952077	684
comp6362_c0	NM	5.00	0.36064932417918	268
comp41415_c0	NM	10469.06	211.911355580328	955
comp401971_c0	NM	5.00	0.379035368156942	255
comp1068_c0	NM	4.00	0.311787157677485	248
comp55212_c0	NM	283.00	11.8668491726879	461
comp485426_c0	NM	8.00	0.415716210236646	372
comp23640_c0	NM	29.00	1.40148327376029	400
comp35425_c0	NM	45.00	1.6443972966355	529
comp236799_c0	NM	6.00	0.417211592287857	278
comp227759_c0	NM	5.00	0.435378463423514	222
comp730688_c0	NM	4.00	0.236462431510753	327
comp189634_c0	NM	24.00	0.849705660483694	546
comp459324_c0	NM	2.00	0.171069059964638	226
comp36160_c0	NM	1081.62	26.0380871484452	803
comp314475_c0	NM	10.00	0.555482867126553	348
comp808_c0	NM	66.00	1.02230212276944	1248
comp11984_c0	NM	5.00	0.422069951441136	229
comp46739_c0	NM	595.00	2.92592934284467	3931
comp34919_c0	NM	56.00	1.51402099504367	715
comp271660_c0	NM	2.00	0.17816409010142	217
comp43815_c0	NM	2835.46	27.6966755304237	1979
comp145335_c0	NM	20.00	0.959345100546106	403
comp14920_c0	NM	6.00	0.330441090188103	351
comp46966_c0	NM	1364.07	15.2684247288557	1727
comp34330_c0	NM	23.00	1.35139357704588	329
comp440763_c0	NM	4.00	0.32903495788943	235
comp50037_c0	NM	2754.96	17.3981023099445	3061
comp47207_c0	NM	1726.67	21.0586239469482	1585
comp349955_c0	NM	5.00	0.471483018926928	205
comp227_c0	NM	8.00	0.503734300351897	307
comp39164_c1	NM	181.00	9.80077166234378	357
comp37126_c0	NM	10.00	0.678273816701896	285
comp50224_c0	NM	3237.51	16.9465666214056	3693
comp215783_c0	NM	15.00	0.626267940907258	463
comp4854_c0	NM	2.00	0.157802479804115	245
comp33228_c0	NM	39.00	1.21990509266045	618
comp37304_c0	NM	294.00	19.8715255599482	286
comp258373_c0	NM	8.00	0.438091870277712	353
comp538355_c0	NM	2.00	0.192346306228896	201
comp33376_c0	NM	3542.54	87.4586789382444	783
comp27575_c0	NM	106.25	7.72142068120462	266
comp165713_c0	NM	15.00	0.528164037595739	549
comp35470_c0	NM	13.00	0.551097476070291	456
comp39117_c0	NM	310.00	7.18531075606865	834
comp44020_c0	NM	180.00	1.94062726139472	1793
comp43791_c0	NM	550.00	6.53870976433101	1626
comp39985_c0	NM	517.29	11.0737890202537	903
comp197455_c0	NM	7.00	0.632316011364618	214
comp48729_c0	NM	1023.98	9.09249262772284	2177
comp14280_c0	NM	6.00	0.377800725263923	307
comp395163_c0	NM	3.00	0.281516559844719	206
comp39079_c1	NM	714.00	21.735738419003	635
comp47731_c0	NM	4659.47	75.8814661079845	1187
comp282305_c0	NM	7.00	0.442207929516432	306
comp165225_c0	NM	13.00	0.732654370519104	343
comp26677_c0	NM	50.00	0.955079237944864	1012
comp45610_c0	NM	1529.99	19.586712893542	1510
comp323668_c0	NM	5.00	0.356656896236237	271
comp48765_c0	NM	401.00	2.60647354209066	2974
comp28464_c0	NM	5.00	0.423921135438685	228
comp43346_c0	NM	1904.90	33.8448971626012	1088
comp41178_c0	NM	325.00	6.32043383018241	994
comp512883_c0	NM	2.00	0.184983768191426	209
comp22263_c0	NM	28.00	2.56522514563087	211
comp9738_c0	NM	8.00	0.5445296838311	284
comp23491_c0	NM	34.00	1.1674020042347	563
comp34693_c1	NM	125.00	6.65661287052481	363
comp33462_c0	NM	962.26	9.47593440728357	1963
comp305837_c0	NM	8.00	0.508705362526422	304
comp269756_c0	NM	1.00	0.0874697003439097	221
comp39337_c0	NM	81.00	1.39803134451458	1120
comp30460_c0	NM	3.00	0.26724613515213	217
comp36896_c0	NM	91.00	1.40279357545165	1254
comp25372_c0	NM	33.00	1.57510252989663	405
comp450083_c0	NM	4.00	0.237187776392688	326
comp396733_c0	NM	2.00	0.155267500208868	249
comp43247_c0	NM	102.00	1.2216493092642	1614
comp37867_c1	NM	10.00	0.653067695135272	296
comp37488_c0	NM	76.00	3.09292860416065	475
comp45051_c0	NM	281.00	1.81975070722182	2985
comp498767_c0	NM	6.00	0.346223351212013	335
comp306702_c0	NM	4.00	0.356328180202839	217
comp43866_c0	NM	429.00	5.5882175336292	1484
comp32537_c0	NM	107.00	1.78772342613002	1157
comp346758_c0	NM	4.00	0.259473876187974	298
comp365042_c0	NM	4.00	0.336187891756592	230
comp5555_c0	NM	5.00	0.411293697361788	235
comp506036_c0	NM	2.00	0.186771050975884	207
comp353889_c0	NM	4.00	0.369967536382852	209
comp35077_c0	NM	63.08	1.42119708879992	858
comp41212_c0	NM	74.00	2.50083825074178	572
comp30051_c0	NM	14.00	0.946263121902296	286
comp39142_c1	NM	524.00	20.9717208667207	483
comp26097_c0	NM	14.00	0.596104081198362	454
comp46243_c0	NM	1715.00	16.5678802977746	2001
comp45817_c0	NM	441.01	5.09873072563131	1672
comp30286_c0	NM	74.03	4.31041989017343	332
comp528302_c0	NM	4.00	0.340630903541921	227
comp40516_c0	NM	171.00	3.83921886840498	861
comp619595_c0	NM	4.00	0.304422106708725	254
comp48290_c0	NM	316.00	7.35082309653102	831
comp412649_c0	NM	5.00	0.439336449454637	220
comp161315_c0	NM	41.00	0.889520712476056	891
comp405696_c0	NM	2.00	0.1610900314667	240
comp1937_c0	NM	3.00	0.263601869672782	220
comp204165_c0	NM	15.00	0.679068048337378	427
comp48361_c0	NM	968.67	9.57319513992936	1956
comp290103_c0	NM	5.00	0.473794210196177	204
comp38872_c0	NM	67.00	2.47168674235166	524
comp26061_c0	NM	6.00	0.357977847703779	324
comp267098_c0	NM	13.00	0.477757507771963	526
comp26139_c0	NM	10.00	0.498216592165053	388
comp228675_c0	NM	5.00	0.471483018926928	205
comp488_c0	NM	7.00	0.350558617699555	386
comp49855_c0	NM	586.46	7.3567444402825	1541
comp45060_c0	NM	173.00	3.1910582569167	1048
comp140743_c0	NM	9.00	0.466426900761492	373
comp484979_c0	NM	3.00	0.260055656179427	223
comp42235_c0	NM	157.00	2.82057266991881	1076
comp3644_c0	NM	3.00	0.256603589946956	226
comp41418_c0	NM	4181.46	70.348984122898	1149
comp770_c0	NM	25.00	0.878672898909275	550
comp33097_c0	NM	22.00	1.01498253716489	419
comp47215_c0	NM	587.01	5.89474032444267	1925
comp456122_c0	NM	7.00	0.429573417244534	315
comp2470_c0	NM	8.00	0.468625546084946	330
comp28001_c0	NM	14.00	0.535903471017934	505
comp43353_c1	NM	81.00	5.79924113280121	270
comp38185_c1	NM	77.00	1.30682343349632	1139
comp406313_c0	NM	4.00	0.379035368156942	204
comp29799_c0	NM	11.00	0.773232151040162	275
comp264700_c0	NM	12.00	0.597859910598063	388
comp38363_c0	NM	6497.01	248.697872159873	505
comp499752_c0	NM	5.00	0.368908469007711	262
comp43089_c0	NM	113.00	2.14154983008672	1020
comp42584_c0	NM	1090.23	11.8067351264498	1785
comp16553_c0	NM	3.00	0.247830817641077	234
comp425416_c0	NM	9.00	0.481931396077663	361
comp37279_c0	NM	71.00	2.52295416929464	544
comp351605_c0	NM	6.00	0.522454156108217	222
comp35024_c1	NM	1101.02	40.0821121910659	531
comp304964_c0	NM	6.00	0.565779622712313	205
comp6851_c0	NM	5.00	0.352751893722701	274
comp15790_c0	NM	11.00	0.447660719023251	475
comp633495_c0	NM	2.00	0.146445483151546	264
comp43099_c0	NM	40036.94	435.780535434486	1776
comp270853_c0	NM	7.00	0.556854429761433	243
comp15467_c0	NM	3.00	0.228316580031544	254
comp408693_c0	NM	6.00	0.362452570800076	320
comp331532_c0	NM	17.00	0.559835884483933	587
comp29219_c0	NM	11.00	0.580980441355313	366
comp350496_c0	NM	6.00	0.35146915956371	330
comp14989_c0	NM	12.00	0.579924113280121	400
comp500870_c0	NM	4.00	0.314322012617952	246
comp36837_c0	NM	24.00	0.972619057912153	477
comp50121_c0	NM	1248.88	6.78141972465616	3560
comp21668_c0	NM	74.00	4.01820078489972	356
comp703194_c0	NM	2.00	0.165220545094052	234
comp599446_c0	NM	4.00	0.348302770738812	222
comp1141377_c0	NM	2.00	0.162443729210118	238
comp61732_c0	NM	223.99	7.09820776686417	610
comp49417_c0	NM	18095.94	233.361617933517	1499
comp35307_c0	NM	22.00	0.866145994036841	491
comp402441_c0	NM	13.00	0.426656110506031	589
comp26568_c0	NM	9.00	0.522454156108217	333
comp44279_c1	NM	278.05	2.7242422655438	1973
comp25014_c0	NM	124.00	6.80971496654688	352
comp26558_c0	NM	13.00	0.492745978604025	510
comp92664_c0	NM	39.00	1.93804973589758	389
comp33532_c0	NM	5.00	0.397753164115309	243
comp31991_c0	NM	240.00	1.35734140030456	3418
comp22841_c0	NM	28.88	1.95885478263508	285
comp45266_c0	NM	328.93	13.674153303314	465
comp22798_c0	NM	60.00	1.34397245256112	863
comp18281_c0	NM	6.00	0.565779622712313	205
comp28627_c0	NM	28.03	0.717672092505157	755
comp49308_c0	NM	583.22	7.24091931807391	1557
comp228489_c0	NM	8.00	0.652516583156254	237
comp131260_c0	NM	30.00	0.822587394723576	705
comp50534_c0	NM	17.00	0.63318625085177	519
comp2866_c0	NM	11.00	0.495661635282155	429
comp3344_c0	NM	8.00	0.526008266013715	294
comp49365_c1	NM	6316.42	52.9265173761714	2307
comp45306_c0	NM	425.01	5.6543598849549	1453
comp36617_c0	NM	311.46	7.63088991644388	789
comp276099_c0	NM	5.00	0.411293697361788	235
comp515806_c0	NM	4.00	0.340630903541921	227
comp48281_c0	NM	1489.56	13.2570865895877	2172
comp31842_c0	NM	70.00	2.81321468673655	481
comp123557_c0	NM	13.00	0.736951463601327	341
comp47772_c0	NM	7384.50	90.5763454847093	1576
comp4198_c0	NM	2.00	0.181509894610367	213
comp145889_c0	NM	10.00	0.491877958676948	393
comp443545_c0	NM	6.00	0.306838155174667	378
comp38928_c0	NM	118.00	3.25397267556131	701
comp44598_c0	NM	1605.98	22.6274666531975	1372
comp187642_c0	NM	7.00	0.518450675984783	261
comp50124_c0	NM	1994.32	14.983213597575	2573
comp50215_c0	NM	140.00	5.38034299928542	503
comp38090_c0	NM	1037.02	32.1256893137688	624
comp30209_c0	NM	39.00	1.14054666757059	661
comp16329_c0	NM	12.00	0.491461112949255	472
comp58456_c0	NM	105.00	5.65385625760564	359
comp40964_c0	NM	271.00	5.0226728890672	1043
comp818804_c0	NM	2.00	0.174151385369406	222
comp15020_c0	NM	1.00	0.091615183772531	211
comp50428_c0	NM	8091.45	81.0856569276039	1929
comp335257_c0	NM	4.00	0.384692612457792	201
comp233611_c0	NM	13.00	0.626684411690904	401
comp271626_c0	NM	7.00	0.466605608386304	290
comp38929_c0	NM	713.03	15.0803534096326	914
comp45755_c0	NM	348.00	8.19381207557784	821
comp2595_c0	NM	6.00	0.481264824298856	241
comp248128_c0	NM	11.00	0.531597103840111	400
comp226829_c0	NM	17.00	0.706717557402298	465
comp14194_c0	NM	18.00	0.783681234162326	444
comp262693_c0	NM	5.00	0.373181540077298	259
comp33120_c0	NM	25.00	0.91011317212825	531
comp47571_c0	NM	1409.52	15.7044118376676	1735
comp314699_c0	NM	7.00	0.543436250731037	249
comp202197_c0	NM	34.00	0.727848647158513	903
comp18823_c0	NM	27.00	0.709146334174061	736
comp340208_c0	NM	4.00	0.345192924571501	224
comp30926_c0	NM	45.00	0.855345299823188	1017
comp46654_c0	NM	7308.81	82.9138333016996	1704
comp37401_c1	NM	88.00	3.25260178257812	523
comp366945_c0	NM	3.00	0.244693718683595	237
comp41884_c0	NM	422.00	6.38809647100525	1277
comp50434_c0	NM	67260.34	543.560382294028	2392
comp45072_c1	NM	20.99	1.42369674125728	285
comp43636_c0	NM	11264.70	183.915291634757	1184
comp35333_c1	NM	20.00	1.42138263058853	272
comp608471_c0	NM	4.00	0.380902537458208	203
comp274524_c0	NM	10.00	0.498216592165053	388
comp286812_c0	NM	5.00	0.445410225253549	217
comp43222_c0	NM	98.13	0.960958345764578	1974
comp624739_c0	NM	3.00	0.287091145188179	202
comp559658_c0	NM	8.00	0.400638420228063	386
comp29339_c0	NM	7.00	0.550063522081416	246
comp47994_c1	NM	133.00	3.94930399724814	651
comp38430_c1	NM	15.00	0.753148199065093	385
comp215693_c0	NM	10.00	0.600335520993914	322
comp34095_c0	NM	5.00	0.382031695177945	253
comp720545_c0	NM	0.00	0	209
comp35213_c0	NM	4113.69	99.1532845203367	802
comp13249_c0	NM	10.00	0.680662104788875	284
comp353363_c0	NM	9.00	0.541985152598244	321
comp435501_c0	NM	3.00	0.252140918817444	230
comp33770_c0	NM	39.00	1.11854799297353	674
comp280494_c0	NM	7.00	0.417640822321075	324
comp580779_c0	NM	1.00	0.0890820450507099	217
comp32081_c0	NM	22.00	0.619035928780333	687
comp25709_c0	NM	1064.12	45.0115862453423	457
comp46535_c2	NM	981.00	15.1951270066186	1248
comp45730_c0	NM	1903.19	29.3616859045915	1253
comp405412_c0	NM	4.00	0.379035368156942	204
comp43845_c0	NM	158.98	1.94384009127712	1581
comp81808_c0	NM	22.00	2.01553404299568	211
comp663608_c0	NM	2.00	0.184983768191426	209
comp354304_c0	NM	5.00	0.331006913972672	292
comp310237_c0	NM	7.00	0.391085625526093	346
comp830084_c0	NM	2.00	0.191394096792119	202
comp37511_c0	NM	15.00	0.876018298006225	331
comp303221_c0	NM	5.00	0.453774736525916	213
comp49448_c2	NM	3.00	0.245730556474628	236
comp320280_c0	NM	5.00	0.362000070711686	267
comp2658_c0	NM	8.00	0.486309528956076	318
comp20759_c0	NM	6.00	0.557619339692424	208
comp48486_c1	NM	20127.44	95.66746819604	4067
comp46862_c1	NM	4.00	0.315604959608229	245
comp27829_c1	NM	17.00	0.725438552300372	453
comp46545_c0	NM	5400.27	45.9065785872653	2274
comp19047_c0	NM	3.00	0.238651898469186	243
comp3938_c0	NM	5.00	0.373181540077298	259
comp304568_c0	NM	4.00	0.366460735090124	211
comp872_c0	NM	1.00	0.0866852187264755	223
comp16663_c0	NM	22.00	0.808512705460245	526
comp255631_c0	NM	10.00	0.577038918686688	335
comp490740_c0	NM	0.00	0	208
comp26185_c0	NM	12.00	0.593272750158692	391
comp920828_c0	NM	0.00	0	207
comp489372_c0	NM	3.00	0.229219017106767	253
comp37918_c0	NM	9.00	0.450718222756571	386
comp352921_c0	NM	5.00	0.396123028196804	244
comp887122_c0	NM	2.00	0.180661717532748	214
comp49988_c0	NM	4056.97	28.8325334540938	2720
comp44510_c0	NM	3454.53	22.568043787874	2959
comp48041_c0	NM	877.82	11.8664099095468	1430
comp277430_c0	NM	10.00	0.479672550273053	403
comp47216_c0	NM	5222.64	53.3040280003747	1894
comp20363_c0	NM	3.00	0.238651898469186	243
comp26171_c0	NM	4.00	0.290688778586527	266
comp25980_c0	NM	5.00	0.30110286255458	321
comp45373_c0	NM	160.00	2.97111297229649	1041
comp403139_c0	NM	6.00	0.274845551317593	422
comp36470_c0	NM	22.00	0.764887919194404	556
comp637797_c0	NM	4.00	0.303228294525554	255
comp48051_c0	NM	4348.40	21.0989124346325	3984
comp112706_c0	NM	16.00	1.25728805047181	246
comp21756_c0	NM	18.00	1.71406141856193	203
comp44018_c0	NM	420.37	4.58324308139809	1773
comp38811_c0	NM	211.00	5.14350516612466	793
comp35877_c0	NM	10.00	0.536966771555668	360
comp233343_c0	NM	9.00	0.555837808255707	313
comp48786_c0	NM	2319.32	27.0086263938323	1660
comp37160_c0	NM	17.00	0.627144397313108	524
comp35020_c0	NM	23.00	1.11992062178361	397
comp14315_c0	NM	13.00	0.559689196187199	449
comp32217_c0	NM	14.10	1.02467794451751	266
comp24053_c0	NM	29.00	1.73558300156073	323
comp41812_c0	NM	16.00	1.02414854442406	302
comp198364_c0	NM	4.00	0.248627701299087	311
comp45159_c0	NM	70.00	2.8913595391459	468
comp47764_c0	NM	36.00	1.78438188701576	390
comp42850_c0	NM	132.86	1.85168751959618	1387
comp46398_c0	NM	1189.84	15.4366198421749	1490
comp2731_c0	NM	4.00	0.289600056569349	267
comp249419_c0	NM	5.00	0.394506199510287	245
comp43015_c0	NM	1092.98	28.9031216294075	731
comp158010_c0	NM	42.00	0.921559317357741	881
comp27179_c0	NM	26.00	0.923898709882546	544
comp826732_c0	NM	2.00	0.157161006308976	246
comp909163_c0	NM	2.00	0.191394096792119	202
comp48247_c0	NM	1466.88	14.6770028172592	1932
comp43863_c2	NM	153.00	4.85650735259215	609
comp43031_c0	NM	1596.09	26.1915981314451	1178
comp407636_c0	NM	8.00	0.367331188142595	421
comp37749_c0	NM	31.00	1.30556626809613	459
comp33744_c1	NM	10.00	0.422069951441136	458
comp31974_c0	NM	11.00	0.773232151040162	275
comp174839_c0	NM	9.00	0.746683407656808	233
comp24105_c0	NM	4.00	0.275171584000058	281
comp31742_c0	NM	8.00	0.520695051205496	297
comp426352_c0	NM	4.00	0.339136908350948	228
comp33857_c0	NM	395.00	13.0301493029379	586
comp231234_c0	NM	16.00	0.666579440551863	464
comp40751_c0	NM	799.26	13.2620928978618	1165
comp361469_c0	NM	3.00	0.24163504720005	240
comp367003_c0	NM	4.00	0.289600056569349	267
comp138768_c0	NM	52.00	1.05256732602326	955
comp45096_c0	NM	10764.53	107.928950814787	1928
comp44634_c0	NM	1415.54	18.2545203316109	1499
comp691605_c0	NM	3.00	0.284276526117706	204
comp229715_c0	NM	10.00	0.623574315354969	310
comp642430_c0	NM	3.00	0.254352681263211	228
comp47894_c0	NM	517.00	6.34138677169676	1576
comp42470_c0	NM	425.00	6.86922374983421	1196
comp3421_c0	NM	21.00	0.823421661858184	493
comp413741_c0	NM	5.00	0.352751893722701	274
comp27675_c0	NM	13.00	0.443210668585631	567
comp198066_c0	NM	9.00	0.467680736516227	372
comp21999_c0	NM	3.00	0.23478709039681	247
comp750476_c0	NM	2.00	0.168827980576455	229
comp45959_c2	NM	508.00	4.29573417244534	2286
comp32955_c0	NM	1661.15	52.901754023903	607
comp13079_c0	NM	2.00	0.161764048334762	239
comp42513_c0	NM	10.00	0.637980322640397	303
comp49972_c1	NM	32.00	0.98658009702094	627
comp35276_c0	NM	231.00	11.6590487526291	383
comp508705_c0	NM	2.00	0.188593207570771	205
comp309821_c0	NM	4.00	0.323528096669524	239
comp344853_c0	NM	3.00	0.245730556474628	236
comp508770_c0	NM	2.00	0.1841028931048	210
comp34153_c0	NM	105.99	4.69924745921713	436
comp27990_c0	NM	12.00	0.775818211745982	299
comp50377_c0	NM	4409.89	16.1055579565015	5293
comp39765_c0	NM	2855.18	69.2508460792613	797
comp34310_c0	NM	1822.13	19.2266580154859	1832
comp921215_c0	NM	2.00	0.127596064528079	303
comp26237_c0	NM	11.00	1.02724078036736	207
comp318739_c0	NM	10.00	0.478485241980298	404
comp49435_c0	NM	1194.15	7.48504517805293	3084
comp233_c0	NM	6.00	0.444386293701242	261
comp619383_c0	NM	0.00	0	203
comp5404_c0	NM	6.00	0.369378416101988	314
comp440498_c0	NM	4.00	0.248627701299087	311
comp36797_c0	NM	1096.18	27.8449940646256	761
comp281429_c0	NM	5.00	0.364732146717057	265
comp822535_c0	NM	2.00	0.1841028931048	210
comp13278_c0	NM	10.00	0.488151610505152	396
comp27852_c0	NM	3.00	0.246776218417073	235
comp199489_c0	NM	11.00	0.654273358572444	325
comp492042_c0	NM	5.00	0.376085676575954	257
comp426300_c0	NM	2.00	0.185873113230808	208
comp274610_c0	NM	16.00	0.46163113494935	670
comp44999_c0	NM	285.00	3.90452096113476	1411
comp31194_c0	NM	6.00	0.491461112949255	236
comp34304_c0	NM	28.00	0.964817300763125	561
comp28085_c0	NM	64.00	2.25349989374182	549
comp238638_c0	NM	11.00	0.64047843836158	332
comp409542_c0	NM	7.00	0.408808539069572	331
comp869619_c0	NM	2.99	0.252397830961799	229
comp43233_c0	NM	2425.00	26.0573647341911	1799
comp49602_c2	NM	144.03	2.15496568719649	1292
comp46145_c0	NM	2966.99	20.4325976114593	2807
comp357226_c0	NM	2.00	0.185873113230808	208
comp45023_c0	NM	3468.78	47.1549265275157	1422
comp227005_c0	NM	31.00	0.748133479470818	801
comp40704_c1	NM	25.00	1.78988923851889	270
comp22776_c0	NM	115.11	7.36810868429081	302
comp818223_c0	NM	2.00	0.185873113230808	208
comp210656_c0	NM	11.00	0.549454370894172	387
comp36889_c0	NM	52.00	1.67533632725368	600
comp43748_c0	NM	124.00	2.32494633193453	1031
comp49626_c0	NM	4145.03	29.3719800497251	2728
comp36059_c0	NM	215.00	10.2367556941893	406
comp345854_c0	NM	2.00	0.178988923851889	216
comp26874_c0	NM	34.00	2.56737237650054	256
comp27939_c0	NM	6.00	0.359086138253945	323
comp19026_c0	NM	16.00	0.629924359299521	491
comp246346_c0	NM	6.00	0.421762991476452	275
comp351985_c0	NM	6.00	0.415716210236646	279
comp12984_c1	NM	1.00	0.0822587394723576	235
comp17885_c0	NM	17.00	0.817471801472808	402
comp161222_c0	NM	6.00	0.515488100693441	225
comp621568_c0	NM	3.00	0.284276526117706	204
comp48185_c0	NM	7400.84	30.6938823895305	4661
comp34681_c0	NM	359.00	13.3714037679874	519
comp26634_c0	NM	7.00	0.504909053850852	268
comp524453_c0	NM	5.00	0.300167760496957	322
comp36750_c0	NM	20.00	0.87272251810402	443
comp188453_c0	NM	21.00	0.73012028650375	556
comp198359_c0	NM	9.00	0.574182290376358	303
comp3664_c0	NM	2.00	0.187677706563146	206
comp89765_c0	NM	198.00	2.68785052503427	1424
comp49148_c0	NM	10556.10	102.696475963702	1987
comp247798_c0	NM	9.00	0.628076656982081	277
comp38827_c0	NM	157.00	3.03797416699963	999
comp50728_c0	NM	545.00	2.24824755824204	4686
comp2944_c0	NM	14.00	0.751753480177935	360
comp34609_c0	NM	700.00	29.2890966303091	462
comp33582_c0	NM	113.00	5.88781893986107	371
comp50050_c0	NM	2557.49	38.0880873259573	1298
comp338979_c0	NM	5.00	0.325434407003435	297
comp306742_c0	NM	2.00	0.146445483151546	264
comp27766_c0	NM	8.00	0.453508592985432	341
comp7018_c0	NM	1.00	0.0874697003439097	221
comp42628_c1	NM	57.00	2.26719303545726	486
comp402177_c0	NM	4.00	0.364732146717057	212
comp38980_c0	NM	230.00	5.06965207352444	877
comp38819_c0	NM	911.03	15.6125373794796	1128
comp46677_c0	NM	3.00	0.262409101031729	221
comp30207_c0	NM	36.00	0.969232501303824	718
comp511888_c0	NM	1.00	0.0859146834489068	225
comp231819_c0	NM	6.00	0.477303796938371	243
comp12813_c0	NM	3.00	0.235741509463464	246
comp754190_c0	NM	2.00	0.188593207570771	205
comp38999_c1	NM	743.00	16.414613949224	875
comp496415_c0	NM	3.00	0.257744050346721	225
comp32860_c0	NM	29.00	0.844267032385719	664
comp429531_c0	NM	2.00	0.189517684078471	204
comp15527_c0	NM	1.00	0.0755109522500158	256
comp41428_c0	NM	1197.05	14.7482081963452	1569
comp36_c0	NM	4.00	0.318202531292248	243
comp226173_c0	NM	9.00	0.570417160603398	305
comp33279_c1	NM	12.00	0.789012399020573	294
comp33531_c0	NM	392.99	3.68598378259671	2061
comp1025_c0	NM	9.00	0.561216883819472	310
comp48499_c0	NM	5198.84	41.3400888123574	2431
comp39016_c0	NM	244.00	4.36328965896853	1081
comp389375_c0	NM	5.00	0.396123028196804	244
comp318309_c0	NM	5.00	0.431491155714376	224
comp30496_c0	NM	61.00	3.26642390674861	361
comp15229_c1	NM	2.00	0.178988923851889	216
comp41008_c0	NM	87.00	1.61554267868622	1041
comp38210_c0	NM	67.00	1.23939124688256	1045
comp33355_c0	NM	29.00	0.914507845846847	613
comp170518_c0	NM	12.00	0.692446702424025	335
comp14866_c0	NM	1.00	0.0942966037853856	205
comp455547_c0	NM	5.00	0.312796177605243	309
comp36900_c0	NM	26.00	0.801596328829514	627
comp19442_c0	NM	3.00	0.284276526117706	204
comp42121_c0	NM	91.00	2.4064338489964	731
comp41477_c0	NM	73.00	1.24330279792801	1135
comp39248_c0	NM	162.00	1.55336816057175	2016
comp29127_c0	NM	19.00	0.640986512642368	573
comp12936_c0	NM	1.00	0.0933855254879422	207
comp37678_c0	NM	25.00	0.925804778544255	522
comp228970_c0	NM	28.00	0.680833340538507	795
comp19310_c0	NM	8.00	0.743492452923232	208
comp49426_c0	NM	604.00	2.74079940861654	4260
comp36977_c1	NM	13.00	0.637818398700641	394
comp511267_c0	NM	3.00	0.228316580031544	254
comp48371_c0	NM	646.01	5.52073056911422	2262
comp488095_c0	NM	4.00	0.357977847703779	216
comp191054_c0	NM	8.00	0.517212141163988	299
comp175497_c0	NM	14.00	0.791319452818879	342
comp382881_c0	NM	4.00	0.296257529134162	261
comp44804_c0	NM	1557.93	16.9001341900954	1782
comp49625_c0	NM	530.10	2.93954649502574	3486
comp36401_c0	NM	17.00	1.30925762626322	251
comp37379_c0	NM	46.00	1.09374781512446	813
comp43853_c0	NM	151.00	1.77659852110567	1643
comp39683_c2	NM	39.00	2.47993864231631	304
comp534518_c0	NM	2.00	0.171069059964638	226
comp1636_c0	NM	14.00	0.579510177439093	467
comp165294_c0	NM	10.00	0.452712032224919	427
comp14164_c0	NM	15.00	0.620903761541886	467
comp316308_c0	NM	8.97	0.391416049369653	443
comp233565_c0	NM	5.00	0.382031695177945	253
comp29121_c0	NM	23.00	2.01180310790992	221
comp49522_c1	NM	3794.94	20.6239079228869	3557
comp28545_c0	NM	4.00	0.298545232061838	259
comp50209_c0	NM	3269.89	16.864888462945	3748
comp32318_c0	NM	8.00	0.641686432398474	241
comp2311_c0	NM	2.00	0.165220545094052	234
comp39783_c0	NM	919.94	9.013268943587	1973
comp34709_c0	NM	107.00	3.30414697129781	626
comp5334_c0	NM	51.00	1.13058600066079	872
comp140949_c0	NM	10.00	0.859146834489068	225
comp485863_c0	NM	1.00	0.0724000141423372	267
comp50977_c0	NM	1519.65	12.0938888259385	2429
comp621661_c0	NM	2.00	0.159758708892595	242
comp41857_c1	NM	304.00	9.23988105016545	636
comp401601_c0	NM	4.00	0.359642860948912	215
comp625679_c0	NM	3.00	0.2071157547429	280
comp196832_c0	NM	10.00	0.644360125866801	300
comp46239_c0	NM	2223.27	16.2486185675147	2645
comp227917_c0	NM	6.00	0.359086138253945	323
comp412123_c0	NM	4.00	0.253518738045955	305
comp210395_c0	NM	2.00	0.1841028931048	210
comp26321_c0	NM	19.00	1.34536729576585	273
comp28340_c0	NM	8.00	0.626098907724827	247
comp48985_c0	NM	778.57	5.4451461273095	2764
comp45103_c0	NM	160.96	3.8556210356699	807
comp228370_c0	NM	8.00	0.428383463180145	361
comp228069_c0	NM	11.00	0.562536617820223	378
comp35663_c0	NM	51.00	1.60043992301332	616
comp35260_c0	NM	293.96	5.55472441641657	1023
comp26728_c0	NM	33.00	1.06675004115072	598
comp111_c0	NM	7.00	0.361806487786172	374
comp29604_c0	NM	28.00	2.38441632479345	227
comp44831_c0	NM	2017.14	21.6747846185263	1799
comp407427_c0	NM	3.00	0.23478709039681	247
comp20252_c0	NM	37.00	1.05337222343468	679
comp603998_c0	NM	2.00	0.157802479804115	245
comp508837_c0	NM	5.00	0.357977847703778	270
comp650925_c0	NM	2.00	0.185873113230808	208
comp358734_c0	NM	2.00	0.163129145789064	237
comp743037_c0	NM	1.00	0.0947588420392355	204
comp405306_c0	NM	2.00	0.174939400687819	221
comp37049_c0	NM	39.00	1.3935329893977	541
comp48782_c0	NM	255.30	3.40590352243881	1449
comp45402_c0	NM	16848.65	146.052891049583	2230
comp32668_c0	NM	8.00	0.458891484296832	337
comp46660_c1	NM	934.98	12.041249110252	1501
comp49326_c3	NM	3439.80	46.6298028251744	1426
comp36997_c0	NM	11.00	0.475702106344618	447
comp51015_c0	NM	3062.20	22.1454498027982	2673
comp26093_c0	NM	13.00	1.25025099048782	201
comp50589_c0	NM	3159.01	9.94563557596653	6140
comp428844_c0	NM	9.00	0.499934580413898	348
comp135471_c0	NM	28.00	0.789012399020573	686
comp47214_c1	NM	64.00	4.16556040964397	297
comp195896_c0	NM	12.00	0.579924113280121	400
comp45279_c0	NM	7035.20	69.5632075319405	1955
comp48812_c0	NM	281.92	2.63909937071722	2065
comp1403_c0	NM	5.00	0.404410120836905	239
comp43592_c0	NM	996.32	16.4471959164034	1171
comp4143_c0	NM	4.00	0.290688778586527	266
comp39959_c0	NM	454.08	13.545881757111	648
comp25615_c0	NM	5.00	0.315862806797452	306
comp22655_c0	NM	4.00	0.379035368156942	204
comp45647_c0	NM	90.00	2.78809669846212	624
comp3401_c0	NM	6.00	0.409840362742135	283
comp28796_c0	NM	2.00	0.185873113230808	208
comp7750_c0	NM	7.00	0.522454156108217	259
comp2394_c0	NM	5.00	0.404410120836905	239
comp29759_c0	NM	29.00	0.810105938589765	692
comp1933_c0	NM	2.00	0.188593207570771	205
comp23743_c0	NM	111.00	1.64549019872427	1304
comp18806_c0	NM	5.00	0.30110286255458	321
comp45750_c1	NM	170.00	5.21624863796934	630
comp48347_c0	NM	2573.89	18.6279904646271	2671
comp35018_c0	NM	1129.00	18.4953198839903	1180
comp26550_c0	NM	10.00	0.69286035039441	279
comp639984_c0	NM	3.00	0.22477678809307	258
comp310951_c0	NM	5.00	0.445410225253549	217
comp47528_c0	NM	381.94	2.80943957161605	2628
comp871263_c0	NM	3.00	0.260055656179427	223
comp44469_c0	NM	205.00	1.27298900548693	3113
comp40177_c0	NM	52.00	2.68770533784013	374
comp43467_c2	NM	386.00	7.07269218723939	1055
comp50948_c0	NM	4145.95	10.1874343352134	7867
comp36739_c0	NM	55.00	1.74867468368458	608
comp28840_c0	NM	6.00	0.406964290021138	285
comp282376_c0	NM	3.00	0.284276526117706	204
comp414847_c0	NM	1.00	0.0713313792472474	271
comp40881_c0	NM	130.00	1.84508406085207	1362
comp45058_c0	NM	596.35	7.71614781246319	1494
comp363007_c0	NM	4.00	0.313049453862414	247
comp2992_c0	NM	9.00	0.447242246745595	389
comp29048_c0	NM	10.00	0.468058202808815	413
comp345771_c0	NM	6.00	0.391840617081163	296
comp48966_c0	NM	35068.68	291.697836387038	2324
comp27186_c0	NM	20.00	1.74939400687819	221
comp341343_c0	NM	5.00	0.317940851579014	304
comp42812_c0	NM	1899.04	37.6512508746489	975
comp313467_c0	NM	7.00	0.408808539069572	331
comp43321_c0	NM	1308.09	20.0685961201215	1260
comp27300_c0	NM	20.00	0.668885943806368	578
comp34589_c0	NM	14.00	0.870196954546806	311
comp809644_c0	NM	2.00	0.184983768191426	209
comp50782_c0	NM	743.76	9.42167668180915	1526
comp45573_c0	NM	2672.60	20.748396052911	2490
comp38453_c0	NM	5850.50	89.0510767649698	1270
comp34791_c0	NM	30.00	0.806570393991824	719
comp553932_c0	NM	4.00	0.342138119929275	226
comp2165_c0	NM	4.00	0.259473876187974	298
comp50673_c0	NM	250.00	3.47676326906547	1390
comp26057_c0	NM	7.00	0.506800098996361	267
comp157365_c0	NM	21.00	1.13077125152113	359
comp34537_c0	NM	45.00	0.93838853281573	927
comp26785_c0	NM	49.00	1.32291813550866	716
comp43926_c0	NM	2749.16	51.0504058682414	1041
comp33117_c0	NM	35.00	1.42738002565431	474
comp1731_c0	NM	4.00	0.309292860416065	250
comp35319_c0	NM	4.00	0.201362539333375	384
comp26529_c0	NM	10.00	0.571917271479409	338
comp23868_c0	NM	8.00	0.687317467591255	225
comp41185_c0	NM	138.00	1.47956235223991	1803
comp36610_c0	NM	20273.17	1711.33917549158	229
comp345842_c0	NM	9.00	0.492853354062426	353
comp44688_c0	NM	3193.56	47.5975957647613	1297
comp30772_c0	NM	34.00	0.732717199982316	897
comp613781_c0	NM	1.00	0.0862982311428752	224
comp521093_c0	NM	6.00	0.344168613222624	337
comp50477_c0	NM	723.79	2.92096919938079	4790
comp32818_c0	NM	10.00	0.472635789144353	409
comp436110_c0	NM	1.00	0.0890820450507099	217
comp37609_c0	NM	40.00	1.53419077587334	504
comp31709_c0	NM	17.00	0.871680806875514	377
comp40146_c1	NM	451.00	12.8967344718607	676
comp12593_c0	NM	3.00	0.288519459343344	201
comp48930_c0	NM	1099.85	10.9198687894392	1947
comp637722_c0	NM	2.00	0.17259646228575	224
comp49556_c0	NM	546.02	4.92994183922173	2141
comp17671_c0	NM	10.00	0.613676310349335	315
comp198132_c0	NM	22.00	0.68372617857249	622
comp49656_c0	NM	1221.04	8.22428036329337	2870
comp21826_c0	NM	41.00	1.94255626180433	408
comp5427_c0	NM	3.00	0.270992576299122	214
comp45863_c0	NM	160.00	2.55613934228153	1210
comp484347_c0	NM	2.00	0.140587663825484	275
comp464_c0	NM	14.00	0.810273212167834	334
comp40103_c0	NM	167.00	1.72264900245073	1874
comp36394_c0	NM	35.00	0.731435818551504	925
comp238199_c0	NM	6.00	0.532040470899194	218
comp467339_c0	NM	0.00	0	255
comp45149_c0	NM	972.46	11.9128222053314	1578
comp32227_c0	NM	32.00	0.784012320446298	789
comp14366_c0	NM	8.00	0.413493128898482	374
comp49310_c0	NM	10784.38	238.252267000986	875
comp313071_c0	NM	5.00	0.357977847703778	270
comp541064_c0	NM	3.00	0.246776218417073	235
comp42836_c0	NM	82.00	1.2063363087004	1314
comp39116_c2	NM	261.00	7.26994205408798	694
comp365404_c0	NM	12.00	0.474375552785375	489
comp46413_c0	NM	5248.02	43.1879288346295	2349
comp4363_c0	NM	7.00	0.339136908350948	399
comp18982_c0	NM	7.00	0.508705362526422	266
comp39828_c0	NM	688.73	3.28490118051993	4053
comp325366_c0	NM	9.00	0.450718222756571	386
comp40101_c0	NM	157.00	1.51142240678916	2008
comp7496_c0	NM	15.00	0.751197037927618	386
comp411794_c0	NM	4.00	0.280156576463827	276
comp46522_c0	NM	179.00	1.6651654840735	2078
comp42407_c0	NM	159.00	4.28077688075856	718
comp33036_c0	NM	78.00	3.12822135794256	482
comp14354_c0	NM	5.00	0.269231250362173	359
comp34581_c0	NM	844.97	30.3605004955579	538
comp34127_c0	NM	2635.95	122.488058205187	416
comp26182_c0	NM	14.00	0.582002694331304	465
comp7357_c0	NM	7.00	0.428214007696292	316
comp59104_c0	NM	54.00	5.09201660441082	205
comp618396_c0	NM	2.00	0.181509894610367	213
comp35938_c0	NM	44.00	0.653268330371872	1302
comp183753_c0	NM	31.00	0.631459343578636	949
comp44775_c0	NM	5795.63	79.288171470858	1413
comp38010_c0	NM	11982.67	295.075977684854	785
comp16391_c0	NM	11.00	0.50388351074892	422
comp22715_c0	NM	333.95	19.5621876393835	330
comp49264_c0	NM	120.00	3.45192924571501	672
comp13227_c0	NM	3.00	0.240632412149428	241
comp45584_c0	NM	1179.00	11.5456016473702	1974
comp37937_c0	NM	238.97	11.1312823574739	415
comp46436_c1	NM	6.00	0.35040731920249	331
comp4016_c0	NM	7.00	0.403927243080681	335
comp48746_c0	NM	794.00	5.16789838321455	2970
comp403495_c0	NM	3.00	0.269732145711684	215
comp34860_c0	NM	25.02	1.25625119604057	385
comp32141_c0	NM	26.00	0.800319901554307	628
comp31436_c0	NM	19.00	0.569434529835778	645
comp46495_c0	NM	3310.20	36.5024681456524	1753
comp1515_c0	NM	11.00	0.491082774910033	433
comp17289_c0	NM	4.00	0.310535000417736	249
comp47692_c0	NM	457.00	3.46031230929645	2553
comp15210_c0	NM	26.00	0.698056803022368	720
comp350522_c0	NM	10.00	0.57361435537104	337
comp26359_c0	NM	4.00	0.308060617944287	251
comp226939_c0	NM	8.00	0.502098799376728	308
comp40687_c0	NM	58.00	1.78249065025156	629
comp45681_c0	NM	3371.37	40.1548317475704	1623
comp41848_c0	NM	200.19	4.43279909268986	873
comp2763_c0	NM	9.00	0.422274839767079	412
comp615967_c0	NM	3.00	0.268483385777834	216
comp404452_c0	NM	4.00	0.339136908350948	228
comp35261_c0	NM	3170.23	70.7656975228652	866
comp47744_c0	NM	887.28	8.42014510278491	2037
comp27704_c0	NM	12.00	0.533263552441491	435
comp199251_c0	NM	20.00	0.701662569001962	551
comp45076_c0	NM	8343.20	66.5624275955249	2423
comp46216_c0	NM	5614.53	45.5066573268293	2385
comp40186_c0	NM	63.00	0.947735904971404	1285
comp43940_c0	NM	369.00	5.10598897161452	1397
comp27529_c0	NM	5.00	0.29467688682933	328
comp31114_c1	NM	22.00	1.77940453168238	239
comp41170_c0	NM	298.00	6.55356032451559	879
comp39026_c0	NM	135.00	5.41422927336213	482
comp353777_c0	NM	9.93	0.468182637794439	410
comp39350_c0	NM	26.00	0.747918003238252	672
comp344813_c0	NM	3.00	0.253241970864682	229
comp19728_c0	NM	15.00	0.515030295985898	563
comp29317_c0	NM	19.00	1.13359651772863	324
comp48796_c0	NM	1590.00	11.7807504805851	2609
comp356842_c0	NM	14.00	0.383874117537669	705
comp22213_c0	NM	30.00	2.2304773587697	260
comp16777_c0	NM	4.00	0.377186415141542	205
comp33149_c1	NM	36.00	0.953299912241295	730
comp372013_c0	NM	3.00	0.17259646228575	336
comp31453_c0	NM	16.00	0.963529160174656	321
comp25801_c0	NM	5.00	0.306838155174667	315
comp31701_c0	NM	2.00	0.142662758494495	271
comp27795_c0	NM	11.00	0.901012040406968	236
comp38763_c0	NM	119.00	3.68648341241103	624
comp37627_c0	NM	28.00	0.795974273129578	680
comp501570_c0	NM	3.00	0.209358885660694	277
comp353395_c0	NM	6.00	0.334250209383355	347
comp343224_c0	NM	6.00	0.298161497830396	389
comp508144_c0	NM	2.00	0.174151385369406	222
comp43770_c0	NM	254.99	2.92879480382844	1683
comp4609_c0	NM	9.00	0.453065713500095	384
comp272147_c0	NM	5.00	0.371746226461616	260
comp501169_c0	NM	2.00	0.146445483151546	264
comp15968_c0	NM	7.00	0.42023486469574	322
comp351016_c0	NM	6.00	0.449553576186141	258
comp275456_c0	NM	5.00	0.478485241980298	202
comp28757_c0	NM	8.00	0.536966771555668	288
comp404861_c0	NM	3.00	0.236703719706172	245
comp281164_c0	NM	8.00	0.395515166772461	391
comp38182_c0	NM	10210.68	165.587794882189	1192
comp509908_c0	NM	4.00	0.331859292291915	233
comp320861_c0	NM	5.00	0.374627980155117	258
comp31986_c0	NM	1424.74	33.4646043400049	823
comp22700_c0	NM	997.13	29.7000375487934	649
comp37347_c0	NM	104.00	2.38199477808581	844
comp28468_c0	NM	18.00	0.540301968894523	644
comp17366_c0	NM	3.00	0.280156576463827	207
comp27229_c0	NM	28.00	0.951252206903538	569
comp462028_c0	NM	3.00	0.230128616381	252
comp52580_c0	NM	1858.04	29.9311722066388	1200
comp226705_c0	NM	13.00	0.644360125866801	390
comp28595_c0	NM	4.00	0.298545232061838	259
comp309020_c0	NM	6.00	0.485292145004286	239
comp211893_c0	NM	4.00	0.288519459343344	268
comp211974_c0	NM	11.00	0.802410722777526	265
comp6672_c0	NM	7.00	0.41635577363701	325
comp45620_c0	NM	1078.45	11.7383475969772	1776
comp3616_c0	NM	4.00	0.304422106708725	254
comp6861_c0	NM	10.00	0.403565840835157	479
comp358469_c0	NM	8.00	0.518947752375947	298
comp48959_c0	NM	813.00	6.5319798295475	2406
comp43104_c0	NM	45.50	3.04343104431898	289
comp25282_c0	NM	502.00	34.6573696269787	280
comp38552_c0	NM	930.00	11.7963566349631	1524
comp34742_c0	NM	39.98	0.985772366026329	784
comp14679_c0	NM	7.00	0.383330386492998	353
comp287845_c0	NM	7.00	0.552308679314401	245
comp21290_c0	NM	18.00	0.814881658004854	427
comp27436_c0	NM	111.53	2.61964100259749	823
comp45161_c0	NM	12437.40	167.426837662725	1436
comp47218_c0	NM	616.97	5.65506211744012	2109
comp149_c0	NM	14.00	0.460257232762001	588
comp212223_c0	NM	19.00	0.723002503433222	508
comp31997_c0	NM	222.19	2.16160608504798	1987
comp45405_c1	NM	643.76	17.3804444676541	716
comp28091_c0	NM	22.00	1.21856069648163	349
comp144778_c0	NM	7.00	0.499319654730732	271
comp48497_c0	NM	1601.07	20.0453173585795	1544
comp408595_c0	NM	8.00	0.404833586932022	382
comp73855_c0	NM	55.00	3.49734936736915	304
comp44524_c0	NM	181307.59	1860.30862281857	1884
comp48973_c0	NM	13363.25	113.598224960284	2274
comp403401_c0	NM	3.00	0.287091145188179	202
comp305891_c0	NM	2.00	0.169568454175474	228
comp28311_c0	NM	2.00	0.188593207570771	205
comp13311_c0	NM	8.00	0.483270094400101	320
comp320879_c0	NM	3.00	0.258894693428626	224
comp47955_c0	NM	134.98	5.09623416735356	512
comp246879_c0	NM	17.00	0.60297920035242	545
comp887628_c0	NM	3.00	0.201362539333375	288
comp45787_c0	NM	227.43	4.39201269008651	1001
comp50760_c0	NM	906.98	6.82735685699383	2568
comp39885_c0	NM	236.00	10.0265267937076	455
comp34456_c1	NM	62.00	4.66346238954183	257
comp32726_c0	NM	8.00	0.412390480554753	375
comp50711_c0	NM	1400.37	6.92334467616439	3910
comp187626_c0	NM	10.00	0.592969440981719	326
comp38156_c0	NM	3449.16	68.1748825685502	978
comp44034_c0	NM	1070.18	41.5410433433815	498
comp46005_c0	NM	1036.46	12.0551172573268	1662
comp442784_c0	NM	2.00	0.180661717532748	214
comp214901_c0	NM	5.00	0.309788522051347	312
comp490647_c0	NM	7.00	0.395659726409439	342
comp280678_c0	NM	5.00	0.394506199510287	245
comp27983_c0	NM	19.00	0.661775264403742	555
comp518188_c0	NM	1.00	0.092936556615404	208
comp486080_c0	NM	3.00	0.264805531178138	219
comp50969_c0	NM	1230.89	3.28556932613168	7242
comp23924_c0	NM	27.00	1.26682451930124	412
comp402122_c0	NM	6.00	0.429573417244534	270
comp34207_c0	NM	6.00	0.402725078666751	288
comp195720_c0	NM	48.00	0.701344354684954	1323
comp45561_c0	NM	2882.94	33.7345928801411	1652
comp46492_c0	NM	20488.84	161.133338339277	2458
comp35297_c0	NM	39.00	0.745698661982352	1011
comp838723_c0	NM	1.00	0.091615183772531	211
comp551071_c0	NM	3.00	0.266020235449597	218
comp32733_c0	NM	36.00	2.30433422495412	302
comp28295_c0	NM	10.00	0.52387002102992	369
comp514137_c0	NM	4.00	0.252690245437961	306
comp47416_c2	NM	21087.15	92.3287789003768	4415
comp28870_c0	NM	33.00	0.68667010183868	929
comp231267_c0	NM	7.00	0.566174169171667	239
comp284687_c0	NM	17.00	0.67897451279353	484
comp39997_c0	NM	3014.36	37.9115170268286	1537
comp272870_c0	NM	12.00	0.493552436834146	470
comp227958_c0	NM	5.00	0.445410225253549	217
comp45602_c0	NM	4664.50	45.0842671065854	2000
comp44901_c0	NM	53692.82	417.004968903297	2489
comp338496_c0	NM	6.00	0.412757376000086	281
comp142951_c0	NM	7.00	0.641306286407717	211
comp36810_c0	NM	1561.02	25.6378685729973	1177
comp31576_c0	NM	11.00	0.773232151040162	275
comp3442_c0	NM	21.00	0.83528164464215	486
comp1096_c0	NM	14.00	0.83528164464215	324
comp429359_c0	NM	1.00	0.0947588420392355	204
comp373389_c0	NM	8.00	0.512074272212028	302
comp15401_c0	NM	4.00	0.261227078054109	296
comp807770_c0	NM	2.00	0.148698490584646	260
comp346304_c0	NM	9.00	0.46894133149336	371
comp317763_c0	NM	3.00	0.245730556474628	236
comp45137_c0	NM	496.04	4.06307284112248	2360
comp1147_c0	NM	9.00	0.572293532842225	304
comp36130_c0	NM	48.99	0.959489439702571	987
comp34940_c0	NM	4.00	0.380902537458208	203
comp483520_c0	NM	4.00	0.270360891972084	286
comp46347_c0	NM	4939.21	50.8407344613828	1878
comp429_c0	NM	19.00	0.868286694430441	423
comp212896_c0	NM	9.00	0.428515354640484	406
comp850967_c0	NM	2.00	0.145344389293263	266
comp271469_c0	NM	8.00	0.395515166772461	391
comp46742_c0	NM	1622.65	19.1847882245461	1635
comp34383_c0	NM	15.99	0.939512317259285	329
comp47793_c0	NM	5822.27	46.8369367045006	2403
comp42606_c2	NM	723.09	14.3216300229414	976
comp50717_c1	NM	39.00	2.40095970466292	314
comp345229_c0	NM	3.00	0.269732145711684	215
comp34019_c0	NM	27.00	0.804209093916963	649
comp490503_c0	NM	3.00	0.278809669846212	208
comp39583_c1	NM	109.00	3.20708921093522	657
comp38030_c0	NM	2239.89	51.2412710885606	845
comp36976_c0	NM	110.00	4.3307299701842	491
comp291553_c0	NM	2.00	0.179821430474456	215
comp275721_c0	NM	12.00	0.463013264095905	501
comp232550_c0	NM	14.00	0.563815110133451	480
comp27382_c0	NM	30.00	2.02064150968683	287
comp35518_c0	NM	17.00	1.29890776360501	253
comp24513_c0	NM	364.00	15.0350696035587	468
comp46622_c0	NM	328.00	4.33983821939037	1461
comp38492_c0	NM	55.00	2.00602680694382	530
comp180305_c0	NM	13.00	0.81064660996146	310
comp6487_c0	NM	6.00	0.487331187630354	238
comp41342_c0	NM	60.00	1.19942939664968	967
comp18025_c0	NM	5.00	0.431491155714376	224
comp627_c0	NM	11.00	0.920514465524002	231
comp48227_c0	NM	394.06	2.55534939147003	2981
comp51218_c0	NM	1310.68	76.7772663428272	330
comp45065_c0	NM	7768.33	119.655827009757	1255
comp840601_c0	NM	2.00	0.170315451770961	227
comp25599_c0	NM	1061.00	67.9138503521201	302
comp28062_c0	NM	11.00	0.516113693048652	412
comp229144_c0	NM	3.00	0.239638063338893	242
comp45230_c0	NM	718.98	4.91285305721859	2829
comp20540_c0	NM	13.00	0.512858059363372	490
comp27776_c0	NM	4.00	0.22809207995285	339
comp15046_c0	NM	4.00	0.228766908591764	338
comp49695_c0	NM	1217.07	9.51737109695034	2472
comp228168_c0	NM	16.00	0.701344354684954	441
comp348265_c0	NM	8.00	0.43562374706488	355
comp361723_c0	NM	2.00	0.171069059964638	226
comp91313_c0	NM	53.00	1.95149066691088	525
comp40940_c0	NM	401.98	8.93172011710127	870
comp3840_c0	NM	6.00	0.510946355312882	227
comp41161_c0	NM	151.00	4.56799901436089	639
comp1185_c0	NM	18.00	0.75152152908871	463
comp371818_c0	NM	5.00	0.397753164115309	243
comp21080_c0	NM	8.00	0.376268686637548	411
comp406411_c0	NM	5.00	0.413051362735129	234
comp26308_c1	NM	37.00	1.96494433986854	364
comp50588_c0	NM	500.37	7.22911381569443	1338
comp42242_c0	NM	1418.73	16.1514671620319	1698
comp35284_c0	NM	31.00	0.70417734084151	851
comp41729_c0	NM	174.00	6.19440120999025	543
comp307489_c0	NM	5.00	0.447472309629723	216
comp49821_c0	NM	63.00	2.89962056640061	420
comp24844_c0	NM	2.00	0.156524726931207	247
comp240342_c0	NM	4.00	0.247830817641077	312
comp49363_c0	NM	4732.49	28.1832518674989	3246
comp45362_c0	NM	118.73	1.50996469231905	1520
comp81490_c0	NM	187.99	5.56508086041501	653
comp35009_c0	NM	23.00	0.703494441215337	632
comp440184_c0	NM	5.00	0.334442971903184	289
comp231792_c0	NM	15.00	0.48086576557224	603
comp38846_c0	NM	165.00	3.45192924571501	924
comp26844_c0	NM	39.00	1.29092696449342	584
comp16107_c0	NM	2.00	0.181509894610367	213
comp37339_c0	NM	112.00	2.35844229075431	918
comp42205_c0	NM	59.97	1.11147488249948	1043
comp503081_c0	NM	4.00	0.21184442494251	365
comp31843_c1	NM	8.00	0.507037476091909	305
comp376326_c0	NM	4.00	0.342138119929275	226
comp379646_c0	NM	4.00	0.247830817641077	312
comp49898_c2	NM	167.81	4.33676762252839	748
comp37760_c1	NM	109.00	5.71018322922613	369
comp920144_c0	NM	2.00	0.191394096792119	202
comp31354_c0	NM	145.41	4.05612146763167	693
comp48963_c0	NM	592.00	5.11113704126592	2239
comp2541_c0	NM	10.00	0.401054020249046	482
comp184622_c0	NM	11.00	0.88970226584119	239
comp176415_c0	NM	24.00	0.734081156050786	632
comp20333_c0	NM	3.00	0.24163504720005	240
comp485526_c0	NM	2.00	0.192346306228896	201
comp174774_c0	NM	11.00	0.593963244514091	358
comp45922_c0	NM	491.00	5.60296614759031	1694
comp36798_c0	NM	24438.45	517.431414610828	913
comp47469_c0	NM	522.48	7.13273895260352	1416
comp514112_c0	NM	3.00	0.205646848680894	282
comp38536_c0	NM	714.00	15.1672460396339	910
comp20388_c0	NM	5.00	0.379035368156942	255
comp43831_c0	NM	5749.41	56.9076889594446	1953
comp33548_c0	NM	6.00	0.552308679314401	210
comp38506_c0	NM	10.00	0.604087618000126	320
comp26346_c0	NM	51.00	1.35421839639589	728
comp439792_c0	NM	3.00	0.261227078054109	222
comp31837_c0	NM	28.99	2.18054475278738	257
comp347131_c0	NM	4.00	0.314322012617952	246
comp424991_c0	NM	5.76	0.28771428875913	387
comp43114_c0	NM	1600.80	26.4033708913202	1172
comp433312_c0	NM	5.00	0.422069951441136	229
comp41824_c0	NM	235.00	12.90550820273	352
comp33278_c0	NM	11.00	0.54662941268906	389
comp41436_c0	NM	300.00	4.86922009471135	1191
comp43435_c0	NM	261.82	4.45919915826729	1135
comp48078_c3	NM	1245.86	11.0121057121044	2187
comp24544_c0	NM	37.00	3.15083585776277	227
comp44285_c0	NM	1646.64	22.801486196074	1396
comp32924_c0	NM	6.00	0.292153205682681	397
comp35961_c0	NM	5.00	0.341533635618446	283
comp36319_c0	NM	57.00	2.01436163662199	547
comp455957_c0	NM	2.00	0.183230367545062	211
comp511947_c0	NM	4.00	0.331859292291915	233
comp45202_c0	NM	6039.57	52.7801729482101	2212
comp14248_c1	NM	6.00	0.357977847703779	324
comp44765_c0	NM	220.00	1.63442614554992	2602
comp6647_c0	NM	4.00	0.375355413126292	206
comp44818_c0	NM	445.28	6.86413102502319	1254
comp38657_c0	NM	22.00	1.36306949702593	312
comp226599_c0	NM	9.00	0.561216883819472	310
comp44645_c3	NM	118.00	1.34733304522651	1693
comp39855_c0	NM	74.00	0.965887562069074	1481
comp701866_c0	NM	2.00	0.163820370983085	236
comp11296_c0	NM	4.00	0.356328180202839	217
comp48808_c0	NM	350.00	3.64732146717057	1855
comp38649_c0	NM	305.00	8.17738578596565	721
comp37859_c0	NM	13.00	0.720058593375509	349
comp630050_c0	NM	5.00	0.295578039388441	327
comp741874_c0	NM	1.00	0.0776337501044339	249
comp430628_c0	NM	5.00	0.285958635739705	338
comp38076_c0	NM	1339.35	31.2689758905689	828
comp35266_c0	NM	61.00	2.63798440791107	447
comp71_c0	NM	13.00	0.520290784861392	483
comp44997_c0	NM	3178.85	30.0487655664305	2045
comp619506_c0	NM	3.00	0.240632412149428	241
comp415901_c0	NM	6.00	0.344168613222624	337
comp26280_c0	NM	11.00	0.496819723215057	428
comp23383_c0	NM	7.00	0.60952984879292	222
comp23150_c0	NM	10.00	0.795506328230619	243
comp28759_c0	NM	7.00	0.532738686740269	254
comp49922_c0	NM	6042.86	62.6681013443475	1864
comp29330_c0	NM	17.00	1.35794902558706	242
comp508895_c0	NM	3.00	0.251049399688364	231
comp42621_c0	NM	81.00	1.41957851845542	1103
comp228105_c0	NM	7.00	0.362776478370049	373
comp17681_c0	NM	18.00	0.740328655251219	470
comp39075_c0	NM	957.05	14.7650006016159	1253
comp361497_c0	NM	2.00	0.190451268729104	203
comp33662_c0	NM	25.00	1.05287602265817	459
comp502788_c0	NM	4.00	0.379035368156942	204
comp39763_c0	NM	222.00	5.58781046650117	768
comp44396_c0	NM	875.11	9.62262781138731	1758
comp1141656_c0	NM	1.00	0.093838853281573	206
comp36302_c0	NM	142.00	11.2039760660921	245
comp46856_c0	NM	47.00	2.25446098628335	403
comp15570_c0	NM	5.00	0.293781212401277	329
comp29240_c0	NM	6.00	0.522454156108217	222
comp39958_c1	NM	418.00	21.0423853603377	384
comp726852_c0	NM	2.00	0.192346306228896	201
comp43641_c0	NM	616.95	6.47104687444693	1843
comp49152_c0	NM	412.99	2.81801223136319	2833
comp49294_c0	NM	588.00	6.52497854207255	1742
comp303694_c0	NM	5.00	0.471483018926928	205
comp26263_c0	NM	5.00	0.236897105098089	408
comp50107_c0	NM	935.99	5.2338556628007	3457
comp549334_c0	NM	3.00	0.261227078054109	222
comp656277_c0	NM	2.00	0.187677706563146	206
comp464047_c0	NM	1.00	0.0924918840957131	209
comp303716_c0	NM	4.00	0.377186415141542	205
comp27589_c0	NM	37.00	1.38881502856728	515
comp357248_c0	NM	3.00	0.251049399688364	231
comp227096_c0	NM	3.00	0.244693718683595	237
comp417917_c0	NM	2.00	0.171069059964638	226
comp37294_c0	NM	41.00	0.945779182358193	838
comp37199_c0	NM	21.00	0.655810790462173	619
comp30184_c0	NM	5.00	0.402725078666751	240
comp47372_c0	NM	4357.02	36.8437002047791	2286
comp548720_c0	NM	2.00	0.164517478944715	235
comp47621_c0	NM	769.99	6.44072938099756	2311
comp305072_c0	NM	3.00	0.252140918817444	230
comp36178_c0	NM	428.00	9.94421155784823	832
comp32184_c0	NM	9.00	0.524027813204929	332
comp350579_c0	NM	7.00	0.360841670485409	375
comp305909_c0	NM	3.00	0.288519459343344	201
comp310893_c0	NM	6.00	0.483270094400101	240
comp25411_c0	NM	931.19	12.7393143440745	1413
comp482465_c0	NM	2.00	0.155893578838742	248
comp46750_c0	NM	495.00	5.29831000505094	1806
comp40954_c0	NM	263.00	4.56373554137259	1114
comp29181_c0	NM	18.00	0.948104817351697	367
comp47518_c1	NM	55.00	5.0388351074892	211
comp32758_c0	NM	7.00	0.547836544259224	247
comp278195_c0	NM	11.00	0.492219540592696	432
comp12366_c0	NM	2.00	0.166644860137966	232
comp391829_c0	NM	6.00	0.541985152598244	214
comp30160_c0	NM	12.00	0.639034835570381	363
comp35305_c0	NM	39.00	0.929594756182685	811
comp43026_c0	NM	19802.17	274.402768895393	1395
comp38767_c0	NM	103.00	1.66199731963975	1198
comp620455_c0	NM	3.00	0.260055656179427	223
comp485463_c0	NM	4.00	0.316898422557443	244
comp426177_c0	NM	4.00	0.313049453862414	247
comp383226_c0	NM	7.00	0.403927243080681	335
comp107575_c0	NM	58.00	2.13153349621337	526
comp456684_c0	NM	4.00	0.340630903541921	227
comp50840_c0	NM	2446.00	8.42386353752109	5613
comp33764_c0	NM	6739.31	183.74651508556	709
comp47103_c0	NM	407.00	6.30925191406066	1247
comp45041_c0	NM	409.00	5.13062864658381	1541
comp606_c0	NM	9.00	0.593778955576916	293
comp490652_c0	NM	4.00	0.349878801375639	221
comp367531_c0	NM	3.00	0.244693718683595	237
comp76278_c0	NM	89.00	2.15864684575202	797
comp2578_c0	NM	5.00	0.308798782364282	313
comp212132_c0	NM	8.00	0.649774916840472	238
comp41583_c0	NM	4649.39	105.986374726551	848
comp352142_c0	NM	0.00	0	213
comp29245_c0	NM	8.00	0.736411572419202	210
comp17457_c0	NM	12.00	0.63553327482753	365
comp632465_c0	NM	2.00	0.179821430474456	215
comp37313_c1	NM	1019.59	14.0081693119943	1407
comp332029_c0	NM	9.00	0.507222256513226	343
comp46790_c0	NM	2353.38	23.1162230642136	1968
comp49397_c0	NM	150.02	4.09027811350652	709
comp47396_c0	NM	9072.38	45.6709368649332	3840
comp36902_c0	NM	27.00	1.77527789779629	294
comp39390_c0	NM	5637.80	59.1978302706983	1841
comp39098_c0	NM	215.29	4.03659432098536	1031
comp628851_c0	NM	2.00	0.191394096792119	202
comp44111_c0	NM	9650.33	105.873232465202	1762
comp1059_c0	NM	3.86	0.304558786021941	245
comp36031_c0	NM	104.00	4.03695500543056	498
comp39805_c1	NM	55.02	2.50844533904656	424
comp33358_c0	NM	33.00	1.13105766774492	564
comp285995_c0	NM	7.00	0.415078608687203	326
comp45772_c0	NM	809.06	49.8082168885791	314
comp40058_c0	NM	163.00	4.84757079305948	650
comp13358_c0	NM	3.00	0.219668224727319	264
comp35388_c0	NM	52.00	2.81569130630871	357
comp41622_c1	NM	111.00	1.3546207191518	1584
comp38941_c0	NM	128.81	3.33780272706043	746
comp37872_c0	NM	3.00	0.253241970864682	229
comp32686_c0	NM	4.00	0.286382278163023	270
comp38252_c0	NM	5712.61	167.31718630127	660
comp37301_c0	NM	962.72	16.2818472539235	1143
comp32028_c0	NM	1156.21	27.1243551381719	824
comp34504_c0	NM	37.00	1.40518612910049	509
comp46707_c0	NM	4583.21	43.091990843492	2056
comp49356_c0	NM	1927.28	18.3436097988267	2031
comp728375_c0	NM	0.00	0	208
comp46597_c0	NM	225.04	3.94755361320504	1102
comp101539_c0	NM	81.00	1.41572794381223	1106
comp39866_c0	NM	163.62	3.24733687251518	974
comp351387_c0	NM	5.00	0.45165429383187	214
comp617285_c0	NM	3.00	0.260055656179427	223
comp26732_c0	NM	6.00	0.368205786209601	315
comp52984_c0	NM	1322.97	31.2641484982152	818
comp40361_c0	NM	944.39	16.3289962236319	1118
comp372214_c0	NM	2.00	0.185873113230808	208
comp41038_c0	NM	63.00	0.965773701735333	1261
comp274818_c0	NM	10.00	0.456992997068653	423
comp678138_c0	NM	10.00	0.325983200269883	593
comp417905_c0	NM	2.00	0.169568454175474	228
comp40233_c0	NM	314.91	8.59811217104722	708
comp198567_c0	NM	19.00	0.805450157333502	456
comp188393_c0	NM	49.00	0.811661855204968	1167
comp124262_c0	NM	17.00	0.82361820599516	399
comp358408_c0	NM	3.00	0.253241970864682	229
comp43223_c0	NM	127.00	1.94842228535914	1260
comp39737_c0	NM	108.00	2.56477494816761	814
comp271729_c0	NM	5.00	0.445410225253549	217
comp346658_c0	NM	5.00	0.339136908350948	285
comp40487_c1	NM	903.19	18.0365585355879	968
comp2219_c0	NM	4.00	0.375355413126292	206
comp32966_c0	NM	25.00	1.32766509450577	364
comp130822_c0	NM	10.00	0.46468278307702	416
comp12187_c0	NM	4.00	0.27226484191555	284
comp32572_c1	NM	222.00	12.4030012666847	346
comp188277_c0	NM	10.00	0.570230199882125	339
comp37164_c0	NM	8.00	0.581377557173054	266
comp13957_c0	NM	3.00	0.203482145010569	285
comp41454_c0	NM	290.36	8.6618706549391	648
comp369634_c0	NM	4.00	0.371746226461616	208
comp33968_c0	NM	346.96	13.7438845863163	488
comp823298_c0	NM	4.00	0.296257529134162	261
comp36822_c0	NM	43.00	1.21880434364835	682
comp30811_c0	NM	14.00	0.733418029441888	369
comp483570_c0	NM	1.00	0.0899107152372281	215
comp33047_c0	NM	4.00	0.244693718683595	316
comp1826_c0	NM	11.00	0.425277683072089	500
comp42745_c0	NM	489.00	7.97028924659863	1186
comp39675_c0	NM	89.00	3.07771294465896	559
comp363469_c0	NM	4.00	0.369967536382852	209
comp33096_c0	NM	44.00	1.48438981875075	573
comp356918_c0	NM	4.00	0.334732532917819	231
comp32839_c0	NM	8.00	0.623574315354969	248
comp14753_c1	NM	3.00	0.181794392877781	319
comp30876_c1	NM	137.00	1.56612662171056	1691
comp43254_c0	NM	1685.98	19.5508989503703	1667
comp16967_c0	NM	1.00	0.0826102725470258	234
comp47412_c0	NM	1101.82	7.92375975315356	2688
comp32201_c1	NM	10.00	0.844139902882273	229
comp46500_c0	NM	1413.89	15.4765742643569	1766
comp43046_c0	NM	305.00	5.01778310781382	1175
comp38946_c0	NM	53.03	1.6534072971637	620
comp33030_c0	NM	15.00	1.10672540702313	262
comp402402_c0	NM	5.00	0.307815346751657	314
comp180342_c0	NM	13.00	0.795254585721685	316
comp1327_c0	NM	8.00	0.433183277893648	357
comp38007_c0	NM	27.00	0.91727891379984	569
comp277188_c0	NM	6.00	0.483270094400101	240
comp36413_c0	NM	29.00	0.691237126392253	811
comp304524_c0	NM	16.00	0.612461109734782	505
comp39291_c0	NM	127.00	3.6424511566061	674
comp535977_c0	NM	3.00	0.26724613515213	217
comp43774_c0	NM	55.00	1.14815789166331	926
comp229429_c0	NM	8.00	0.581377557173054	266
comp311393_c0	NM	4.00	0.35307404157085	219
comp28109_c0	NM	96.00	1.53877044983117	1206
comp26310_c0	NM	5.00	0.388168750522169	249
comp422028_c0	NM	3.00	0.282889811356157	205
comp28113_c0	NM	258.00	1.96739541388917	2535
comp50262_c0	NM	1565.73	8.0219505423278	3773
comp511072_c0	NM	3.00	0.261227078054109	222
comp42088_c0	NM	1789.97	27.2667918320993	1269
comp520113_c0	NM	1.00	0.0894944619259446	216
comp15054_c0	NM	4.00	0.299702384124094	258
comp30269_c0	NM	6.00	0.45484244178833	255
comp50944_c0	NM	4065.12	31.7503179983473	2475
comp33178_c0	NM	62.00	1.34815504399578	889
comp36734_c0	NM	23.00	0.894584480579664	497
comp348756_c0	NM	3.00	0.26724613515213	217
comp28788_c0	NM	11.00	0.630975790908144	337
comp22573_c0	NM	117.00	2.08068449106943	1087
comp41680_c0	NM	17108.61	314.375649040096	1052
comp38228_c0	NM	52.00	0.98068467936801	1025
comp310570_c0	NM	10.00	0.575321540952501	336
comp29780_c0	NM	26.00	1.20239449324427	418
comp409312_c0	NM	4.00	0.32903495788943	235
comp831553_c0	NM	2.00	0.191394096792119	202
comp29244_c0	NM	8.00	0.60884421341745	254
comp118790_c0	NM	12.00	0.674330364279211	344
comp6827_c0	NM	14.00	0.679978022271499	398
comp5311_c0	NM	4.00	0.236462431510753	327
comp30640_c0	NM	1.00	0.0907549473051833	213
comp37582_c0	NM	155.61	5.2773094308491	570
comp407172_c0	NM	7.00	0.499319654730732	271
comp428319_c0	NM	7.00	0.32294898909792	419
comp285657_c0	NM	9.00	0.528806182322299	329
comp274520_c0	NM	6.00	0.394506199510287	294
comp2844_c0	NM	4.00	0.346740874905902	223
comp252213_c0	NM	7.00	0.363751683957065	372
comp41949_c0	NM	5276.78	73.4372921160134	1389
comp48463_c0	NM	2847.91	20.5726417719431	2676
comp30690_c0	NM	6.00	0.344168613222624	337
comp306174_c0	NM	9.00	0.497077811382961	350
comp212801_c0	NM	13.00	0.652728439189747	385
comp49680_c1	NM	2988.00	21.1654238485526	2729
comp36194_c0	NM	31.00	1.34362089026037	446
comp33417_c0	NM	16.00	0.99771890456795	310
comp349990_c0	NM	5.00	0.35146915956371	275
comp43667_c0	NM	151.00	2.562731668285	1139
comp195995_c0	NM	19.00	0.70496213386579	521
comp39732_c0	NM	735.13	18.5517673366238	766
comp37830_c1	NM	16.00	0.752537373275097	411
comp504451_c0	NM	4.00	0.337655961152909	229
comp15072_c0	NM	4.00	0.354693647266129	218
comp41524_c1	NM	1684.00	35.4608644431272	918
comp37752_c0	NM	155.03	6.58649342723935	455
comp45870_c0	NM	1171.85	10.2967283658683	2200
comp37248_c0	NM	29.00	0.867791500780367	646
comp48221_c0	NM	2196.95	21.5906504096045	1967
comp46547_c0	NM	4120.10	26.0874040738664	3053
comp505050_c0	NM	2.00	0.128443878910326	301
comp48263_c1	NM	1150.21	9.91725415307654	2242
comp440256_c0	NM	3.00	0.274845551317593	211
comp12718_c0	NM	13.00	0.594090896189249	423
comp211773_c0	NM	17.00	0.82361820599516	399
comp39435_c0	NM	383.00	8.49047918143297	872
comp38124_c0	NM	54.00	1.62090590668357	644
comp27522_c0	NM	9.00	0.564861149298819	308
comp39258_c0	NM	3.00	0.223908924046379	259
comp44178_c1	NM	316.00	4.76113327608517	1283
comp556493_c0	NM	4.00	0.235024969921022	329
comp42289_c0	NM	168.43	2.76861163264657	1176
comp38471_c0	NM	42.00	1.01233635734684	802
comp12341_c0	NM	2.00	0.188593207570771	205
comp22508_c0	NM	30.00	1.90764510947408	304
comp49331_c0	NM	681.98	4.80613254070698	2743
comp43902_c0	NM	1174.00	11.043485952812	2055
comp411904_c0	NM	2.00	0.154030308972144	251
comp42168_c0	NM	987.21	22.3199564862093	855
comp2937_c0	NM	2.96	0.230722496681339	248
comp45423_c0	NM	14512.32	168.186337083081	1668
comp17156_c0	NM	9.00	0.634953408700863	274
comp49122_c0	NM	78.03	1.82171813845603	828
comp474262_c0	NM	3.00	0.273549110037793	212
comp26953_c0	NM	13.00	0.592689738415218	424
comp44795_c0	NM	408.07	8.00032565605879	986
comp34928_c1	NM	132.00	9.73918358180356	262
comp45123_c0	NM	0.00	0	229
comp346114_c0	NM	6.00	0.362452570800076	320
comp3229_c0	NM	5.00	0.343964480000072	281
comp348988_c0	NM	3.00	0.251049399688364	231
comp33811_c0	NM	38.00	2.73074551482585	269
comp23889_c0	NM	18.00	1.53283906593865	227
comp49233_c0	NM	356.00	2.76709535354139	2487
comp165208_c0	NM	8.00	0.465802500626603	332
comp35431_c0	NM	3.00	0.254352681263211	228
comp50751_c2	NM	3427.06	14.3362528432357	4621
comp445455_c0	NM	3.00	0.2071157547429	280
comp42002_c0	NM	61.00	1.5913347238006	741
comp40847_c1	NM	274.00	15.9537356464612	332
comp13989_c0	NM	3.00	0.22477678809307	258
comp36559_c0	NM	347.00	11.9996223797377	559
comp23498_c0	NM	37.00	1.06593105769322	671
comp42043_c0	NM	1376.52	19.3944883482107	1372
comp37142_c0	NM	48.00	2.60640050912414	356
comp318615_c0	NM	5.00	0.314833937719936	307
comp823_c1	NM	10.00	0.528164037595739	366
comp45977_c0	NM	583.91	7.66289859663715	1473
comp434463_c0	NM	3.00	0.208605796143928	278
comp320792_c0	NM	5.00	0.335604232222292	288
comp38224_c0	NM	2238.10	38.3548510027257	1128
comp47299_c1	NM	862.03	13.1313891087697	1269
comp26799_c0	NM	6.00	0.434400084854023	267
comp160628_c0	NM	11.00	0.720809632325574	295
comp33849_c0	NM	9.00	0.664035244213879	262
comp31743_c0	NM	19.00	1.01741072505284	361
comp304131_c0	NM	7.00	0.545627525935598	248
comp83037_c0	NM	50.00	2.38651898469186	405
comp45952_c0	NM	2889.92	24.3736808238873	2292
comp966_c0	NM	18.94	0.603172032154063	607
comp34847_c0	NM	9.00	0.508705362526422	342
comp21551_c0	NM	1.00	0.0761055266771813	254
comp49494_c0	NM	22461.75	182.668776489549	2377
comp37340_c0	NM	1879.44	35.3415231991956	1028
comp22849_c0	NM	3.00	0.242646072502143	239
comp32585_c0	NM	680.13	17.2312707367937	763
comp5180_c0	NM	10.00	0.563580285014695	343
comp413225_c0	NM	3.00	0.21011743234787	276
comp128710_c0	NM	11.00	0.64047843836158	332
comp186887_c0	NM	8.00	0.70293831912742	220
comp14749_c0	NM	5.00	0.48086576557224	201
comp1137_c0	NM	17.00	0.786181014813562	418
comp57948_c0	NM	112.00	6.54093662511315	331
comp33828_c0	NM	51.00	1.29890776360501	759
comp49465_c0	NM	1133.09	22.0801819057988	992
comp520219_c0	NM	3.00	0.19460540714098	298
comp498307_c0	NM	10.00	0.365421621474557	529
comp49549_c0	NM	185.00	2.17530334462333	1644
comp36540_c1	NM	40.00	0.987525097113872	783
comp188703_c0	NM	3.00	0.260055656179427	223
comp44940_c0	NM	5451.14	44.1268499562507	2388
comp466267_c0	NM	3.00	0.27226484191555	213
comp12745_c0	NM	3.00	0.270992576299122	214
comp970518_c0	NM	1.00	0.092936556615404	208
comp609000_c0	NM	2.00	0.185873113230808	208
comp27524_c0	NM	15.00	0.491461112949255	590
comp491960_c0	NM	3.00	0.284276526117706	204
comp209780_c0	NM	15.00	0.550212631195561	527
comp168709_c0	NM	16.00	0.863946537475041	358
comp406172_c0	NM	4.00	0.311787157677485	248
comp162307_c0	NM	22.00	1.03473888825326	411
comp50600_c0	NM	574.10	6.3634257154839	1744
comp26096_c0	NM	11.00	0.506282956038201	420
comp50466_c1	NM	1185.39	3.82355105757341	5993
comp406635_c0	NM	3.00	0.280156576463827	207
comp13615_c1	NM	4.00	0.368205786209601	210
comp321141_c0	NM	4.00	0.342138119929275	226
comp280467_c0	NM	8.00	0.583571434747292	265
comp44399_c0	NM	3697.10	20.9399105304027	3413
comp43851_c0	NM	245.02	7.94703614294716	596
comp32899_c0	NM	2.00	0.184983768191426	209
comp950382_c0	NM	1.00	0.096173153114448	201
comp14630_c0	NM	8.00	0.465802500626603	332
comp672019_c0	NM	2.00	0.154646430208032	250
comp35703_c0	NM	1547.12	21.9099436907922	1365
comp27540_c0	NM	19.00	0.925151817995156	397
comp493980_c0	NM	3.00	0.277475652287139	209
comp31534_c0	NM	9.00	0.634953408700863	274
comp11890_c0	NM	7.00	0.446586225848278	303
comp45985_c0	NM	556.11	6.13237495029869	1753
comp518710_c0	NM	3.00	0.243665593815177	238
comp32682_c0	NM	18.00	0.892190943507879	390
comp50759_c0	NM	167.00	4.39815290271482	734
comp50243_c0	NM	66781.39	344.25011892768	3750
comp44124_c2	NM	935.74	8.60952228717659	2101
comp32477_c0	NM	9.00	0.559412327922946	311
comp34844_c0	NM	9.00	0.431705295245748	403
comp44144_c0	NM	1290.85	14.7129528621785	1696
comp307423_c0	NM	3.00	0.288519459343344	201
comp48212_c0	NM	4994.51	46.754427490213	2065
comp44552_c0	NM	6673.30	84.4242492397957	1528
comp32488_c0	NM	50.00	1.34241692888917	720
comp486512_c0	NM	4.00	0.35146915956371	220
comp34251_c0	NM	11.00	0.762146385433851	279
comp44807_c0	NM	147.00	1.26238478679369	2251
comp709_c0	NM	12.00	0.623574315354969	372
comp39268_c0	NM	247.51	6.59031300633438	726
comp32448_c0	NM	60.00	0.81221864605059	1428
comp39665_c0	NM	82.00	2.4163504720005	656
comp44222_c0	NM	256.01	2.68523010021421	1843
comp35010_c0	NM	7.00	0.593489589614159	228
comp45652_c0	NM	26.99	0.753957216639233	692
comp458531_c0	NM	4.00	0.342138119929275	226
comp48871_c0	NM	3497.81	23.1639187241332	2919
comp40148_c0	NM	22.71	1.32629170318143	331
comp347738_c0	NM	4.00	0.298545232061838	259
comp735613_c0	NM	3.00	0.227421220894165	255
comp49957_c0	NM	5962.30	65.30087895392	1765
comp418831_c0	NM	3.00	0.187677706563146	309
comp312574_c0	NM	3.00	0.258894693428626	224
comp92419_c0	NM	26.00	1.58549179235364	317
comp27717_c0	NM	61.00	1.22068222602096	966
comp20481_c0	NM	4.00	0.282201514978161	274
comp307211_c0	NM	3.00	0.218839288030234	265
comp40421_c0	NM	1456.00	18.0189822649564	1562
comp49406_c0	NM	4134.72	45.1567576207454	1770
comp35014_c0	NM	6304.00	115.508423700407	1055
comp203407_c0	NM	20.00	0.624581705202069	619
comp39898_c0	NM	3299.99	73.8327073527495	864
comp1264_c0	NM	5.00	0.453774736525916	213
comp49980_c0	NM	1828.73	8.16982223001892	4327
comp272558_c0	NM	8.00	0.572764556326046	270
comp31229_c1	NM	60.00	1.09834112363659	1056
comp30676_c0	NM	0.00	0	241
comp662798_c0	NM	2.00	0.191394096792119	202
comp532044_c0	NM	3.00	0.263601869672782	220
comp43086_c0	NM	2553.66	37.1439430930252	1329
comp31117_c0	NM	5.00	0.288519459343344	335
comp277047_c0	NM	5.00	0.321109697275815	301
comp33724_c0	NM	10.00	0.635881703158028	304
comp314482_c0	NM	4.00	0.298545232061838	259
comp34837_c0	NM	417.00	19.1471381819327	421
comp36594_c0	NM	1502.56	66.1633087054046	439
comp28148_c0	NM	11.00	0.434844256719927	489
comp279165_c0	NM	4.00	0.35307404157085	219
comp45352_c0	NM	780.58	9.45441028287797	1596
comp37023_c0	NM	262.00	2.99330413079968	1692
comp693355_c0	NM	1.00	0.0907549473051833	213
comp145277_c0	NM	0.00	0	243
comp36188_c0	NM	98.99	2.42222312124891	790
comp261459_c0	NM	7.00	0.323721594334996	418
comp31740_c0	NM	27.00	0.880154640728683	593
comp50092_c0	NM	818.12	3.28451031884204	4815
comp34671_c0	NM	13.00	0.70788858898043	355
comp140659_c0	NM	1.00	0.0911830366792643	212
comp33410_c0	NM	14.00	1.02511838206082	264
comp273761_c0	NM	15.00	0.544018867992609	533
comp6577_c0	NM	5.00	0.453774736525916	213
comp78441_c0	NM	147.00	3.08872625551369	920
comp24196_c0	NM	19.00	1.69255885596349	217
comp944864_c0	NM	2.00	0.155267500208868	249
comp228234_c0	NM	4.00	0.32903495788943	235
comp12159_c0	NM	11.00	0.79640015556571	267
comp36652_c0	NM	1.00	0.0851577258854804	227
comp34902_c0	NM	82.00	4.35474150997893	364
comp348909_c0	NM	8.27	0.425174859647748	376
comp526775_c0	NM	4.00	0.323528096669524	239
comp286892_c0	NM	5.00	0.396123028196804	244
comp43693_c0	NM	89.00	2.34073678376103	735
comp31253_c0	NM	17.03	0.770968590879037	427
comp405953_c0	NM	16.00	0.520695051205496	594
comp32792_c0	NM	25.00	0.748096121362385	646
comp120032_c0	NM	52.00	1.04599562575672	961
comp33690_c0	NM	25.00	0.831790179690363	581
comp185861_c0	NM	10.00	0.539966585921901	358
comp45270_c0	NM	3047.00	35.6975509730208	1650
comp29638_c0	NM	6.00	0.563033119689438	206
comp185132_c0	NM	9.00	0.564861149298819	308
comp45280_c0	NM	1088.02	9.51687833681806	2210
comp49832_c0	NM	5242.55	27.3013753598842	3712
comp349942_c0	NM	2.00	0.134709433979122	287
comp333101_c0	NM	4.00	0.251049399688364	308
comp121520_c0	NM	33.00	1.07574456089061	593
comp37499_c0	NM	186.00	8.52021209084538	422
comp545921_c0	NM	1.00	0.091615183772531	211
comp354188_c0	NM	4.00	0.375355413126292	206
comp24147_c0	NM	31.00	1.25893890137841	476
comp249554_c0	NM	3.00	0.252140918817444	230
comp38384_c0	NM	119.00	1.28727792352797	1787
comp34922_c0	NM	23.00	0.679829490593414	654
comp49675_c1	NM	3277.43	19.4819668571922	3252
comp42021_c0	NM	148.00	2.97706447330759	961
comp46726_c0	NM	3708.08	27.7937831972567	2579
comp191327_c0	NM	5.00	0.368908469007711	262
comp50120_c0	NM	1571.35	8.24971714107114	3682
comp185042_c0	NM	1.00	0.0911830366792643	212
comp15554_c0	NM	2.00	0.184983768191426	209
comp49269_c0	NM	8867.87	43.9884667388024	3897
comp1459_c0	NM	3.00	0.21011743234787	276
comp21964_c0	NM	9.00	0.81679452574665	213
comp38307_c2	NM	3010.00	114.764732476868	507
comp41694_c0	NM	235.21	4.36353009227822	1042
comp401614_c0	NM	3.00	0.254352681263211	228
comp281038_c0	NM	7.00	0.356093753768496	380
comp652543_c0	NM	3.00	0.232901250313302	249
comp40985_c0	NM	74.00	1.2153606452203	1177
comp27182_c0	NM	18.00	0.575131352013343	605
comp178209_c0	NM	12.00	0.657137805416568	353
comp50219_c0	NM	5814.46	32.7309800009972	3434
comp18355_c0	NM	12.00	0.540721783944169	429
comp44221_c0	NM	438.00	7.48619987081324	1131
comp43958_c0	NM	1487.94	19.7956477429232	1453
comp35227_c0	NM	122.00	5.00712964049362	471
comp445894_c0	NM	5.00	0.346430175197205	279
comp45215_c0	NM	591.04	8.58398066398905	1331
comp307040_c0	NM	5.00	0.413051362735129	234
comp37233_c0	NM	54.00	3.0082518844502	347
comp355346_c0	NM	5.00	0.343964480000072	281
comp311884_c0	NM	8.00	0.387585038115369	399
comp42489_c0	NM	1849.23	18.3600936141243	1947
comp27919_c0	NM	3.00	0.269732145711684	215
comp622233_c0	NM	3.00	0.212426415120924	273
comp43734_c0	NM	618.18	17.9697989146619	665
comp31279_c0	NM	17.00	0.793776966647509	414
comp345438_c0	NM	4.00	0.356328180202839	217
comp40802_c0	NM	261.00	2.34994866583002	2147
comp35231_c0	NM	12.00	0.758070736313884	306
comp360201_c0	NM	6.00	0.477303796938371	243
comp41400_c1	NM	49.00	1.20051886568339	789
comp490298_c0	NM	3.00	0.232901250313302	249
comp1568_c0	NM	3.00	0.277475652287139	209
comp48855_c0	NM	460.00	4.89926707270626	1815
comp194970_c0	NM	32.00	0.747987570534618	827
comp708183_c0	NM	3.00	0.240632412149428	241
comp48743_c0	NM	2400.36	10.9358680536811	4243
comp249409_c0	NM	4.00	0.299702384124094	258
comp20210_c0	NM	11.00	0.644360125866801	330
comp29911_c0	NM	11.00	0.73323738460705	290
comp38475_c0	NM	735.95	27.7319786334311	513
comp37871_c0	NM	437.35	11.693398383728	723
comp39916_c0	NM	8.00	0.693481749811804	223
comp41787_c1	NM	159.00	4.08723111753277	752
comp35881_c0	NM	120.00	6.5343562059732	355
comp38598_c0	NM	316.00	5.198752334653	1175
comp23918_c0	NM	84.00	0.967115852998415	1679
comp512772_c0	NM	4.00	0.295126775206169	262
comp404527_c0	NM	6.00	0.353612264195196	328
comp534687_c0	NM	3.00	0.231045463458216	251
comp261305_c0	NM	2.00	0.169568454175474	228
comp192585_c0	NM	23.00	0.717110462658214	620
comp38063_c0	NM	2794.02	39.9191813497641	1353
comp327279_c0	NM	3.00	0.252140918817444	230
comp28907_c0	NM	2.00	0.168093945878296	230
comp39399_c0	NM	30328.60	432.995727770248	1354
comp26478_c0	NM	9.00	0.805450157333502	216
comp38922_c1	NM	127.00	2.79932962320697	877
comp316837_c0	NM	6.00	0.417211592287857	278
comp271257_c0	NM	10.00	0.605981309592603	319
comp45080_c0	NM	399.00	3.72788337681277	2069
comp41300_c0	NM	62.00	1.56259430783866	767
comp36434_c0	NM	48.00	1.17304498261466	791
comp16482_c0	NM	7.00	0.481550272000101	281
comp425708_c0	NM	5.00	0.324342345234967	298
comp554580_c0	NM	3.00	0.269732145711684	215
comp46633_c0	NM	610.40	3.49201616598783	3379
comp41759_c0	NM	866.88	15.1788833128101	1104
comp35130_c0	NM	66.00	4.65632499713966	274
comp50418_c0	NM	43681.60	231.279221643905	3651
comp403841_c0	NM	2.00	0.185873113230808	208
comp349252_c0	NM	2.00	0.182366073358529	212
comp435811_c0	NM	5.00	0.276945612836734	349
comp25458_c0	NM	3.00	0.176806132097598	328
comp50053_c0	NM	587.40	4.03085343912842	2817
comp41844_c0	NM	33.00	1.08489204865329	588
comp45653_c0	NM	1034.01	14.6648895175539	1363
comp426786_c0	NM	2.00	0.159101265646124	243
comp40790_c0	NM	2616.85	52.4205324986903	965
comp40459_c0	NM	226.00	3.97521533519282	1099
comp43785_c0	NM	166.00	3.37780360717544	950
comp38527_c0	NM	55.00	1.91912311855636	554
comp27728_c0	NM	12.00	0.507592221689384	457
comp720063_c0	NM	2.00	0.187677706563146	206
comp26353_c0	NM	14.00	0.735411013217545	368
comp25684_c0	NM	2462.55	70.5230679090352	675
comp67750_c0	NM	87.00	3.966462095548	424
comp261923_c0	NM	9.00	0.510197167108611	341
comp34364_c1	NM	73.00	3.7934104184094	372
comp26775_c0	NM	57.53	0.990294871979976	1123
comp37600_c0	NM	295.00	4.95877140340973	1150
comp36314_c0	NM	25.00	1.29911315698952	372
comp367711_c0	NM	8.00	0.458891484296832	337
comp39326_c0	NM	154.00	5.29705299200111	562
comp35541_c0	NM	43.00	1.49770191417689	555
comp820645_c0	NM	3.00	0.242646072502143	239
comp455353_c0	NM	3.00	0.288519459343344	201
comp364599_c0	NM	3.00	0.20066578314191	289
comp46704_c0	NM	540.00	5.05992924820271	2063
comp13011_c0	NM	10.00	0.412170656204777	469
comp609416_c0	NM	5.00	0.414824115364894	233
comp490362_c0	NM	3.00	0.282889811356157	205
comp33773_c0	NM	72.00	0.942327604517462	1477
comp189884_c0	NM	5.00	0.396123028196804	244
comp50934_c0	NM	3631.66	18.0516602831481	3889
comp43784_c0	NM	9979.23	137.987508559094	1398
comp34274_c0	NM	38.01	2.08148399865698	353
comp760233_c0	NM	2.00	0.183230367545062	211
comp29706_c0	NM	89.00	6.93726425832403	248
comp44049_c0	NM	1939.34	17.4205394957972	2152
comp37618_c0	NM	3615.97	73.5785331893867	950
comp492734_c0	NM	6.00	0.286382278163023	405
comp31419_c0	NM	17.00	0.766022527254239	429
comp22704_c0	NM	9.00	0.536966771555668	324
comp124308_c0	NM	4.00	0.296257529134162	261
comp27440_c0	NM	25.00	2.19668224727319	220
comp484587_c0	NM	5.00	0.305867148354494	316
comp30999_c0	NM	1.00	0.0911830366792643	212
comp49227_c0	NM	246.17	2.13297353901341	2231
comp44244_c0	NM	58099.84	705.918671563313	1591
comp23605_c0	NM	6.00	0.568553052235413	204
comp48896_c0	NM	1548.92	10.247046059113	2922
comp31299_c0	NM	13.00	0.686613248874461	366
comp45021_c0	NM	240.00	7.20402625192697	644
comp29847_c0	NM	45.00	2.58126459916968	337
comp809306_c0	NM	4.00	0.323528096669524	239
comp45865_c0	NM	213.00	1.61659254192731	2547
comp44883_c3	NM	6166.31	41.9127034571067	2844
comp45639_c0	NM	1616.00	20.4040358602368	1531
comp227762_c0	NM	8.00	0.590253550412337	262
comp38582_c0	NM	171.98	5.25199310173329	633
comp528697_c0	NM	5.00	0.385075772430359	251
comp24550_c0	NM	13.00	1.05588423986577	238
comp37216_c0	NM	68.00	1.06178889884352	1238
comp35189_c0	NM	116.00	1.05325187318763	2129
comp47533_c0	NM	218.00	2.44580105813632	1723
comp42252_c0	NM	375.92	12.8844605593536	564
comp29400_c0	NM	24.00	0.954607593876743	486
comp26309_c0	NM	16.00	0.736411572419202	420
comp23579_c0	NM	9.00	0.861273435564537	202
comp16692_c0	NM	3.00	0.260055656179427	223
comp175674_c0	NM	8.00	0.606456589051107	255
comp49402_c0	NM	4288.85	25.6281044125858	3235
comp31840_c0	NM	28.00	0.930004305374765	582
comp272079_c0	NM	6.00	0.465802500626603	249
comp8468_c0	NM	20.00	0.569390391045774	679
comp40779_c0	NM	510.00	8.61775343161019	1144
comp43746_c0	NM	3311.02	29.106265538165	2199
comp33442_c1	NM	16.00	0.672375783513184	460
comp16511_c0	NM	21.00	0.831858359213289	488
comp397465_c0	NM	7.00	0.32141478962477	421
comp35426_c1	NM	25.00	1.02823424340447	470
comp27486_c1	NM	4.00	0.345192924571501	224
comp40737_c2	NM	234.00	5.34050541155247	847
comp46368_c0	NM	302.00	3.18488965649385	1833
comp41998_c0	NM	134.92	1.39995278875924	1863
comp41789_c0	NM	110.04	1.07758948708788	1974
comp35917_c0	NM	32.00	0.702140432272565	881
comp41122_c0	NM	1292.72	18.1344823347721	1378
comp250151_c0	NM	12.00	0.626944987329861	370
comp416023_c0	NM	6.00	0.404128301937367	287
comp34183_c0	NM	66.01	2.81063074285028	454
comp12224_c0	NM	7.00	0.389958577613914	347
comp274730_c0	NM	14.00	0.493852651211782	548
comp186888_c0	NM	14.00	0.83271154727402	325
comp296777_c0	NM	6.00	0.539464291423369	215
comp167505_c0	NM	15.00	0.753148199065093	385
comp43626_c0	NM	2960.09	50.9536232852287	1123
comp45269_c0	NM	529.99	11.57642112231	885
comp382506_c0	NM	2.00	0.1610900314667	240
comp31066_c2	NM	4.00	0.269418867958244	287
comp29479_c0	NM	57.00	0.768379229590119	1434
comp47820_c0	NM	215.78	3.22848362135151	1292
comp33638_c0	NM	250.00	10.8844615855879	444
comp326557_c0	NM	14.00	0.56499217716922	479
comp329_c0	NM	4.00	0.330441090188103	234
comp44837_c0	NM	7608.12	74.2408252520403	1981
comp49557_c0	NM	926.17	4.92398529516547	3636
comp411035_c0	NM	4.00	0.32764074196617	236
comp336548_c0	NM	9.00	0.432779189015016	402
comp497095_c0	NM	3.00	0.280156576463827	207
comp58511_c0	NM	1091.19	11.3712020336053	1855
comp44440_c0	NM	690.00	10.1508786951619	1314
comp25316_c0	NM	36364.68	295.982523560917	2375
comp36742_c0	NM	14833.73	264.283800826013	1085
comp376623_c0	NM	4.00	0.342138119929275	226
comp39062_c0	NM	116.00	2.71802816729269	825
comp13529_c0	NM	16.00	0.688848241461168	449
comp21447_c0	NM	1.00	0.092936556615404	208
comp40607_c0	NM	27.00	1.00953907534257	517
comp485303_c0	NM	5.00	0.346430175197205	279
comp46729_c0	NM	1020.71	8.68830679093134	2271
comp31218_c0	NM	181.10	5.75790882209594	608
comp308870_c0	NM	6.00	0.479276126677786	242
comp13000_c0	NM	5.00	0.275367575156753	351
comp38625_c0	NM	38.00	1.87390444767386	392
comp11942_c0	NM	5.00	0.268483385777834	360
comp639533_c0	NM	6.00	0.270992576299122	428
comp365332_c0	NM	5.00	0.406109323025295	238
comp3934_c0	NM	7.00	0.479842646922086	282
comp1077_c0	NM	13.00	0.81064660996146	310
comp40984_c0	NM	113.00	3.61054682097266	605
comp34949_c0	NM	53.00	1.38825555572929	738
comp264142_c0	NM	23.00	0.696878506031494	638
comp48140_c0	NM	1346.11	15.694444071723	1658
comp2830_c0	NM	8.00	0.531431031642723	291
comp34375_c0	NM	39.77	1.03192760559957	745
comp31141_c0	NM	0.00	0	211
comp44286_c0	NM	11314.58	161.894837740858	1351
comp275434_c0	NM	3.00	0.280156576463827	207
comp33271_c0	NM	8309.43	283.294463528115	567
comp24240_c0	NM	12.00	1.02189271062576	227
comp38258_c0	NM	82.00	1.19903624026651	1322
comp45198_c0	NM	180.54	2.21727021202018	1574
comp318438_c0	NM	4.00	0.334732532917819	231
comp36654_c0	NM	59.00	1.12366248550171	1015
comp3888_c0	NM	4.00	0.265715515821361	291
comp38937_c0	NM	262.98	9.83291059383664	517
comp36711_c0	NM	798.08	15.5050531432697	995
comp37396_c0	NM	22.00	1.34156997814539	317
comp26243_c0	NM	3.09	0.280432787173016	213
comp40551_c0	NM	3318.25	57.6838485878826	1112
comp26394_c1	NM	7.00	0.33411265785686	405
comp309680_c0	NM	5.00	0.423921135438685	228
comp648562_c0	NM	3.00	0.243665593815177	238
comp6658_c0	NM	1.00	0.0767095387936668	252
comp50807_c1	NM	9197.93	48.0939626657887	3697
comp40693_c0	NM	230.04	3.91793665253918	1135
comp26195_c0	NM	8.00	0.484785047674083	319
comp22204_c0	NM	265.00	9.94691844784674	515
comp145900_c0	NM	47.00	1.03361521896722	879
comp50494_c0	NM	3976.14	26.1168814563101	2943
comp46876_c0	NM	1728.00	19.8476701871271	1683
comp44414_c0	NM	19573.97	269.31001650348	1405
comp50814_c1	NM	1707.65	10.2262227596324	3228
comp417500_c0	NM	7.00	0.38117077868177	355
comp214666_c0	NM	4.00	0.35307404157085	219
comp21096_c0	NM	3.00	0.239638063338893	242
comp27237_c0	NM	49.00	0.919620762159415	1030
comp364401_c0	NM	4.00	0.314322012617952	246
comp38517_c0	NM	19.00	0.830962153267142	442
comp38420_c0	NM	57.00	0.989098577407747	1114
comp31914_c0	NM	262.43	10.3109407214161	492
comp806516_c0	NM	3.00	0.190139053534466	305
comp28064_c0	NM	13.00	0.65442825283347	384
comp45830_c0	NM	849.93	27.1119307810876	606
comp38601_c0	NM	405.04	7.29026886539355	1074
comp37033_c0	NM	256.00	14.9507122859729	331
comp272120_c0	NM	18.00	0.724905141600152	480
comp49415_c0	NM	211.03	7.65362011416535	533
comp427043_c0	NM	5.00	0.406109323025295	238
comp490590_c0	NM	4.00	0.271309526680758	285
comp31853_c0	NM	38.00	0.87972520178222	835
comp405432_c0	NM	5.00	0.310784626623859	311
comp48418_c0	NM	100183.06	796.962582115078	2430
comp40347_c0	NM	903.00	21.7110893155866	804
comp39733_c0	NM	40.00	1.52511272394509	507
comp18047_c0	NM	4.00	0.371746226461616	208
comp32367_c0	NM	12.00	0.63553327482753	365
comp403673_c0	NM	7.00	0.363751683957065	372
comp35209_c0	NM	38.00	0.863185127483142	851
comp186384_c0	NM	26.00	0.815910548987184	616
comp39339_c0	NM	172.00	10.3257709610953	322
comp128237_c0	NM	9.00	0.610446435031707	285
comp142066_c0	NM	7.00	0.518450675984783	261
comp324511_c0	NM	7.00	0.401530048759728	337
comp48307_c1	NM	4753.72	45.7863619960468	2007
comp349810_c0	NM	4.00	0.288519459343344	268
comp23076_c0	NM	36.00	1.77527789779629	392
comp650401_c0	NM	1.00	0.092936556615404	208
comp867_c0	NM	16.00	0.891333891688947	347
comp42567_c0	NM	475.88	9.33923137149726	985
comp890_c0	NM	2.00	0.186771050975884	207
comp45320_c0	NM	889.00	9.10226936274766	1888
comp47616_c1	NM	1356.39	15.1386310240959	1732
comp41121_c0	NM	897.20	13.2596308469655	1308
comp403578_c0	NM	14.00	0.517459374501064	523
comp361232_c0	NM	5.00	0.460257232762001	210
comp357080_c0	NM	6.00	0.471483018926928	246
comp483412_c0	NM	3.00	0.282889811356157	205
comp47658_c0	NM	715.00	5.86901261139825	2355
comp232266_c0	NM	14.00	0.644360125866801	420
comp249363_c0	NM	4.00	0.32903495788943	235
comp184500_c0	NM	34.00	0.80842229813547	813
comp36906_c0	NM	36.00	1.35654763340379	513
comp26690_c0	NM	6.00	0.384055704159021	302
comp29023_c0	NM	11.00	0.484370937439737	439
comp27452_c0	NM	629.94	17.8552001915777	682
comp32912_c0	NM	3.00	0.287091145188179	202
comp49554_c2	NM	452.00	3.24332713687967	2694
comp624137_c0	NM	2.00	0.190451268729104	203
comp175588_c0	NM	31.00	0.84046972939148	713
comp48336_c0	NM	17306.05	119.735095450148	2794
comp379065_c0	NM	4.00	0.379035368156942	204
comp647618_c0	NM	3.00	0.232901250313302	249
comp41716_c0	NM	141.00	3.9161542132422	696
comp284_c0	NM	4.00	0.324887458420236	238
comp2368_c0	NM	6.00	0.306838155174667	378
comp315748_c0	NM	2.06	0.158651218241308	251
comp30355_c0	NM	7.00	0.436502020748478	310
comp15952_c0	NM	17.00	0.691839293035934	475
comp528368_c0	NM	6.00	0.431170344446187	269
comp34514_c0	NM	852.16	49.3201728914958	334
comp360269_c0	NM	3.00	0.270992576299122	214
comp48316_c0	NM	230.00	5.17588459660178	859
comp20721_c0	NM	22.00	0.635691603994154	669
comp175308_c0	NM	7.00	0.583257010482881	232
comp27039_c0	NM	16.00	1.19418092824735	259
comp36260_c0	NM	1641.91	101.728974448265	312
comp57891_c0	NM	186.00	7.29316329074392	493
comp17183_c0	NM	48.00	1.30871450105528	709
comp34850_c3	NM	58.00	2.16863949518034	517
comp20328_c0	NM	2.00	0.192346306228896	201
comp41532_c0	NM	68.00	0.954607593876743	1377
comp49115_c0	NM	1806.88	9.3316705120989	3743
comp2720_c0	NM	4.00	0.314322012617952	246
comp50557_c0	NM	1196.01	10.162564669951	2275
comp41621_c1	NM	98.00	1.75246879745458	1081
comp34430_c0	NM	9.00	0.628076656982081	277
comp34575_c0	NM	12.00	0.688337226445248	337
comp49076_c0	NM	154.02	2.61858434263865	1137
comp50646_c2	NM	90.87	5.778257036597	304
comp47996_c0	NM	489.00	7.21034557320059	1311
comp49526_c0	NM	292.99	3.47255193030743	1631
comp443859_c0	NM	3.00	0.27226484191555	213
comp502850_c0	NM	7.00	0.406353232528613	333
comp29740_c0	NM	28.00	0.699305562956218	774
comp50570_c0	NM	3145.00	17.6167423574421	3451
comp187380_c0	NM	6.00	0.487331187630354	238
comp498565_c0	NM	5.00	0.383547693968334	252
comp42246_c1	NM	399.30	16.0473803487701	481
comp631376_c0	NM	1.00	0.0933855254879422	207
comp40961_c0	NM	85.00	2.15632325585347	762
comp36840_c0	NM	11008.90	141.496599527693	1504
comp5321_c0	NM	10.00	0.386616075520081	500
comp410289_c0	NM	4.00	0.343658733795627	225
comp12137_c0	NM	1.00	0.0942966037853856	205
comp435700_c0	NM	5.00	0.373181540077298	259
comp16939_c0	NM	7.00	0.530649515419719	255
comp50533_c0	NM	914.13	33.6587955347782	525
comp500497_c0	NM	3.00	0.207858105118323	279
comp487034_c0	NM	3.00	0.277475652287139	209
comp25568_c0	NM	4551.32	156.549241711393	562
comp27805_c0	NM	9.00	0.437128728603106	398
comp419681_c0	NM	1.00	0.0942966037853856	205
comp44174_c0	NM	165.91	2.99176646872839	1072
comp39842_c0	NM	41.00	1.12102256692527	707
comp38071_c0	NM	76.93	1.13088877147376	1315
comp704022_c0	NM	2.00	0.182366073358529	212
comp497622_c0	NM	5.00	0.328755166258572	294
comp521733_c0	NM	4.00	0.276154339657201	280
comp29364_c0	NM	12.00	0.561669843370577	413
comp210213_c0	NM	4.00	0.319517417785191	242
comp717_c1	NM	14.00	0.923656153119647	293
comp661041_c0	NM	3.00	0.251049399688364	231
comp418544_c0	NM	3.00	0.263601869672782	220
comp45793_c0	NM	271.00	4.29045685773718	1221
comp404109_c0	NM	7.00	0.336606035900568	402
comp485660_c0	NM	2.00	0.182366073358529	212
comp47598_c0	NM	550.99	13.0848643397303	814
comp39846_c0	NM	1083.43	15.1326392594191	1384
comp36641_c0	NM	112.00	1.44432956832052	1499
comp48897_c0	NM	702.92	5.29334187387174	2567
comp3489_c0	NM	2.00	0.186771050975884	207
comp14298_c0	NM	3.00	0.278809669846212	208
comp34045_c0	NM	3.00	0.258894693428626	224
comp35296_c0	NM	499.00	9.05734374105729	1065
comp225976_c0	NM	10.00	0.666579440551863	290
comp347309_c0	NM	4.00	0.354693647266129	218
comp40989_c0	NM	1232.13	20.4096514623204	1167
comp427731_c0	NM	5.00	0.443367059082661	218
comp31996_c0	NM	168.27	9.01051066866537	361
comp25564_c0	NM	32.00	1.87450218433979	330
comp41075_c0	NM	8171.53	247.589722538762	638
comp48194_c0	NM	1119.03	11.4151711606659	1895
comp48502_c0	NM	360.18	3.82558730991271	1820
comp41584_c1	NM	6.00	0.387909105872991	299
comp28012_c0	NM	26.00	1.1193783923744	449
comp45274_c0	NM	32.00	1.94523811582431	318
comp56206_c0	NM	106.37	10.0794980277135	204
comp308042_c0	NM	13.00	0.595498694521451	422
comp39123_c0	NM	812.01	7.44983672242669	2107
comp30994_c0	NM	29.46	2.55374654368197	223
comp40059_c0	NM	47.00	1.66400691844723	546
comp412073_c0	NM	4.00	0.303228294525554	255
comp13984_c0	NM	7.00	0.641306286407717	211
comp48540_c0	NM	3891.43	40.1625572547012	1873
comp35642_c0	NM	439.96	14.6887399469615	579
comp211645_c0	NM	21.00	0.821754816388836	494
comp497887_c0	NM	4.00	0.331859292291915	233
comp41756_c0	NM	14.00	0.641306286407717	422
comp48653_c1	NM	10071.40	66.582851282369	2924
comp9760_c0	NM	3.00	0.277475652287139	209
comp39315_c0	NM	110.00	1.50168673401161	1416
comp23061_c0	NM	62.00	1.41001156954382	850
comp45539_c0	NM	8804.28	83.3058292065574	2043
comp42708_c0	NM	58015.06	810.902198780261	1383
comp366650_c0	NM	2.00	0.190451268729104	203
comp2985_c0	NM	20.00	0.536222018751846	721
comp25753_c0	NM	238.00	7.77150557210973	592
comp158024_c0	NM	3.00	0.19460540714098	298
comp648772_c0	NM	1.00	0.0874697003439097	221
comp28591_c0	NM	10.00	0.755109522500158	256
comp50950_c0	NM	1602.83	3.97027065816153	7804
comp40866_c0	NM	817.00	10.5429016588754	1498
comp30818_c0	NM	16.00	1.31613983155772	235
comp1156_c1	NM	2.00	0.1610900314667	240
comp254112_c0	NM	13.00	0.575058235899434	437
comp44516_c0	NM	219.00	2.39177741635304	1770
comp409934_c0	NM	11.00	0.494508933804755	430
comp46527_c0	NM	346.81	6.37273389501517	1052
comp28324_c0	NM	2.00	0.185873113230808	208
comp15368_c0	NM	6.00	0.429573417244534	270
comp43547_c0	NM	278.55	3.97974530066957	1353
comp47763_c0	NM	4937.20	35.8932096287654	2659
comp39875_c0	NM	68.00	4.53274019575267	290
comp175681_c0	NM	3.00	0.277475652287139	209
comp38691_c0	NM	1571.13	25.0380921159054	1213
comp155665_c0	NM	22.00	0.975407529981855	436
comp49409_c2	NM	92.00	3.30563930742077	538
comp46779_c0	NM	61706.29	546.418774042694	2183
comp412104_c0	NM	4.00	0.377186415141542	205
comp34954_c0	NM	2.00	0.169568454175474	228
comp156294_c0	NM	7.00	0.479842646922086	282
comp28273_c1	NM	15.00	0.953822554737041	304
comp49463_c0	NM	1933.01	15.0368760591765	2485
comp485152_c0	NM	4.00	0.368205786209601	210
comp48035_c0	NM	409.00	4.32747605056686	1827
comp44087_c0	NM	152.00	3.15944319779851	930
comp37333_c0	NM	28.00	2.51750002664239	215
comp627442_c0	NM	3.00	0.239638063338893	242
comp40019_c0	NM	60084.04	959.102219083053	1211
comp32304_c0	NM	9.00	0.614760544113203	283
comp35940_c0	NM	84.00	2.58153818312296	629
comp46583_c0	NM	176.00	2.39593060885684	1420
comp27093_c0	NM	3.00	0.253241970864682	229
comp611590_c0	NM	3.00	0.245730556474628	236
comp2286_c0	NM	7.00	0.485002245276087	279
comp127946_c0	NM	5.00	0.447472309629723	216
comp346918_c0	NM	4.00	0.354693647266129	218
comp269279_c0	NM	5.00	0.418415666147274	231
comp492683_c0	NM	8.00	0.448250522342123	345
comp19711_c0	NM	2.00	0.145892858686823	265
comp35960_c0	NM	48.94	2.52954421603646	374
comp47061_c0	NM	5015.86	34.2375019166341	2832
comp13618_c0	NM	5.00	0.322180062933401	300
comp373634_c0	NM	5.00	0.473794210196177	204
comp47167_c0	NM	25083.70	186.782774528564	2596
comp44696_c0	NM	72714.60	651.660484121754	2157
comp33523_c0	NM	37.00	1.04720313281427	683
comp71005_c0	NM	17.00	1.52848215903288	215
comp50281_c0	NM	1858.01	7.10099381649926	5058
comp305380_c0	NM	6.00	0.427988275483484	271
comp272133_c0	NM	5.00	0.455915183396322	212
comp41915_c0	NM	839.73	13.744839843204	1181
comp15133_c0	NM	5.00	0.447472309629723	216
comp510232_c0	NM	2.00	0.170315451770961	227
comp956804_c0	NM	1.00	0.0859146834489068	225
comp532119_c0	NM	2.00	0.143191139081511	270
comp43440_c0	NM	31.00	1.16134673848086	516
comp353439_c0	NM	5.00	0.402725078666751	240
comp33363_c0	NM	15.00	1.35496288149561	214
comp47221_c0	NM	8371.34	82.9020137716258	1952
comp45914_c0	NM	552.85	6.09642605109175	1753
comp37796_c1	NM	2306.34	77.4017464943562	576
comp345952_c0	NM	8.00	0.430770000579477	359
comp29175_c0	NM	43.00	3.71082393914363	224
comp248682_c0	NM	13.00	0.518145255851655	485
comp957_c0	NM	8.00	0.647056193339047	239
comp117478_c0	NM	8.00	0.765576387168477	202
comp32154_c0	NM	46.99	1.24092140633119	732
comp548689_c0	NM	7.00	0.520444717046263	260
comp330973_c0	NM	6.00	0.255473177656441	454
comp21223_c0	NM	8.00	0.616121235888575	251
comp150403_c0	NM	7.00	0.514508085292883	263
comp16743_c0	NM	6.00	0.337165182139605	344
comp11923_c0	NM	0.00	0	218
comp26793_c0	NM	4.00	0.380902537458208	203
comp37624_c1	NM	900.79	32.8547070441258	530
comp14111_c0	NM	0.00	0	218
comp40824_c2	NM	18.00	1.48065731050244	235
comp41562_c0	NM	582.72	7.08455721783212	1590
comp34901_c0	NM	97.01	5.29740472968969	354
comp538051_c0	NM	3.00	0.269732145711684	215
comp46988_c0	NM	1258.11	17.6617847048863	1377
comp276572_c0	NM	5.00	0.333289720275932	290
comp47560_c0	NM	3432.21	23.0372840375135	2880
comp46371_c0	NM	451.79	3.36420024574764	2596
comp257311_c0	NM	13.00	0.37229696161193	675
comp47344_c0	NM	2684.01	29.7500405062114	1744
comp34610_c0	NM	7.00	0.647443188669992	209
comp50582_c0	NM	1780.77	13.4625402581911	2557
comp42789_c1	NM	1483.06	20.6398429431537	1389
comp33583_c0	NM	33.00	1.57900129853498	404
comp29716_c0	NM	20.00	0.822587394723576	470
comp45298_c0	NM	229.00	2.20675676206626	2006
comp48578_c0	NM	2504.21	23.0187313951056	2103
comp781858_c0	NM	2.00	0.177346823633065	218
comp43468_c0	NM	755.00	20.0477429270372	728
comp42644_c0	NM	351.00	4.21435535737728	1610
comp948_c0	NM	24.00	1.00419759875346	462
comp15787_c0	NM	6.00	0.330441090188103	351
comp673112_c0	NM	2.00	0.147563387603084	262
comp560521_c0	NM	3.00	0.254352681263211	228
comp48961_c0	NM	79.97	2.0862137354481	741
comp42232_c0	NM	95.00	2.1132639340856	869
comp911771_c0	NM	2.00	0.191394096792119	202
comp105538_c0	NM	14.00	1.10914447895105	244
comp45407_c0	NM	167.00	1.57937584666961	2044
comp1230692_c0	NM	1.00	0.090330858766374	214
comp12684_c0	NM	0.00	0	233
comp624730_c0	NM	3.00	0.277475652287139	209
comp350341_c0	NM	2.00	0.192346306228896	201
comp349000_c0	NM	7.00	0.428214007696292	316
comp813638_c0	NM	1.00	0.096173153114448	201
comp38933_c0	NM	65.94	2.22844965207991	572
comp261856_c0	NM	10.00	0.490629537462031	394
comp47016_c0	NM	1261.24	18.0064866724131	1354
comp45781_c0	NM	5850.06	36.327132007019	3113
comp213289_c0	NM	16.00	0.546453816989513	566
comp191320_c0	NM	14.00	0.648995810225555	417
comp41505_c0	NM	50.00	2.15265075456615	449
comp406846_c0	NM	5.00	0.339136908350948	285
[truncated: 46,012 more rows]
