# Supplementary material for: Transcriptome sequencing and SNP detection in Phoebe chekiangensis
Source: PeerJ. 2017 May 10;5:e3193. doi: 10.7717/peerj.3193 (PMC5428327; doi:10.7717/peerj.3193)
Supplement: File S3 — The results of putative SSRs using Misa. [file peerj-05-3193-s003.misa]

ID	SSR nr.	SSR type	SSR	size	start	end
comp43144_c0	1	p3	(CTT)5	15	1572	1586
comp490391_c0	1	p1	(T)14	14	9	22
comp46129_c1	1	p2	(TC)10	20	1	20
comp47657_c2	1	p1	(A)20	20	2	21
comp50802_c0	1	p2	(GA)6	12	31	42
comp50802_c0	2	p3	(GCA)5	15	2021	2035
comp50802_c0	3	p2	(AT)6	12	3738	3749
comp35425_c0	1	p1	(A)17	17	1	17
comp459324_c0	1	p3	(AAC)5	15	2	16
comp459324_c0	2	p2	(AG)7	14	161	174
comp36160_c0	1	p1	(A)11	11	751	761
comp46739_c0	1	p3	(AAG)5	15	7	21
comp43815_c0	1	p3	(CTT)7	21	1866	1886
comp34330_c0	1	p2	(CT)9	18	44	61
comp538355_c0	1	p1	(A)10	10	184	193
comp39985_c0	1	p2	(GA)8	16	888	903
comp48729_c0	1	p2	(TC)6	12	2123	2134
comp39079_c1	1	p3	(AAG)5	15	1	15
comp39079_c1	2	p2	(GA)6	12	623	634
comp47731_c0	1	p1	(T)10	10	414	423
comp45610_c0	1	p2	(AG)6	12	1379	1390
comp28464_c0	1	p1	(T)13	13	144	156
comp22263_c0	1	p2	(GA)10	20	192	211
comp34693_c1	1	p1	(T)18	18	4	21
comp33462_c0	1	p2	(AG)10	20	1	20
comp33462_c0	2	p1	(T)17	17	1747	1763
comp30460_c0	1	p2	(AG)6	12	160	171
comp43247_c0	1	p1	(A)14	14	807	820
comp43247_c0	2	p1	(A)11	11	1431	1441
comp43866_c0	1	c	(CT)6ccccatggctgtcagaaatcgtgccgtaacgaat(CTC)5	61	28	88
comp32537_c0	1	p1	(T)14	14	1142	1155
comp30051_c0	1	p1	(T)12	12	262	273
comp39142_c1	1	p3	(TTC)5	15	196	210
comp45817_c0	1	p2	(GA)6	12	12	23
comp30286_c0	1	p1	(A)11	11	73	83
comp161315_c0	1	p1	(T)10	10	139	148
comp1937_c0	1	p1	(A)10	10	149	158
comp488_c0	1	p1	(A)13	13	150	162
comp488_c0	2	p1	(T)12	12	340	351
comp45060_c0	1	p1	(T)10	10	949	958
comp41418_c0	1	p2	(CT)7	14	1	14
comp770_c0	1	p2	(GA)9	18	533	550
comp47215_c0	1	p2	(TC)7	14	1814	1827
comp43353_c1	1	p3	(TTG)6	18	245	262
comp37279_c0	1	p3	(AGA)7	21	1	21
comp37279_c0	2	p1	(A)12	12	533	544
comp633495_c0	1	p1	(A)10	10	76	85
comp50121_c0	1	p3	(GAA)5	15	102	116
comp21668_c0	1	p3	(AAG)7	21	1	21
comp49417_c0	1	p1	(T)14	14	180	193
comp92664_c0	1	p2	(AG)10	20	370	389
comp31991_c0	1	p1	(A)14	14	1670	1683
comp22841_c0	1	p1	(T)20	20	21	40
comp22798_c0	1	p1	(T)12	12	785	796
comp38928_c0	1	p2	(GA)8	16	1	16
comp44598_c0	1	p1	(T)13	13	55	67
comp44598_c0	2	p3	(GAA)5	15	1227	1241
comp50215_c0	1	p1	(A)16	16	1	16
comp40964_c0	1	p1	(A)14	14	996	1009
comp30926_c0	1	p1	(T)13	13	422	434
comp366945_c0	1	p1	(A)12	12	66	77
comp50434_c0	1	p2	(AG)10	20	1	20
comp50434_c0	2	p1	(T)12	12	145	156
comp45072_c1	1	c	(T)18c(TG)6ttgatgtgaaggaaggaaggaatggagagagatctgcttccaatgaatc(TCT)5	95	1	95
comp35333_c1	1	p1	(A)11	11	121	131
comp559658_c0	1	p3	(CGC)5	15	168	182
comp280494_c0	1	p1	(A)13	13	1	13
comp33770_c0	1	p1	(T)10	10	316	325
comp32081_c0	1	p3	(TTC)5	15	16	30
comp25709_c0	1	p1	(T)10	10	353	362
comp46535_c2	1	p2	(GT)7	14	1034	1047
comp45730_c0	1	p1	(A)10	10	51	60
comp45730_c0	2	p1	(A)16	16	861	876
comp310237_c0	1	p1	(A)12	12	253	264
comp920828_c0	1	p1	(A)14	14	1	14
comp920828_c0	2	p1	(A)11	11	197	207
comp37918_c0	1	p3	(AAG)5	15	370	384
comp49988_c0	1	p3	(TCC)5	15	530	544
comp44510_c0	1	c	(T)11aatgttattattcatgtattatacaaataataagagtaaaatggcactctataactgaaaaggggaaaagaaaaag(A)10	97	23	119
comp44510_c0	2	p3	(TCC)5	15	2942	2956
comp38811_c0	1	p3	(TCT)5	15	574	588
comp38811_c0	2	p3	(TTC)6	18	775	792
comp32217_c0	1	p1	(A)10	10	7	16
comp41812_c0	1	p3	(AAG)7	21	1	21
comp45159_c0	1	c	(T)13ag(T)11	26	13	38
comp42850_c0	1	p2	(AG)7	14	1373	1386
comp43015_c0	1	p3	(ATC)7	21	348	368
comp43015_c0	2	p1	(T)14	14	508	521
comp48247_c0	1	p3	(GAA)7	21	1878	1898
comp43031_c0	1	p3	(GAA)5	15	445	459
comp43031_c0	2	p3	(GAT)7	21	574	594
comp45096_c0	1	p2	(CT)7	14	208	221
comp45096_c0	2	p1	(T)10	10	1717	1726
comp44634_c0	1	p2	(GA)9	18	1	18
comp42470_c0	1	p1	(A)10	10	179	188
comp42470_c0	2	p3	(TCT)7	21	1176	1196
comp198066_c0	1	p1	(A)10	10	105	114
comp198066_c0	2	p1	(T)17	17	356	372
comp21999_c0	1	p3	(GCT)6	18	166	183
comp32955_c0	1	p1	(A)18	18	1	18
comp42513_c0	1	p3	(GCA)5	15	1	15
comp50377_c0	1	p1	(A)11	11	180	190
comp39765_c0	1	p1	(T)10	10	701	710
comp26237_c0	1	p1	(T)14	14	94	107
comp49435_c0	1	p1	(A)10	10	434	443
comp49435_c0	2	p3	(AGA)7	21	3064	3084
comp440498_c0	1	p1	(A)18	18	291	308
comp281429_c0	1	p1	(T)16	16	1	16
comp31194_c0	1	p1	(A)20	20	1	20
comp46145_c0	1	p3	(ATG)5	15	791	805
comp22776_c0	1	p3	(GGA)5	15	129	143
comp43748_c0	1	p1	(A)10	10	754	763
comp36059_c0	1	p3	(GAA)6	18	389	406
comp48185_c0	1	p1	(A)11	11	404	414
comp48185_c0	2	p1	(T)11	11	2137	2147
comp34681_c0	1	p2	(AG)9	18	501	518
comp33582_c0	1	c	(GA)6tagagatagattggtctgagatgaattcgatgattgggtgattcgatctgagaagttggaattaagagggagttgg(TGAT)5tgtgatcgatgggaaatcgatagatggatttgaaggaaagaaacgggctttggcgatggcgattttgtgag(GAA)5	194	170	363
comp27766_c0	1	p3	(ATG)7	21	1	21
comp7018_c0	1	p1	(T)10	10	1	10
comp38980_c0	1	p1	(T)20	20	858	877
comp41428_c0	1	p1	(A)10	10	163	172
comp41428_c0	2	c	(GCT)5tcttcttctccttctc(CT)8ccc(CTT)5	65	1296	1360
comp33531_c0	1	c	(TCA)5aggaaatccaacccattttcaggcacttgataagatc(TTA)5	67	267	333
comp33531_c0	2	c	(A)12gaatatccgcaactttttcattgagttgaactttatttgtcaatttcaatactagtgaacagcatgcacaatgaagtgtg(A)16	108	1946	2053
comp19442_c0	1	p3	(TGC)5	15	187	201
comp37678_c0	1	p2	(CA)7	14	121	134
comp175497_c0	1	p1	(T)12	12	1	12
comp175497_c0	2	p3	(AAG)5	15	254	268
comp44804_c0	1	p2	(AG)10	20	1	20
comp49625_c0	1	p1	(A)19	19	2	20
comp37379_c0	1	p1	(A)11	11	414	424
comp43853_c0	1	p3	(CCT)6	18	1	18
comp165294_c0	1	p2	(CT)8	16	147	162
comp316308_c0	1	p1	(A)16	16	1	16
comp316308_c0	2	p1	(A)15	15	311	325
comp233565_c0	1	p3	(AGG)5	15	102	116
comp29121_c0	1	p2	(TC)9	18	7	24
comp49522_c1	1	p3	(AAG)7	21	3536	3556
comp32318_c0	1	p1	(A)14	14	16	29
comp39783_c0	1	p1	(A)10	10	85	94
comp34709_c0	1	p2	(CT)10	20	607	626
comp26321_c0	1	p2	(GA)9	18	1	18
comp45103_c0	1	p2	(AG)6	12	719	730
comp35260_c0	1	p1	(A)10	10	76	85
comp29604_c0	1	p2	(AG)6	12	7	18
comp20252_c0	1	p1	(T)16	16	664	679
comp37049_c0	1	p1	(A)20	20	1	20
comp46660_c1	1	p1	(T)11	11	116	126
comp45279_c0	1	p2	(AG)8	16	1940	1955
comp48812_c0	1	p1	(T)10	10	1989	1998
comp1403_c0	1	p3	(TCA)7	21	1	21
comp39959_c0	1	c	(TC)7gctctgtcgcaaaagagagattcggttcgctaacattccccgatgggtgatgctgatcccgctcaa(CCT)5	95	54	148
comp28796_c0	1	p1	(T)12	12	173	184
comp48347_c0	1	p1	(T)10	10	101	110
comp48347_c0	2	p2	(CT)6	12	989	1000
comp639984_c0	1	c	(T)10gg(T)10	22	1	22
comp36739_c0	1	p1	(A)11	11	536	546
comp28840_c0	1	p2	(GA)6	12	198	209
comp45058_c0	1	p1	(A)10	10	1256	1265
comp42812_c0	1	p3	(GAT)5	15	839	853
comp50782_c0	1	c	(TCA)5(GAA)5	30	1388	1417
comp45573_c0	1	p1	(A)10	10	452	461
comp45573_c0	2	p2	(GA)7	14	2476	2489
comp38453_c0	1	p1	(T)11	11	173	183
comp38453_c0	2	p2	(AG)6	12	1182	1193
comp50673_c0	1	p2	(AG)9	18	1	18
comp50673_c0	2	p1	(A)13	13	1241	1253
comp50673_c0	3	p2	(AG)6	12	1374	1385
comp43926_c0	1	p3	(CTT)5	15	863	877
comp33117_c0	1	p1	(A)14	14	1	14
comp35319_c0	1	p1	(A)13	13	182	194
comp35319_c0	2	p2	(GA)9	18	367	384
comp613781_c0	1	p2	(TC)8	16	9	24
comp50477_c0	1	p1	(A)12	12	4444	4455
comp50477_c0	2	p2	(GA)7	14	4773	4786
comp31709_c0	1	p1	(A)13	13	25	37
comp31709_c0	2	p1	(A)10	10	290	299
comp40146_c1	1	p1	(T)10	10	591	600
comp17671_c0	1	p1	(A)19	19	1	19
comp40103_c0	1	p3	(TTC)5	15	131	145
comp464_c0	1	p2	(GA)6	12	1	12
comp46413_c0	1	p2	(CT)8	16	67	82
comp46522_c0	1	p2	(CT)6	12	1	12
comp34581_c0	1	p1	(T)12	12	288	299
comp34127_c0	1	p2	(TC)10	20	397	416
comp16391_c0	1	p2	(AC)7	14	45	58
comp45584_c0	1	p2	(CT)8	16	1	16
comp45584_c0	2	p1	(T)11	11	1951	1961
comp46436_c1	1	p2	(CT)10	20	1	20
comp46436_c1	2	p2	(GA)9	18	173	190
comp403495_c0	1	p2	(GA)9	18	198	215
comp46495_c0	1	p3	(GGA)6	18	1	18
comp46495_c0	2	p1	(A)10	10	1433	1442
comp46495_c0	3	p1	(T)10	10	1740	1749
comp17289_c0	1	p3	(AGA)6	18	227	244
comp45681_c0	1	p1	(T)10	10	232	241
comp45681_c0	2	p2	(TC)10	20	1603	1622
comp41848_c0	1	p1	(T)10	10	708	717
comp35261_c0	1	p3	(TAT)5	15	191	205
comp27704_c0	1	p3	(TGC)5	15	45	59
comp46216_c0	1	p1	(A)10	10	71	80
comp353777_c0	1	p1	(A)12	12	101	112
comp31453_c0	1	p2	(TG)6	12	256	267
comp38763_c0	1	p3	(GAC)5	15	374	388
comp43770_c0	1	p2	(CT)10	20	1	20
comp38182_c0	1	p1	(A)10	10	38	47
comp31986_c0	1	p1	(T)10	10	385	394
comp22700_c0	1	p3	(GAG)6	18	1	18
comp462028_c0	1	p1	(G)10	10	16	25
comp52580_c0	1	p2	(AG)7	14	39	52
comp45620_c0	1	p1	(T)10	10	326	335
comp45620_c0	2	p1	(A)14	14	1515	1528
comp48959_c0	1	p2	(TC)10	20	1	20
comp43104_c0	1	p3	(TTA)6	18	145	162
comp27436_c0	1	p1	(T)12	12	583	594
comp144778_c0	1	p2	(GA)8	16	255	270
comp28091_c0	1	p1	(T)19	19	1	19
comp246879_c0	1	p1	(T)19	19	1	19
comp47955_c0	1	p2	(CT)10	20	1	20
comp39885_c0	1	p1	(A)20	20	1	20
comp50711_c0	1	p2	(AG)6	12	3740	3751
comp280678_c0	1	p1	(A)16	16	1	16
comp50969_c0	1	p1	(A)10	10	173	182
comp50969_c0	2	p1	(T)10	10	7150	7159
comp195720_c0	1	p1	(T)14	14	993	1006
comp34207_c0	1	p2	(AC)6	12	30	41
comp35297_c0	1	p3	(GAG)6	18	3	20
comp32733_c0	1	p3	(GAA)5	15	288	302
comp47416_c2	1	p1	(A)21	21	1	21
comp47416_c2	2	p1	(T)21	21	4395	4415
comp39997_c0	1	c	(AG)6ggagaagaaagagaaaagaagaggagaaacatggcagcttctgctctctcttccatatgggtcccaatctgttcttcttcctacatcaataa(CAG)6	122	220	341
comp44901_c0	1	p1	(A)11	11	1815	1825
comp317763_c0	1	p1	(A)10	10	93	102
comp46347_c0	1	p3	(AGA)6	18	1861	1878
comp47793_c0	1	p2	(AG)8	16	1	16
comp38030_c0	1	p1	(A)11	11	1	11
comp38030_c0	2	p2	(AG)10	20	765	784
comp24513_c0	1	p2	(CT)10	20	449	468
comp45065_c0	1	p2	(CT)6	12	98	109
comp25599_c0	1	p1	(T)15	15	288	302
comp229144_c0	1	p2	(AG)9	18	1	18
comp49695_c0	1	p1	(T)10	10	496	505
comp49695_c0	2	p3	(ATC)5	15	615	629
comp91313_c0	1	c	(A)12tccaaccaaacaaag(A)10gtacaataattt(A)11	60	11	70
comp91313_c0	2	p3	(AGG)5	15	488	502
comp40940_c0	1	p3	(AGA)6	18	1	18
comp42242_c0	1	p1	(T)11	11	1530	1540
comp307489_c0	1	p1	(A)15	15	31	45
comp49821_c0	1	p3	(GTC)6	18	1	18
comp24844_c0	1	p3	(GAA)6	18	1	18
comp231792_c0	1	p1	(A)10	10	443	452
comp231792_c0	2	p1	(A)10	10	580	589
comp38846_c0	1	p3	(CTC)5	15	132	146
comp37339_c0	1	c	(TC)7tgtgtgtg(TA)7	36	1	36
comp37339_c0	2	p2	(AT)9	18	430	447
comp49898_c2	1	p1	(A)10	10	453	462
comp174774_c0	1	p1	(T)12	12	63	74
comp174774_c0	2	p1	(A)10	10	210	219
comp38536_c0	1	p2	(TC)6	12	61	72
comp38536_c0	2	p1	(A)10	10	737	746
comp20388_c0	1	p1	(A)10	10	246	255
comp43831_c0	1	p2	(GA)11	22	1	22
comp43831_c0	2	p1	(T)11	11	1772	1782
comp43114_c0	1	p3	(ACC)7	21	256	276
comp43114_c0	2	p3	(TCT)6	18	788	805
comp41436_c0	1	p2	(TC)6	12	12	23
comp35961_c0	1	p2	(AG)9	18	1	18
comp38649_c0	1	p2	(GA)8	16	706	721
comp741874_c0	1	p3	(ACA)7	21	1	21
comp29330_c0	1	p2	(CT)7	14	119	132
comp39075_c0	1	p1	(A)10	10	124	133
comp39075_c0	2	c*	(AG)6(GAGG)5*	29	1202	1230
comp44396_c0	1	p1	(A)10	10	384	393
comp44396_c0	2	p2	(GA)10	20	1739	1758
comp1141656_c0	1	p3	(TCA)5	15	150	164
comp29240_c0	1	p1	(A)17	17	1	17
comp43641_c0	1	p3	(CAC)6	18	6	23
comp49294_c0	1	p3	(GAA)6	18	1	18
comp49294_c0	2	p3	(AGA)5	15	917	931
comp49294_c0	3	p3	(TGA)6	18	1070	1087
comp50107_c0	1	p2	(AG)9	18	3439	3456
comp227096_c0	1	p1	(A)17	17	2	18
comp417917_c0	1	c	(T)10c(T)11	22	205	226
comp37294_c0	1	p1	(T)11	11	329	339
comp47372_c0	1	p2	(AG)10	20	2266	2285
comp350579_c0	1	p2	(GA)8	16	353	368
comp47518_c1	1	p1	(T)20	20	1	20
comp43026_c0	1	p1	(A)22	22	1374	1395
comp2578_c0	1	p2	(AT)7	14	287	300
comp41583_c0	1	p1	(A)21	21	3	23
comp37313_c1	1	p1	(A)21	21	1	21
comp37313_c1	2	p1	(A)21	21	1385	1405
comp49397_c0	1	p3	(TCT)7	21	1	21
comp49397_c0	2	p3	(AGA)6	18	560	577
comp47396_c0	1	p1	(T)10	10	976	985
comp36902_c0	1	p1	(T)20	20	1	20
comp39390_c0	1	p1	(A)13	13	260	272
comp44111_c0	1	c	(AG)8gg(A)10	28	43	70
comp44111_c0	2	p1	(T)11	11	1516	1526
comp36031_c0	1	p1	(A)19	19	1	19
comp39805_c1	1	p2	(CT)9	18	4	21
comp35388_c0	1	p1	(T)10	10	1	10
comp32686_c0	1	p1	(A)11	11	59	69
comp37301_c0	1	p2	(AG)9	18	1	18
comp37301_c0	2	p2	(AG)9	18	1125	1142
comp46707_c0	1	p1	(A)10	10	78	87
comp101539_c0	1	p1	(T)15	15	1	15
comp39866_c0	1	p3	(TCC)5	15	209	223
comp188393_c0	1	p1	(T)18	18	1	18
comp358408_c0	1	p1	(A)11	11	11	21
comp32966_c0	1	p3	(ATC)6	18	15	32
comp33096_c0	1	p3	(ACC)7	21	6	26
comp33096_c0	2	p1	(T)11	11	386	396
comp47412_c0	1	p1	(A)10	10	129	138
comp46500_c0	1	p1	(T)16	16	1575	1590
comp43046_c0	1	p2	(GA)10	20	1156	1175
comp38007_c0	1	p1	(T)13	13	36	48
comp38007_c0	2	p1	(T)16	16	554	569
comp36413_c0	1	p3	(TTC)5	15	36	50
comp229429_c0	1	p2	(CT)10	20	1	20
comp28109_c0	1	p2	(AG)6	12	1	12
comp50262_c0	1	p1	(T)11	11	3713	3723
comp511072_c0	1	p1	(T)10	10	1	10
comp41680_c0	1	p1	(A)10	10	136	145
comp38228_c0	1	p1	(A)14	14	1012	1025
comp274520_c0	1	p1	(T)10	10	215	224
comp48463_c0	1	p3	(TTG)5	15	2637	2651
comp49680_c1	1	c	(TC)6(GC)6	24	1	24
comp33417_c0	1	p1	(T)10	10	196	205
comp195995_c0	1	p1	(A)13	13	172	184
comp37752_c0	1	p2	(AG)10	20	1	20
comp45870_c0	1	p1	(A)15	15	139	153
comp46547_c0	1	p2	(GA)10	20	1	20
comp48263_c1	1	p3	(TCT)5	15	1838	1852
comp39435_c0	1	p2	(CT)10	20	852	871
comp42289_c0	1	p1	(A)12	12	94	105
comp38471_c0	1	p1	(T)10	10	549	558
comp38471_c0	2	p1	(T)10	10	767	776
comp49331_c0	1	p3	(GAG)7	21	2723	2743
comp45423_c0	1	p1	(T)11	11	1	11
comp45423_c0	2	p2	(AG)11	22	1646	1667
comp49122_c0	1	p2	(CA)6	12	282	293
comp50751_c2	1	p3	(ACG)5	15	4044	4058
comp318615_c0	1	p2	(TC)7	14	110	123
comp42043_c0	1	p3	(GAA)6	18	2	19
comp42043_c0	2	p1	(A)15	15	898	912
comp42043_c0	3	p1	(T)12	12	1230	1241
comp45977_c0	1	p3	(ATC)6	18	371	388
comp304131_c0	1	p2	(AC)6	12	15	26
comp83037_c0	1	p2	(GA)10	20	386	405
comp33828_c0	1	p1	(A)11	11	13	23
comp33828_c0	2	p1	(T)10	10	728	737
comp12745_c0	1	p1	(T)11	11	9	19
comp491960_c0	1	p3	(AGA)5	15	39	53
comp50600_c0	1	p3	(TCA)7	21	1	21
comp50600_c0	2	p2	(CT)6	12	162	173
comp32899_c0	1	p1	(T)20	20	188	207
comp950382_c0	1	p3	(CAT)6	18	62	79
comp35703_c0	1	p1	(T)10	10	102	111
comp50759_c0	1	p2	(AG)8	16	719	734
comp50243_c0	1	p1	(A)15	15	265	279
comp50243_c0	2	p3	(TCC)8	24	441	464
comp50243_c0	3	p1	(T)22	22	3728	3749
comp48212_c0	1	p2	(TC)9	18	7	24
comp32488_c0	1	p4	(GTAT)5	20	439	458
comp44807_c0	1	p3	(TCT)6	18	1	18
comp45652_c0	1	p3	(AAC)5	15	9	23
comp45652_c0	2	p1	(T)10	10	465	474
comp48871_c0	1	p3	(CAA)5	15	529	543
comp347738_c0	1	p1	(T)15	15	245	259
comp312574_c0	1	p1	(A)11	11	202	212
comp20481_c0	1	c	(A)10tagaggataggtcacaatagccacagtgggatagaa(CT)6	58	117	174
comp35014_c0	1	p2	(AG)9	18	199	216
comp30676_c0	1	p1	(A)10	10	10	19
comp277047_c0	1	p3	(TTC)5	15	8	22
comp43086_c0	1	p3	(TGT)5	15	145	159
comp37023_c0	1	c	(CAA)5gaaaacaagaacc(T)11	39	10	48
comp261459_c0	1	p1	(T)14	14	1	14
comp43693_c0	1	p3	(GTG)5	15	453	467
comp31253_c0	1	p3	(TTC)7	21	1	21
comp120032_c0	1	p1	(T)16	16	946	961
comp249554_c0	1	c	(T)12ggtattatttctttaactaagtattattttctcagtggcctttagaaacctacattccatcactaagcttcc(T)17	101	29	129
comp46726_c0	1	p3	(AGA)5	15	2400	2414
comp191327_c0	1	c	(GA)7gggagcttgccgtcaccgagcttgagagagagacagcaccgagcttgacagggagcttgctgtcgtcgagctt(GA)7	101	1	101
comp191327_c0	2	p2	(GA)9	18	243	260
comp49269_c0	1	p1	(A)10	10	16	25
comp49269_c0	2	p3	(TGT)5	15	1181	1195
comp49269_c0	3	p2	(TC)7	14	1320	1333
comp40985_c0	1	p1	(A)10	10	976	985
comp50219_c0	1	p1	(A)21	21	1	21
comp44221_c0	1	p2	(GA)10	20	1111	1130
comp43958_c0	1	p1	(A)14	14	1	14
comp35227_c0	1	p2	(AG)6	12	18	29
comp35227_c0	2	p1	(T)19	19	449	467
comp42489_c0	1	p2	(TC)7	14	1622	1635
comp43734_c0	1	p3	(GAC)5	15	14	28
comp35881_c0	1	p1	(A)20	20	336	355
comp404527_c0	1	p1	(T)17	17	312	328
comp26478_c0	1	p1	(A)16	16	1	16
comp36434_c0	1	p1	(A)13	13	166	178
comp46633_c0	1	p1	(T)11	11	508	518
comp46633_c0	2	p3	(GGT)5	15	918	932
comp41759_c0	1	p2	(CT)8	16	65	80
comp25458_c0	1	p2	(CT)6	12	244	255
comp40790_c0	1	p3	(CGG)5	15	171	185
comp40459_c0	1	p1	(A)12	12	45	56
comp40459_c0	2	p4	(CAAG)5	20	169	188
comp67750_c0	1	p2	(TA)11	22	1	22
comp26775_c0	1	c	(T)12a(T)10	23	1	23
comp39326_c0	1	p1	(A)20	20	543	562
comp43784_c0	1	p1	(A)15	15	213	227
comp43784_c0	2	p2	(GA)10	20	1379	1398
comp49227_c0	1	p2	(TC)6	12	1252	1263
comp49227_c0	2	p1	(A)11	11	1701	1711
comp45865_c0	1	p3	(CTT)6	18	1	18
comp227762_c0	1	p1	(T)10	10	60	69
comp47533_c0	1	p2	(AG)8	16	1	16
comp29400_c0	1	p2	(GA)9	18	1	18
comp40779_c0	1	p1	(A)17	17	1128	1144
comp43746_c0	1	p1	(T)20	20	2180	2199
comp41998_c0	1	p2	(GA)9	18	1846	1863
comp34183_c0	1	p1	(T)10	10	437	446
comp49557_c0	1	p2	(CT)6	12	3169	3180
comp44440_c0	1	p3	(ATG)6	18	1	18
comp25316_c0	1	p1	(T)11	11	1335	1345
comp25316_c0	2	p1	(T)10	10	1920	1929
comp31218_c0	1	p1	(A)15	15	55	69
comp365332_c0	1	p1	(A)10	10	88	97
comp48140_c0	1	p2	(AG)6	12	1588	1599
comp34375_c0	1	p1	(A)14	14	505	518
comp44286_c0	1	p3	(CTG)5	15	752	766
comp44286_c0	2	p2	(AG)7	14	1260	1273
comp36711_c0	1	p1	(T)12	12	926	937
comp26394_c1	1	p1	(A)16	16	370	385
comp50807_c1	1	p3	(TTG)5	15	3442	3456
comp50807_c1	2	p3	(GGA)5	15	3560	3574
comp40693_c0	1	p1	(A)11	11	21	31
comp50494_c0	1	p1	(A)10	10	38	47
comp46876_c0	1	p2	(AG)6	12	212	223
comp50814_c1	1	p3	(CCT)5	15	2302	2316
comp50814_c1	2	p1	(T)11	11	2530	2540
comp50814_c1	3	p1	(A)12	12	2678	2689
comp21096_c0	1	p1	(A)17	17	226	242
comp31914_c0	1	p4	(CTTT)5	20	473	492
comp45830_c0	1	p2	(CT)10	20	2	21
comp45830_c0	2	p1	(T)12	12	595	606
comp490590_c0	1	p2	(TG)7	14	7	20
comp48307_c1	1	p1	(A)10	10	325	334
comp42567_c0	1	p3	(CCA)5	15	137	151
comp42567_c0	2	p3	(TCT)5	15	308	322
comp45320_c0	1	p1	(A)17	17	1	17
comp361232_c0	1	p1	(T)12	12	59	70
comp36906_c0	1	p1	(T)20	20	1	20
comp32912_c0	1	p3	(AAT)5	15	21	35
comp48336_c0	1	c	(TC)7ta(AC)7	30	227	256
comp379065_c0	1	c	(A)10caagaaagcaggggtgcggagcaagtggagactaaggaaatttcctcgaaggagcctcctgtgg(A)12	86	59	144
comp647618_c0	1	p1	(A)10	10	13	22
comp175308_c0	1	c	(GAA)5agctgagagtaagaagagt(AAG)7	55	178	232
comp57891_c0	1	p1	(A)21	21	1	21
comp57891_c0	2	p1	(T)11	11	407	417
comp34850_c3	1	p3	(AAG)5	15	314	328
comp41532_c0	1	p1	(T)12	12	89	100
comp41532_c0	2	p3	(GAT)5	15	761	775
comp41532_c0	3	p1	(A)12	12	1365	1376
comp50557_c0	1	p1	(A)11	11	33	43
comp50646_c2	1	p1	(A)16	16	157	172
comp631376_c0	1	p1	(A)18	18	1	18
comp40961_c0	1	p2	(TC)6	12	100	111
comp5321_c0	1	p1	(T)12	12	213	224
comp419681_c0	1	p1	(A)12	12	1	12
comp29364_c0	1	p1	(A)18	18	51	68
comp717_c1	1	p1	(A)17	17	1	17
comp39846_c0	1	p2	(TC)10	20	1	20
comp25564_c0	1	p3	(TTC)6	18	139	156
comp56206_c0	1	p1	(A)21	21	3	23
comp35642_c0	1	p2	(GA)6	12	15	26
comp35642_c0	2	p3	(GAA)6	18	174	191
comp48653_c1	1	p1	(A)19	19	3	21
comp23061_c0	1	c	(TC)8tgcgtcttctctctctttctctttcgaacgctctcttc(GAA)5cc(AGA)5	86	1	86
comp366650_c0	1	p1	(A)18	18	1	18
comp45539_c0	1	p3	(GGA)5	15	1732	1746
comp25753_c0	1	p2	(GA)10	20	1	20
comp25753_c0	2	p1	(T)10	10	460	469
comp40866_c0	1	p3	(GGA)6	18	1	18
comp44516_c0	1	p2	(CT)9	18	1	18
comp46527_c0	1	p1	(T)12	12	110	121
comp43547_c0	1	p1	(A)11	11	250	260
comp43547_c0	2	p3	(TCA)7	21	556	576
comp43547_c0	3	p2	(CT)8	16	1121	1136
comp39875_c0	1	p3	(TTG)5	15	249	263
comp155665_c0	1	p3	(TGT)7	21	416	436
comp49409_c2	1	p3	(TCT)6	18	1	18
comp49463_c0	1	p2	(AG)8	16	2469	2484
comp40019_c0	1	p1	(A)11	11	11	21
comp40019_c0	2	p2	(TG)7	14	1008	1021
comp40019_c0	3	p1	(A)10	10	1202	1211
comp127946_c0	1	p1	(A)12	12	53	64
comp35960_c0	1	p3	(AAG)6	18	1	18
comp35960_c0	2	p1	(A)12	12	227	238
comp44696_c0	1	p1	(T)11	11	2107	2117
comp50281_c0	1	p2	(AC)6	12	313	324
comp45914_c0	1	p2	(AG)10	20	1733	1752
comp117478_c0	1	p2	(GA)6	12	190	201
comp330973_c0	1	p3	(CTG)5	15	30	44
comp11923_c0	1	p1	(A)11	11	6	16
comp40824_c2	1	p1	(T)18	18	3	20
comp46988_c0	1	p1	(A)10	10	1	10
comp47344_c0	1	p2	(GA)6	12	1715	1726
comp42789_c1	1	p2	(TC)9	18	1030	1047
comp42789_c1	2	p1	(T)10	10	1252	1261
comp105538_c0	1	p1	(C)20	20	1	20
comp38933_c0	1	p2	(TA)9	18	1	18
comp261856_c0	1	p3	(TTC)5	15	1	15
comp28090_c0	1	p1	(A)18	18	311	328
comp41723_c0	1	p1	(T)10	10	1033	1042
comp49370_c0	1	p1	(T)21	21	1	21
comp49370_c0	2	p2	(GA)6	12	2016	2027
comp41438_c0	1	p3	(TGC)5	15	170	184
comp49950_c1	1	p1	(A)21	21	1	21
comp49950_c1	2	p3	(TGC)5	15	3783	3797
comp49950_c1	3	c	(TCT)5tatttgattcggta(GGAG)6ggctccgggggtaggctttcttttcccttctgcgtgc(AG)6	102	3916	4017
comp36060_c0	1	p2	(AT)11	22	527	548
comp41914_c0	1	p2	(AG)9	18	1	18
comp5302_c0	1	p1	(A)19	19	1	19
comp291097_c0	1	p2	(GT)10	20	1	20
comp47280_c0	1	p3	(GAA)5	15	1	15
comp48565_c0	1	c	(TGT)6gggtggtgttgttgttgttggtggtgctgatgttgt(TGC)5	69	155	223
comp48565_c0	2	p3	(GCT)5	15	465	479
comp14538_c0	1	p2	(TC)7	14	25	38
comp96080_c0	1	p1	(T)13	13	395	407
comp46835_c0	1	p2	(GA)7	14	83	96
comp215248_c0	1	p2	(AG)6	12	498	509
comp126591_c0	1	p1	(T)13	13	17	29
comp37190_c0	1	p2	(TC)8	16	1	16
comp42603_c0	1	p1	(T)12	12	1321	1332
comp48201_c0	1	p2	(GT)6	12	1960	1971
comp48590_c0	1	p1	(A)10	10	193	202
comp44583_c0	1	p2	(AG)10	20	1	20
comp147323_c0	1	p1	(T)17	17	1	17
comp3087_c0	1	p2	(CT)8	16	1	16
comp46334_c0	1	p2	(AG)6	12	2292	2303
comp33186_c0	1	p3	(TCC)6	18	52	69
comp45774_c1	1	p1	(A)20	20	1660	1679
comp34548_c1	1	p1	(T)17	17	1	17
comp41638_c0	1	p3	(TGG)6	18	714	731
comp32656_c0	1	p1	(A)16	16	1	16
comp32656_c0	2	p1	(A)10	10	370	379
comp43983_c0	1	p2	(AT)10	20	2235	2254
comp32748_c1	1	p1	(A)20	20	1	20
comp47202_c0	1	p1	(A)11	11	1511	1521
comp49623_c0	1	p2	(AG)7	14	2689	2702
comp36719_c0	1	c	(T)19g(GT)8	36	5	40
comp196744_c0	1	p3	(TCT)5	15	134	148
comp44842_c0	1	p1	(A)19	19	1611	1629
comp24976_c0	1	p1	(A)11	11	634	644
comp48971_c0	1	p2	(AG)6	12	1394	1405
comp43409_c0	1	p1	(T)11	11	1628	1638
comp43409_c0	2	p1	(A)12	12	1748	1759
comp44046_c3	1	p1	(T)15	15	1033	1047
comp44046_c3	2	p1	(T)18	18	1285	1302
comp62895_c0	1	p2	(CT)8	16	93	108
comp175158_c0	1	p1	(T)10	10	400	409
comp35080_c0	1	p2	(CT)9	18	2	19
comp39742_c0	1	p1	(T)13	13	803	815
comp45638_c0	1	p2	(AT)6	12	1771	1782
comp306698_c0	1	p1	(A)16	16	9	24
comp306698_c0	2	p4	(AAAG)5	20	227	246
comp50628_c0	1	p1	(A)10	10	3077	3086
comp250418_c0	1	p1	(A)14	14	34	47
comp40189_c0	1	p3	(AGG)5	15	1111	1125
comp15086_c0	1	p1	(G)12	12	197	208
comp38836_c0	1	p1	(A)10	10	285	294
comp242423_c0	1	p1	(T)13	13	123	135
comp43478_c0	1	p1	(T)23	23	1	23
comp304034_c0	1	p3	(CAG)6	18	452	469
comp22039_c0	1	p1	(T)10	10	1	10
comp51031_c0	1	p1	(T)24	24	282	305
comp45329_c0	1	p2	(AG)6	12	1	12
comp48668_c1	1	p1	(A)19	19	1	19
comp48668_c1	2	p1	(A)10	10	203	212
comp7457_c0	1	p1	(T)11	11	351	361
comp34782_c0	1	p1	(T)11	11	470	480
comp345593_c0	1	p1	(T)12	12	54	65
comp36930_c0	1	p1	(A)15	15	10	24
comp48430_c0	1	p2	(AG)6	12	107	118
comp278770_c0	1	p1	(A)14	14	23	36
comp213271_c0	1	p1	(T)15	15	2	16
comp33126_c0	1	p1	(T)15	15	312	326
comp20287_c0	1	p2	(CT)6	12	37	48
comp39632_c0	1	p2	(AC)7	14	75	88
comp32603_c0	1	p1	(A)18	18	1	18
comp33692_c0	1	p3	(AAG)5	15	6	20
comp33692_c0	2	p3	(CAG)6	18	1069	1086
comp48661_c0	1	p2	(TC)9	18	2056	2073
comp23333_c0	1	p2	(AG)10	20	1	20
comp47503_c0	1	c	(AG)7ggagagagatgagcagcggtac(CAG)5	51	11	61
comp50844_c0	1	p3	(AGT)7	21	1	21
comp29798_c0	1	p1	(T)14	14	24	37
comp11968_c0	1	p2	(GT)7	14	302	315
comp48468_c0	1	p1	(A)14	14	14	27
comp48468_c0	2	p1	(A)11	11	144	154
comp27913_c0	1	p1	(A)15	15	242	256
comp37722_c0	1	p2	(TC)9	18	357	374
comp44584_c0	1	p2	(CT)6	12	81	92
comp24656_c0	1	p2	(GA)8	16	48	63
comp40689_c0	1	p1	(A)10	10	13	22
comp41801_c0	1	p1	(A)10	10	1523	1532
comp303835_c0	1	p3	(GAA)5	15	125	139
comp41236_c0	1	p1	(T)15	15	786	800
comp48165_c0	1	p1	(A)10	10	136	145
comp40791_c0	1	p3	(TGC)5	15	961	975
comp43452_c0	1	p2	(TC)7	14	2328	2341
comp45210_c0	1	p2	(CT)8	16	228	243
comp43903_c0	1	p1	(A)18	18	1	18
comp38550_c2	1	p3	(ATG)5	15	68	82
comp45812_c0	1	p1	(T)12	12	1	12
comp40535_c0	1	p1	(A)10	10	99	108
comp45241_c0	1	p2	(TC)8	16	444	459
comp45241_c0	2	p3	(CTC)5	15	2383	2397
comp17429_c0	1	p3	(TCT)6	18	1	18
comp40176_c0	1	p1	(T)10	10	481	490
comp49193_c0	1	p1	(T)10	10	1950	1959
comp342333_c0	1	p3	(AGA)5	15	129	143
comp494211_c0	1	p2	(AG)9	18	190	207
comp35329_c0	1	p1	(T)19	19	2	20
comp32249_c0	1	p1	(T)15	15	188	202
comp21677_c1	1	p1	(A)16	16	191	206
comp425413_c0	1	p1	(A)12	12	117	128
comp47238_c1	1	p3	(CAT)7	21	1	21
comp40564_c0	1	p1	(A)10	10	795	804
comp41897_c0	1	p2	(GA)6	12	260	271
comp41897_c0	2	p2	(GA)7	14	374	387
comp41897_c0	3	p2	(TA)8	16	1394	1409
comp39981_c0	1	p3	(GGT)7	21	218	238
comp50320_c0	1	p4	(CCAT)5	20	331	350
comp50320_c0	2	p1	(A)10	10	4311	4320
comp33544_c0	1	p1	(T)10	10	291	300
comp5644_c0	1	p3	(GAT)6	18	699	716
comp507599_c0	1	p1	(T)12	12	245	256
comp50850_c0	1	p3	(AAG)5	15	1	15
comp43520_c0	1	p1	(T)11	11	99	109
comp43314_c0	1	p2	(AG)10	20	1	20
comp35255_c1	1	p1	(T)16	16	1	16
comp25633_c0	1	p2	(GA)10	20	1	20
comp48055_c0	1	p1	(T)13	13	5	17
comp48055_c0	2	p1	(T)10	10	147	156
comp45114_c0	1	p2	(GA)9	18	1	18
comp30542_c0	1	p2	(GA)9	18	226	243
comp42913_c0	1	p1	(T)10	10	15	24
comp42913_c0	2	p2	(CT)7	14	204	217
comp37914_c0	1	p2	(CT)7	14	298	311
comp39438_c0	1	p1	(T)11	11	9	19
comp507383_c0	1	p1	(A)18	18	1	18
comp48420_c0	1	p2	(GA)6	12	3118	3129
comp49121_c0	1	p3	(ACA)5	15	4	18
comp49121_c0	2	p1	(A)11	11	1856	1866
comp45680_c4	1	p3	(GGC)5	15	355	369
comp46195_c0	1	p2	(AG)10	20	1891	1910
comp35816_c0	1	p1	(T)20	20	1056	1075
comp50572_c0	1	p2	(AG)6	12	55	66
comp35496_c0	1	p2	(AG)8	16	1	16
comp158661_c0	1	p2	(TC)6	12	94	105
comp40612_c0	1	p2	(AC)6	12	406	417
comp40612_c0	2	p3	(AAG)5	15	976	990
comp49160_c0	1	c	(A)10tccatctctgaaatcaattattcttcttctctctacatctaaaaaaatttgaacttggctcatgtctagactattgtggccggaagtaagaggt(A)11	115	62	176
comp43013_c0	1	p3	(ACA)6	18	1	18
comp40756_c0	1	p1	(A)11	11	585	595
comp41372_c1	1	p3	(TCA)5	15	204	218
comp45501_c0	1	p3	(AGA)7	21	964	984
comp26938_c0	1	p2	(TC)6	12	56	67
comp40469_c0	1	p1	(A)11	11	287	297
comp44624_c0	1	p2	(AT)11	22	1	22
comp44624_c0	2	p4	(GAAA)5	20	170	189
comp46701_c0	1	p3	(CCT)5	15	415	429
comp33313_c0	1	p3	(GAA)5	15	106	120
comp36273_c0	1	p2	(CT)8	16	316	331
comp48267_c0	1	p3	(AAT)5	15	57	71
comp500267_c0	1	p1	(A)10	10	115	124
comp500267_c0	2	p2	(AT)7	14	330	343
comp44070_c0	1	p1	(A)21	21	3	23
comp37249_c0	1	p2	(AG)6	12	185	196
comp17318_c0	1	p2	(CT)9	18	1	18
comp28002_c0	1	p1	(T)17	17	4	20
comp35225_c0	1	p2	(AG)10	20	1	20
comp35225_c0	2	c	(T)17ggc(T)19	39	454	492
comp50718_c0	1	c	(GA)6g(GAA)5	28	116	143
comp11174_c0	1	p3	(ATG)5	15	349	363
comp110616_c0	1	p2	(AG)8	16	204	219
comp40401_c0	1	p1	(A)19	19	527	545
comp41012_c0	1	p1	(T)16	16	2	17
comp4474_c0	1	p1	(T)13	13	62	74
comp50166_c2	1	p1	(T)18	18	873	890
comp43306_c0	1	p1	(T)11	11	3691	3701
comp49052_c0	1	p2	(GA)9	18	2353	2370
comp16854_c0	1	p3	(GAG)5	15	352	366
comp408987_c0	1	p3	(GAA)5	15	7	21
comp408987_c0	2	p1	(A)10	10	199	208
comp39747_c0	1	p1	(A)14	14	105	118
comp43643_c0	1	p1	(T)12	12	170	181
comp217362_c0	1	p3	(CAA)5	15	247	261
comp41095_c0	1	p2	(TC)10	20	1125	1144
comp45541_c0	1	p3	(AGG)6	18	68	85
comp6304_c0	1	p1	(T)11	11	1	11
comp42855_c0	1	p2	(GA)10	20	446	465
comp48862_c0	1	p3	(CCT)5	15	1776	1790
comp44304_c0	1	p2	(CT)11	22	1	22
comp10053_c0	1	p3	(GAT)5	15	10	24
comp43137_c0	1	p3	(TGA)6	18	355	372
comp43137_c0	2	p3	(CTC)5	15	923	937
comp43916_c0	1	p1	(A)12	12	1521	1532
comp36696_c0	1	p3	(GCT)5	15	498	512
comp32690_c0	1	p2	(AG)9	18	581	598
comp41740_c1	1	p1	(A)20	20	1	20
comp38595_c0	1	p3	(AGA)5	15	75	89
comp38096_c0	1	p1	(A)10	10	125	134
comp39281_c0	1	p1	(T)15	15	618	632
comp39281_c0	2	p1	(A)11	11	755	765
comp47581_c0	1	p3	(TGG)7	21	2578	2598
comp638119_c0	1	p1	(A)13	13	231	243
comp46826_c0	1	p3	(CTG)6	18	2169	2186
comp46826_c0	2	c	(CTT)5cagctgtagttctc(CTG)7	50	2384	2433
comp36230_c2	1	p1	(A)22	22	1	22
comp29005_c0	1	p3	(ATT)7	21	225	245
comp25771_c0	1	p2	(AG)9	18	1	18
comp34763_c1	1	p1	(T)15	15	6	20
comp39420_c0	1	p2	(GA)10	20	1	20
comp39420_c0	2	p1	(T)12	12	1269	1280
comp49309_c0	1	p3	(AGA)7	21	1	21
comp365478_c0	1	p1	(A)14	14	279	292
comp45992_c0	1	c	(TTA)8atcactagtaagggtactaatttgagagcattgttttaaactaacatatatatggggaaaagattgag(A)10	102	863	964
comp32175_c0	1	p3	(GAA)5	15	1	15
comp238923_c0	1	p1	(T)14	14	11	24
comp48960_c1	1	p1	(T)13	13	2263	2275
comp25740_c0	1	p3	(AGA)6	18	29	46
comp37640_c0	1	p1	(T)13	13	194	206
comp39824_c0	1	p2	(CT)7	14	78	91
comp50352_c0	1	p2	(GA)9	18	166	183
comp345406_c0	1	p2	(GA)9	18	206	223
comp34616_c0	1	p1	(A)11	11	41	51
comp34616_c0	2	p1	(T)14	14	520	533
comp30870_c0	1	p2	(AT)10	20	1	20
comp47831_c0	1	p2	(GA)9	18	5	22
comp41753_c0	1	p2	(AG)10	20	1482	1501
comp654073_c0	1	p2	(GT)6	12	141	152
comp12735_c0	1	p1	(T)10	10	56	65
comp45040_c0	1	p1	(A)16	16	2286	2301
comp42077_c0	1	p1	(T)10	10	1037	1046
comp41861_c0	1	p3	(TGC)7	21	285	305
comp41861_c0	2	p2	(CT)7	14	692	705
comp49999_c0	1	p3	(TCC)7	21	2017	2037
comp49999_c0	2	p2	(TC)10	20	3971	3990
comp49414_c1	1	p3	(CTG)5	15	6	20
comp38532_c0	1	p2	(GA)10	20	1	20
comp40597_c0	1	p2	(TG)6	12	1987	1998
comp37018_c0	1	p3	(GCT)7	21	754	774
comp38712_c1	1	p2	(GA)9	18	1	18
comp43905_c0	1	p1	(T)19	19	1	19
comp36799_c0	1	p2	(GA)9	18	1533	1550
comp43736_c0	1	p3	(GAG)5	15	542	556
comp48004_c0	1	c	(A)10gaggcaaataacggcaatataac(AG)6	45	3048	3092
comp500261_c0	1	p1	(A)12	12	131	142
comp272914_c0	1	p1	(T)19	19	1	19
comp46924_c0	1	p1	(A)10	10	305	314
comp35129_c0	1	p1	(T)12	12	68	79
comp35129_c0	2	p1	(A)14	14	209	222
comp362189_c0	1	p1	(A)12	12	1	12
comp362189_c0	2	p2	(AG)8	16	267	282
comp49873_c0	1	p2	(AG)8	16	1	16
comp12937_c0	1	p1	(T)10	10	90	99
comp47237_c0	1	p1	(A)12	12	180	191
comp41155_c0	1	p3	(TCT)7	21	384	404
comp356792_c0	1	p1	(A)10	10	156	165
comp40671_c0	1	p1	(A)11	11	35	45
comp45316_c2	1	p3	(TCT)6	18	275	292
comp45347_c0	1	p3	(TCC)6	18	688	705
comp49927_c0	1	p2	(AC)8	16	1424	1439
comp33759_c1	1	p2	(CT)8	16	158	173
comp50789_c0	1	p3	(TCT)6	18	1	18
comp50789_c0	2	p2	(TC)6	12	1398	1409
comp92880_c0	1	p1	(T)19	19	1	19
comp50727_c0	1	p1	(A)12	12	2128	2139
comp15223_c0	1	p1	(A)14	14	1	14
comp27548_c0	1	p1	(A)10	10	72	81
comp27548_c0	2	p2	(GA)6	12	248	259
comp412505_c0	1	p1	(T)18	18	211	228
comp503085_c0	1	p1	(A)18	18	1	18
comp23489_c0	1	p2	(AG)9	18	1	18
comp23489_c0	2	p3	(TCT)6	18	266	283
comp2457_c0	1	p1	(T)11	11	14	24
comp273203_c0	1	c	(T)10acattaattctctttaaaaccaaattttgaccgaaattcaggtaatgtcaccaaagttgcttgactttgatccacaatttct(TTC)5	107	207	313
comp39162_c0	1	p3	(TCT)7	21	1	21
comp43797_c0	1	c	(CA)7gacacactcaaagtcattga(AG)8	50	32	81
comp63391_c0	1	p1	(T)14	14	50	63
comp63391_c0	2	p1	(T)14	14	362	375
comp46266_c0	1	p2	(GA)7	14	95	108
comp38346_c0	1	c	(CTG)5cagctgcagctca(TC)10	48	908	955
comp25320_c0	1	c	(A)10ctaaaagcccgtttcttctcttatttcttcttcggtgtcactctacaaattccaaaacctctgctact(TC)8	94	1	94
comp39079_c0	1	p3	(TTC)7	21	1	21
comp39079_c0	2	p2	(AG)8	16	487	502
comp43378_c0	1	p1	(T)10	10	523	532
comp297022_c0	1	p1	(T)10	10	1	10
comp252353_c0	1	p3	(AGA)6	18	99	116
comp26194_c0	1	p3	(GAA)6	18	1	18
comp28528_c0	1	p2	(GA)8	16	161	176
comp43038_c0	1	p1	(T)17	17	7	23
comp45360_c0	1	p1	(A)14	14	1363	1376
comp33320_c0	1	p2	(GA)10	20	1	20
comp39572_c0	1	p2	(AG)8	16	154	169
comp654973_c0	1	p1	(T)14	14	118	131
comp43841_c0	1	p1	(A)10	10	173	182
comp43841_c0	2	p2	(AG)7	14	1511	1524
comp532938_c0	1	p1	(A)16	16	208	223
comp46482_c0	1	p2	(TC)8	16	213	228
comp45173_c0	1	p1	(T)12	12	2059	2070
comp205709_c0	1	p1	(A)17	17	1	17
comp913_c0	1	p1	(A)11	11	296	306
comp34676_c0	1	p2	(GA)9	18	241	258
comp35587_c0	1	p1	(A)11	11	34	44
comp41257_c0	1	p2	(AG)9	18	1395	1412
comp46630_c2	1	p1	(T)18	18	599	616
comp12840_c0	1	p2	(AG)9	18	1	18
comp34010_c0	1	p2	(TC)6	12	7	18
comp43278_c0	1	p2	(CT)9	18	4	21
comp454152_c0	1	p1	(T)10	10	179	188
comp42330_c0	1	p2	(GA)8	16	511	526
comp48246_c0	1	p2	(TC)9	18	1885	1902
comp47629_c0	1	p3	(AAG)5	15	194	208
comp34472_c0	1	p1	(A)11	11	320	330
comp46996_c0	1	p3	(TTC)6	18	298	315
comp41931_c0	1	c	(CAG)5caccaccaccaccaaggtcaacatcgagtctgttgctatcccctccaagga(CTC)6	84	170	253
comp47264_c1	1	c	(T)10ccaaagtccgcccataggccatagggtttccttttcccaccaaaattcgtctcattcttctctttctgtttctatcc(CT)7	101	12	112
comp47264_c1	2	p1	(T)11	11	2141	2151
comp42271_c0	1	p2	(TA)6	12	46	57
comp32462_c0	1	p3	(CCG)7	21	377	397
comp44816_c0	1	p1	(T)12	12	59	70
comp29537_c0	1	p1	(T)16	16	333	348
comp825784_c0	1	p2	(CT)6	12	175	186
comp49909_c0	1	p2	(TG)6	12	73	84
comp49909_c0	2	p1	(A)16	16	793	808
comp32260_c0	1	p1	(A)15	15	231	245
comp48106_c0	1	p2	(CT)9	18	47	64
comp48106_c0	2	c	(T)18cctttcc(T)18	43	1822	1864
comp48106_c0	3	p2	(AG)9	18	2407	2424
comp32120_c0	1	c	(T)20aatagcatgaactgagctggccaaggcattagatcaagtttaaactgggtctactcacattgcccagcc(T)15	104	1	104
comp36986_c0	1	p1	(A)11	11	57	67
comp45140_c0	1	p2	(GA)6	12	1296	1307
comp49994_c1	1	p3	(CTC)5	15	13	27
comp39139_c1	1	p2	(CT)7	14	1	14
comp24609_c0	1	p2	(GA)9	18	97	114
comp30809_c0	1	p1	(A)10	10	230	239
comp48384_c0	1	p2	(AG)8	16	2005	2020
comp25713_c0	1	p1	(T)11	11	326	336
comp24440_c0	1	p3	(GAA)5	15	222	236
comp303038_c0	1	p1	(T)19	19	1	19
comp38144_c0	1	p2	(CT)6	12	83	94
comp26705_c0	1	p1	(A)15	15	684	698
comp49617_c1	1	p1	(T)10	10	2658	2667
comp32045_c0	1	p2	(CA)9	18	787	804
comp46993_c0	1	p1	(A)12	12	1791	1802
comp39407_c0	1	p3	(ATC)7	21	817	837
comp50713_c0	1	c	(TC)7ttcgtttccacaaatgccagagaattagatctacaa(AC)6	62	185	246
comp50713_c0	2	p1	(T)12	12	3848	3859
comp158460_c0	1	p2	(GA)8	16	222	237
comp803_c0	1	p1	(A)10	10	117	126
comp48562_c0	1	p1	(T)11	11	2784	2794
comp37702_c0	1	c	(A)14ggttaaatcag(A)10	35	26	60
comp38517_c1	1	p1	(A)10	10	152	161
comp38529_c0	1	p3	(GAA)5	15	573	587
comp37667_c0	1	p2	(TC)10	20	1	20
comp2010_c0	1	p3	(CAT)7	21	1	21
comp250954_c0	1	p2	(AC)6	12	17	28
comp48423_c1	1	p3	(TCC)5	15	274	288
comp49728_c0	1	p5	(CTGGT)5	25	1	25
comp48556_c0	1	p1	(T)11	11	3667	3677
comp33311_c0	1	p1	(T)19	19	3	21
comp33174_c0	1	p4	(GAGG)5	20	349	368
comp51750_c0	1	p2	(CT)6	12	218	229
comp51750_c0	2	p1	(T)13	13	604	616
comp30144_c0	1	p1	(A)10	10	41	50
comp39057_c0	1	p1	(T)10	10	2183	2192
comp22716_c0	1	p1	(T)14	14	11	24
comp36909_c0	1	p1	(T)11	11	850	860
comp46272_c0	1	p2	(GA)8	16	780	795
comp50536_c0	1	p3	(CTC)7	21	3	23
comp359609_c0	1	p1	(A)15	15	1	15
comp33662_c1	1	p2	(GA)8	16	822	837
comp29125_c0	1	p1	(A)10	10	252	261
comp46510_c0	1	p1	(A)16	16	1913	1928
comp24680_c0	1	c	(C)13ac(A)19	34	241	274
comp23633_c0	1	p1	(A)14	14	222	235
comp14611_c0	1	p2	(AG)8	16	224	239
comp38102_c0	1	p3	(TTC)5	15	1172	1186
comp3022_c0	1	p1	(A)13	13	11	23
comp49281_c0	1	p2	(GA)6	12	3425	3436
comp49281_c0	2	p2	(GA)8	16	3725	3740
comp22252_c0	1	p2	(GA)9	18	1	18
comp41706_c0	1	p3	(AAG)7	21	1379	1399
comp31551_c0	1	p1	(T)20	20	1	20
comp43107_c0	1	p1	(A)10	10	1452	1461
comp27406_c0	1	p2	(AG)9	18	1	18
comp50638_c0	1	p2	(TC)6	12	224	235
comp50638_c0	2	p2	(AG)6	12	576	587
comp30971_c0	1	p3	(TTC)7	21	1	21
comp42719_c0	1	p3	(TGA)6	18	713	730
comp6503_c0	1	p2	(CA)6	12	198	209
comp28319_c0	1	p3	(CGG)5	15	569	583
comp49320_c0	1	p1	(G)10	10	534	543
comp42861_c0	1	p2	(CT)7	14	10	23
comp50886_c0	1	p2	(AG)10	20	1	20
comp43632_c0	1	p3	(GGT)5	15	1225	1239
comp43632_c0	2	p1	(T)22	22	1735	1756
comp33026_c0	1	p1	(T)18	18	177	194
comp45289_c0	1	p2	(AG)7	14	196	209
comp45289_c0	2	p3	(ATC)5	15	1869	1883
comp37611_c0	1	p1	(T)12	12	1492	1503
comp30481_c0	1	p2	(CT)6	12	20	31
comp491613_c0	1	p3	(GCT)5	15	50	64
comp483719_c0	1	p1	(T)11	11	60	70
comp48741_c0	1	p4	(TCTT)5	20	1	20
comp42912_c0	1	p1	(A)11	11	1805	1815
comp41599_c0	1	p1	(A)17	17	221	237
comp42086_c0	1	p2	(AG)9	18	816	833
comp47674_c0	1	p2	(CT)6	12	112	123
comp29423_c0	1	p1	(A)11	11	158	168
comp47919_c0	1	p1	(T)11	11	1209	1219
comp43719_c0	1	p1	(T)12	12	1101	1112
comp44478_c0	1	p1	(T)17	17	638	654
comp44478_c0	2	p2	(GA)6	12	3585	3596
comp38795_c0	1	p1	(T)10	10	237	246
comp49283_c0	1	p2	(AG)10	20	1243	1262
comp35555_c0	1	p2	(GA)10	20	1	20
comp38911_c0	1	c	(AG)6aatcctgttcgagagaa(AG)8	45	476	520
comp34245_c0	1	p1	(A)10	10	211	220
comp198549_c0	1	p1	(A)13	13	167	179
comp15798_c0	1	p1	(A)14	14	39	52
comp47952_c0	1	p3	(CTC)5	15	1	15
comp47952_c0	2	p1	(T)11	11	2001	2011
comp12650_c0	1	p2	(GT)10	20	1	20
comp42254_c2	1	p3	(AGG)5	15	1160	1174
comp483054_c0	1	p1	(A)17	17	1	17
comp34965_c0	1	p1	(T)17	17	1	17
comp38264_c0	1	p3	(AGC)5	15	217	231
comp33406_c0	1	p3	(TCT)5	15	17	31
comp32882_c0	1	p2	(TC)8	16	650	665
comp44263_c0	1	p2	(CT)10	20	1397	1416
comp44058_c0	1	p1	(T)20	20	1	20
comp44058_c0	2	p2	(TC)6	12	175	186
comp230171_c0	1	p1	(A)12	12	408	419
comp50450_c0	1	p1	(A)10	10	3100	3109
comp33402_c0	1	p1	(A)13	13	156	168
comp43898_c0	1	p2	(AG)6	12	1854	1865
comp40708_c0	1	c	(TCT)5ctcccccatct(CAA)6cccgtcaaggctccagaatccatggccg(GGA)5	87	114	200
comp62823_c0	1	p1	(A)12	12	151	162
comp34487_c0	1	p2	(TC)10	20	1	20
comp47460_c0	1	p3	(GAA)5	15	1531	1545
comp46673_c1	1	p3	(CCG)5	15	1105	1119
comp622936_c0	1	p1	(A)15	15	1	15
comp36705_c0	1	p3	(TTC)6	18	1296	1313
comp36705_c0	2	p1	(T)10	10	1427	1436
comp49996_c1	1	p2	(CT)7	14	147	160
comp49996_c1	2	p3	(GGC)5	15	617	631
comp49985_c0	1	p2	(GA)6	12	2928	2939
comp38031_c0	1	p2	(AT)8	16	309	324
comp2143_c0	1	p2	(GA)10	20	1	20
comp2143_c0	2	p2	(AG)7	14	219	232
comp31548_c1	1	p2	(CT)9	18	395	412
comp43804_c0	1	p1	(T)11	11	1287	1297
comp43804_c0	2	p1	(A)12	12	1405	1416
comp49490_c0	1	p3	(CGT)5	15	1869	1883
comp49490_c0	2	p2	(TC)9	18	2050	2067
comp46030_c0	1	p3	(GGA)7	21	1	21
comp40326_c1	1	p1	(T)14	14	258	271
comp40326_c1	2	p1	(T)17	17	622	638
comp283359_c0	1	p3	(GCT)6	18	162	179
comp40365_c0	1	p2	(GA)6	12	582	593
comp40365_c0	2	p2	(GA)6	12	708	719
comp42310_c0	1	p1	(T)11	11	534	544
comp38994_c0	1	p1	(A)18	18	7	24
comp105699_c0	1	p1	(A)11	11	287	297
comp46268_c0	1	p3	(AAG)6	18	1	18
comp37211_c0	1	p1	(A)10	10	911	920
comp41867_c0	1	p2	(TC)10	20	1	20
comp41867_c0	2	p1	(T)11	11	783	793
comp247815_c0	1	p1	(A)15	15	240	254
comp27821_c0	1	p1	(A)11	11	14	24
comp48996_c0	1	p3	(CAT)5	15	1592	1606
comp48996_c0	2	p1	(T)19	19	3356	3374
comp49216_c0	1	p2	(GA)10	20	3312	3331
comp45833_c0	1	p2	(TC)9	18	1467	1484
comp48464_c0	1	p1	(A)17	17	1	17
comp277904_c0	1	p2	(AG)6	12	59	70
comp228993_c0	1	p1	(T)11	11	232	242
comp33919_c0	1	p3	(GGA)5	15	18	32
comp46613_c0	1	p2	(GA)8	16	1	16
comp38521_c0	1	p3	(CTT)5	15	199	213
comp27606_c0	1	p2	(AG)6	12	469	480
comp40130_c0	1	p1	(T)16	16	757	772
comp47806_c0	1	p3	(ATG)5	15	135	149
comp37946_c0	1	p2	(GA)10	20	1	20
comp39053_c0	1	p3	(CTC)5	15	1660	1674
comp49226_c0	1	p1	(T)10	10	144	153
comp30360_c0	1	p2	(CT)7	14	182	195
comp41555_c0	1	p1	(T)10	10	506	515
comp44643_c0	1	p2	(CT)9	18	289	306
comp48173_c0	1	p3	(GAA)5	15	2087	2101
comp325671_c0	1	p2	(GA)9	18	242	259
comp40810_c2	1	p3	(AAG)6	18	863	880
comp494720_c0	1	c	(T)10gcgaactttttttctatttttcatttcaga(T)15	55	149	203
comp50880_c0	1	p3	(GGA)5	15	2706	2720
comp50880_c0	2	p3	(GGA)5	15	2921	2935
comp45107_c0	1	p3	(TGC)5	15	1043	1057
comp23776_c0	1	p2	(AG)9	18	233	250
comp47827_c0	1	p1	(T)10	10	2344	2353
comp33767_c0	1	p1	(A)14	14	318	331
comp37400_c1	1	p3	(AAG)5	15	22	36
comp32373_c0	1	p1	(T)18	18	6	23
comp25763_c0	1	p2	(GA)10	20	231	250
comp234919_c0	1	c	(T)10cttcttcctctttttttttcttcttcctctatagtcaaaccgatgagaggggaaagccaggtggg(T)10	85	150	234
comp23147_c0	1	p3	(AAG)5	15	218	232
comp43095_c0	1	p3	(TTC)6	18	3	20
comp50051_c1	1	p1	(A)17	17	1652	1668
comp45597_c0	1	p1	(A)10	10	119	128
comp46040_c0	1	p1	(A)10	10	2068	2077
comp37764_c2	1	p2	(AG)6	12	332	343
comp46389_c0	1	p3	(GCG)6	18	354	371
comp42684_c0	1	p2	(GA)6	12	1078	1089
comp21953_c0	1	p1	(T)11	11	2300	2310
comp38790_c0	1	p3	(GCG)6	18	635	652
comp303798_c0	1	p3	(TAG)5	15	67	81
comp50924_c0	1	p2	(AG)9	18	1	18
comp43858_c0	1	p2	(AG)7	14	1599	1612
comp48836_c0	1	p3	(CTC)6	18	6	23
comp27527_c0	1	p1	(A)12	12	494	505
comp47722_c1	1	p3	(GAA)5	15	1632	1646
comp245973_c0	1	p1	(T)10	10	400	409
comp45768_c0	1	p3	(CTG)5	15	1751	1765
comp45768_c0	2	p3	(GCT)5	15	1885	1899
comp32070_c0	1	p2	(AG)6	12	147	158
comp48995_c1	1	p1	(A)16	16	6	21
comp48995_c1	2	p1	(A)21	21	1119	1139
comp48995_c1	3	p1	(T)10	10	1307	1316
comp48995_c1	4	p2	(CT)6	12	1495	1506
comp44640_c0	1	p1	(A)20	20	1148	1167
comp247128_c0	1	p1	(A)15	15	11	25
comp50379_c0	1	p2	(GA)6	12	4012	4023
comp23247_c0	1	p2	(AG)10	20	1	20
comp27042_c1	1	p2	(TC)6	12	127	138
comp47916_c0	1	p1	(A)11	11	329	339
comp358251_c0	1	p1	(T)10	10	140	149
comp32419_c0	1	p1	(A)15	15	50	64
comp514488_c0	1	p1	(A)10	10	239	248
comp16092_c0	1	p1	(A)16	16	210	225
comp42795_c0	1	p3	(TCC)6	18	35	52
comp42795_c0	2	p3	(TTC)5	15	882	896
comp38726_c0	1	c	(TC)6cctctctctctccctctctaacttggattctgtacaagggaagaagggggagagagagg(GA)6	83	671	753
comp37315_c0	1	p1	(T)10	10	1222	1231
comp48592_c0	1	p1	(A)12	12	1973	1984
comp45204_c0	1	p1	(A)10	10	462	471
comp46095_c0	1	p3	(AGC)5	15	8	22
comp46095_c0	2	p1	(T)10	10	1705	1714
comp39034_c0	1	p1	(T)20	20	301	320
comp360122_c0	1	p1	(A)13	13	12	24
comp38469_c0	1	p3	(TCA)5	15	937	951
comp49646_c1	1	p2	(GA)10	20	1	20
comp43648_c0	1	c	(CAG)5aaagaagttcccaatctcttctcatggccaaaaccctcccaattcaaacccccgctttctctttccttctctccactcactcgtactcgtacccc(CAA)5	125	89	213
comp43648_c0	2	p1	(T)10	10	1167	1176
comp43646_c0	1	p3	(GTC)7	21	1	21
comp46954_c0	1	p2	(GA)11	22	3037	3058
comp23_c0	1	p3	(GGA)6	18	1	18
comp45868_c0	1	p3	(TTC)5	15	237	251
comp23638_c0	1	p1	(A)14	14	1	14
comp49819_c0	1	p3	(TCT)6	18	4	21
comp48826_c0	1	p2	(TC)8	16	1734	1749
comp48826_c0	2	p1	(T)10	10	1929	1938
comp37974_c0	1	p3	(CCT)7	21	1	21
comp37974_c0	2	p3	(TCG)5	15	204	218
comp4714_c0	1	p1	(T)10	10	173	182
comp49433_c0	1	p3	(TCA)5	15	3039	3053
comp43560_c0	1	p1	(A)11	11	127	137
comp43560_c0	2	p1	(T)10	10	520	529
comp43560_c0	3	p2	(CT)9	18	1358	1375
comp45511_c0	1	p2	(AG)10	20	808	827
comp533004_c0	1	p1	(T)10	10	37	46
comp44823_c0	1	p1	(A)10	10	1	10
comp44823_c0	2	p1	(A)14	14	515	528
comp48119_c0	1	p3	(AGA)5	15	63	77
comp17598_c0	1	p2	(AG)9	18	1	18
comp49541_c0	1	p1	(A)10	10	2171	2180
comp50844_c1	1	p1	(T)15	15	279	293
comp50844_c1	2	p3	(GCC)6	18	5539	5556
comp835403_c0	1	p2	(TC)8	16	1	16
comp48869_c0	1	p2	(AG)7	14	127	140
comp48869_c0	2	p3	(TCC)6	18	394	411
comp40414_c0	1	p3	(CAT)6	18	477	494
comp620230_c0	1	p1	(T)11	11	157	167
comp39495_c1	1	p3	(AGC)5	15	64	78
comp39495_c1	2	c	(ATC)6aatcatcttctc(GA)6	42	181	222
comp842_c0	1	p1	(T)12	12	12	23
comp630_c0	1	p1	(A)11	11	63	73
comp42293_c0	1	p1	(A)12	12	185	196
comp41901_c0	1	p2	(CT)11	22	1	22
comp141059_c0	1	c	(A)12g(A)10	23	1	23
comp39722_c1	1	p1	(A)18	18	656	673
comp39215_c0	1	p1	(A)19	19	1	19
comp39215_c0	2	c	(T)20aag(A)18	41	596	636
comp37931_c0	1	p1	(T)12	12	414	425
comp35852_c0	1	p4	(AGAA)5	20	355	374
comp41972_c0	1	p3	(TTC)5	15	43	57
comp41972_c0	2	p2	(GA)9	18	928	945
comp36115_c0	1	p2	(AG)9	18	2	19
comp42278_c0	1	p3	(AGA)6	18	636	653
comp231344_c0	1	p2	(AC)8	16	29	44
comp44044_c0	1	p1	(T)10	10	1521	1530
comp427807_c0	1	p3	(TGA)5	15	278	292
comp49339_c0	1	p6	(GGAGAT)5	30	217	246
comp35739_c0	1	p1	(A)19	19	1	19
comp47055_c0	1	p2	(GA)7	14	2799	2812
comp29427_c0	1	p1	(A)10	10	389	398
comp43619_c0	1	p1	(T)10	10	225	234
comp24602_c0	1	p2	(TC)7	14	441	454
comp351699_c0	1	p2	(TG)8	16	80	95
comp41138_c0	1	p1	(A)21	21	672	692
comp36204_c0	1	p2	(CT)9	18	353	370
comp32211_c0	1	p1	(A)18	18	2	19
comp46871_c0	1	p1	(A)22	22	1	22
comp50464_c0	1	p2	(CT)10	20	1	20
comp50464_c0	2	p1	(T)10	10	3225	3234
comp45470_c0	1	p1	(T)12	12	222	233
comp670_c0	1	p1	(A)17	17	481	497
comp488884_c0	1	p1	(T)11	11	91	101
comp43606_c0	1	p2	(AG)7	14	1	14
comp15871_c0	1	p1	(T)12	12	1	12
comp213616_c0	1	p1	(T)10	10	491	500
comp176595_c0	1	p1	(T)10	10	40	49
comp42543_c0	1	p3	(GAA)6	18	3	20
comp50500_c0	1	p1	(T)19	19	2401	2419
comp45086_c0	1	p3	(TTC)5	15	215	229
comp32123_c0	1	p3	(AAG)6	18	2	19
comp145921_c0	1	p1	(A)12	12	1	12
comp50397_c0	1	p3	(GCG)5	15	3794	3808
comp50397_c0	2	p3	(GAG)5	15	3932	3946
comp5415_c0	1	p2	(TA)7	14	198	211
comp48550_c0	1	p3	(GGA)5	15	1486	1500
comp43193_c0	1	p1	(A)15	15	11	25
comp170251_c0	1	p1	(A)19	19	1	19
comp37550_c0	1	p1	(T)10	10	220	229
comp308545_c0	1	p1	(A)19	19	1	19
comp31288_c0	1	p1	(T)11	11	198	208
comp44788_c0	1	p3	(TCA)5	15	334	348
comp50709_c1	1	p3	(AAC)7	21	3650	3670
comp192766_c0	1	p1	(A)13	13	12	24
comp43456_c0	1	p3	(ATG)5	15	73	87
comp24573_c0	1	c	(TCT)5gtgttcaatggtttcttctcttcggagcagatt(AAC)5agaaaacctagcggctcgaagaaaccgattgatgacgatctagaagatctc(GAT)7	135	304	438
comp15107_c1	1	p1	(A)10	10	192	201
comp50622_c0	1	p3	(TCA)5	15	1	15
comp49942_c0	1	p2	(GA)6	12	2587	2598
comp30177_c0	1	p1	(A)14	14	781	794
comp23757_c0	1	p2	(AG)7	14	67	80
comp23757_c0	2	c	(CT)8tgtagaaaagaatcgagagcccaag(AGA)7	62	186	247
comp48286_c0	1	c	(CT)8caagattcaagtatcgatcgatggcgttattattcctcctttggattcttcttatcgttgcaatcccttgctct(CTC)5	105	1	105
comp48286_c0	2	p1	(T)11	11	1122	1132
comp18052_c0	1	p2	(CT)9	18	1	18
comp47799_c0	1	p2	(TC)6	12	345	356
comp47799_c0	2	p1	(T)13	13	1814	1826
comp29577_c0	1	p2	(AG)8	16	21	36
comp36155_c0	1	p2	(GA)7	14	187	200
comp51443_c0	1	p1	(A)13	13	107	119
comp38918_c0	1	p2	(TA)8	16	683	698
comp43584_c0	1	p1	(A)10	10	906	915
comp27545_c0	1	p3	(GAT)6	18	6	23
comp43236_c1	1	p1	(A)10	10	120	129
comp40872_c0	1	p3	(GCT)6	18	393	410
comp36600_c1	1	p1	(T)11	11	167	177
comp32030_c0	1	p3	(ACC)5	15	255	269
comp41492_c0	1	p1	(T)11	11	629	639
comp41274_c0	1	p2	(CT)9	18	1	18
comp48517_c0	1	p2	(GA)10	20	1415	1434
comp46039_c0	1	p2	(GA)8	16	1	16
comp46039_c0	2	p2	(TC)6	12	120	131
comp39761_c0	1	p1	(T)12	12	507	518
comp39979_c0	1	p2	(AG)6	12	1	12
comp40095_c0	1	p3	(CTC)6	18	514	531
comp45630_c0	1	p2	(CT)6	12	11	22
comp13103_c0	1	p3	(GCA)6	18	1	18
comp428414_c0	1	p1	(A)16	16	198	213
comp44646_c1	1	p1	(T)14	14	935	948
comp44048_c0	1	p2	(TC)6	12	106	117
comp44048_c0	2	p3	(GGC)5	15	1133	1147
comp43937_c0	1	p2	(GA)9	18	1	18
comp97120_c0	1	p2	(TC)7	14	113	126
comp30656_c0	1	p2	(GA)8	16	1	16
comp50300_c0	1	p3	(AAG)7	21	2049	2069
comp25622_c0	1	p2	(GA)10	20	1	20
comp40297_c0	1	p1	(T)10	10	302	311
comp38154_c0	1	p1	(A)21	21	3	23
comp43604_c0	1	p1	(A)10	10	2276	2285
comp871_c0	1	p1	(T)13	13	28	40
comp319101_c0	1	p2	(GA)8	16	354	369
comp31755_c0	1	p3	(ATG)7	21	1	21
comp33000_c0	1	p3	(CTG)6	18	4	21
comp50807_c0	1	p3	(GGA)7	21	1	21
comp50807_c0	2	p3	(AAG)6	18	127	144
comp123225_c0	1	p3	(ATG)5	15	199	213
comp247404_c0	1	p1	(T)16	16	4	19
comp152025_c0	1	p2	(TA)6	12	501	512
comp601250_c0	1	p1	(T)10	10	158	167
comp52920_c0	1	p2	(TG)11	22	8	29
comp50478_c0	1	p2	(AG)8	16	3874	3889
comp41276_c0	1	p1	(T)11	11	14	24
comp50411_c1	1	p1	(T)13	13	2424	2436
comp50680_c0	1	p2	(GA)9	18	6060	6077
comp28742_c0	1	p2	(AG)10	20	1	20
comp48853_c0	1	c	(GC)6(GA)8	28	51	78
comp37700_c0	1	p2	(CT)9	18	1	18
comp36199_c0	1	p3	(GTT)6	18	423	440
comp36199_c0	2	p3	(GGT)7	21	747	767
comp24227_c0	1	c	(GCA)5acaacaacaacaaagaggtggtggtggacgacgtcaacaaacaggcgaaggaggaggacaaaagaa(AAG)7	102	1	102
comp49250_c0	1	p1	(T)10	10	2596	2605
comp108140_c0	1	p1	(T)17	17	1	17
comp21636_c0	1	p3	(TCT)5	15	625	639
comp39177_c1	1	p1	(A)17	17	56	72
comp39177_c1	2	p1	(A)17	17	220	236
comp41984_c0	1	p4	(AAGA)5	20	1	20
comp45987_c0	1	p2	(AG)7	14	1973	1986
comp40416_c0	1	p6	(AAGCAG)5	30	484	513
comp49874_c0	1	p3	(CTG)5	15	710	724
comp49050_c0	1	p4	(CGAG)5	20	3259	3278
comp65812_c0	1	p2	(TC)10	20	1	20
comp45462_c1	1	c	(CT)8cctcctcctccttccacctcaccatctactccttcgtctccttccatccctccctt(CTC)5	87	213	299
comp40154_c0	1	p1	(T)15	15	281	295
comp13378_c0	1	p2	(GA)9	18	1	18
comp37988_c0	1	p2	(AG)9	18	1	18
comp44122_c0	1	p3	(TGA)5	15	1228	1242
comp46144_c0	1	p3	(CAA)7	21	222	242
comp42983_c1	1	p3	(TGG)5	15	437	451
comp33024_c0	1	c	(A)13ccaagtggagagagaaaaaagaaaagagaatagtgtaaaccagatagattagaaaaaagagaaaaaggaatagagagaaagaagaacatacaggg(A)12	120	154	273
comp5501_c0	1	p1	(T)10	10	438	447
comp38897_c0	1	p2	(AG)10	20	1	20
comp38897_c0	2	p3	(CCT)6	18	318	335
comp50043_c0	1	p1	(A)10	10	58	67
comp50043_c0	2	p3	(TCA)5	15	955	969
comp37264_c0	1	p3	(GGA)7	21	1	21
comp31886_c0	1	p1	(T)10	10	204	213
comp31886_c0	2	p1	(A)18	18	424	441
comp45066_c0	1	p3	(GAA)5	15	1029	1043
comp46536_c1	1	p3	(GTT)7	21	1	21
comp43564_c0	1	p3	(GTC)7	21	4	24
comp43564_c0	2	p2	(AT)8	16	1240	1255
comp48395_c0	1	p2	(GA)9	18	1	18
comp45532_c0	1	p3	(TTC)5	15	1301	1315
comp50312_c1	1	c	(AGC)5aggctctgggggtttgttcttcttagccttactcttcatctc(AG)7	71	66	136
comp78871_c0	1	p1	(T)16	16	355	370
comp49478_c2	1	p3	(GCA)7	21	1	21
comp31108_c0	1	p2	(AG)9	18	1359	1376
comp364656_c0	1	p3	(CCA)5	15	45	59
comp50762_c0	1	p3	(GAG)6	18	492	509
comp50762_c0	2	p1	(T)10	10	3356	3365
comp41254_c0	1	p1	(A)10	10	893	902
comp50765_c0	1	p1	(A)10	10	169	178
comp50765_c0	2	p3	(ATC)5	15	496	510
comp50765_c0	3	p2	(AG)6	12	1356	1367
comp19718_c0	1	p1	(T)11	11	320	330
comp45221_c0	1	p2	(AG)10	20	1	20
comp48621_c0	1	p1	(T)12	12	3284	3295
comp47153_c0	1	p1	(A)19	19	1	19
comp20390_c0	1	p1	(T)16	16	507	522
comp41244_c0	1	p1	(A)10	10	292	301
comp7288_c0	1	p3	(TTC)5	15	232	246
comp39724_c0	1	p3	(TCT)5	15	798	812
comp40683_c0	1	p2	(TC)8	16	58	73
comp40683_c0	2	p3	(ATT)8	24	1405	1428
comp40683_c0	3	p2	(TC)10	20	1605	1624
comp34213_c0	1	p1	(A)12	12	1	12
comp22156_c0	1	p2	(AG)7	14	48	61
comp176050_c0	1	p2	(GA)9	18	1	18
comp33327_c0	1	p2	(TG)9	18	1515	1532
comp24442_c0	1	p1	(A)19	19	240	258
comp34982_c0	1	p3	(CCT)5	15	199	213
comp40895_c0	1	c	(A)10cccacaatcagtaacaactaatgactagtaatgactaagtccatcaacatatat(AG)8	80	80	159
comp47389_c1	1	p3	(TTC)6	18	283	300
comp801_c0	1	p2	(GA)7	14	495	508
comp113217_c0	1	p4	(GAAA)5	20	280	299
comp38445_c0	1	p1	(T)13	13	313	325
comp38882_c0	1	p1	(A)19	19	1	19
comp38882_c0	2	p1	(T)10	10	1249	1258
comp30241_c0	1	c	(AAG)5atgatgaataggagtgttttagagagagaaagagagaaagggattaagg(AGA)5	79	105	183
comp46400_c0	1	p3	(GAG)5	15	1478	1492
comp39822_c0	1	p3	(GCA)5	15	168	182
comp39822_c0	2	p3	(TGC)5	15	1287	1301
comp43417_c0	1	p2	(AG)9	18	1251	1268
comp5560_c0	1	p2	(AG)9	18	1	18
comp5560_c0	2	c	(TC)7caaacgcttcaaggtgtcgtttcagacagaacaaaacggagagcgaatacagaatacagaatacaactacaa(CT)8	102	187	288
comp43087_c0	1	p2	(CT)6	12	673	684
comp43161_c0	1	p3	(CTT)6	18	449	466
comp6164_c0	1	p2	(TA)8	16	208	223
comp94038_c0	1	p1	(T)20	20	1	20
comp47037_c0	1	p1	(A)21	21	1	21
comp47037_c0	2	p1	(A)22	22	2615	2636
comp34659_c0	1	p1	(T)11	11	226	236
comp46393_c0	1	p1	(A)13	13	8	20
comp46867_c0	1	p1	(T)16	16	2	17
comp43928_c0	1	p2	(CT)11	22	1	22
comp49354_c0	1	p1	(A)10	10	1620	1629
comp42594_c0	1	p1	(T)12	12	905	916
comp43846_c0	1	p3	(CAG)6	18	791	808
comp48859_c0	1	p1	(A)10	10	2060	2069
comp231261_c0	1	p1	(A)10	10	306	315
comp42581_c0	1	p1	(A)11	11	90	100
comp42581_c0	2	p3	(CCA)5	15	1285	1299
comp44720_c0	1	p2	(CT)6	12	193	204
comp26805_c0	1	p1	(T)12	12	104	115
comp39497_c0	1	p1	(A)10	10	1	10
comp31794_c0	1	p1	(A)15	15	186	200
comp41942_c0	1	p1	(A)22	22	1	22
comp111495_c0	1	p1	(T)16	16	902	917
comp410254_c0	1	p2	(AG)6	12	341	352
comp40804_c0	1	p2	(GA)10	20	1	20
comp40804_c0	2	p1	(A)10	10	1104	1113
comp36085_c0	1	p2	(TC)6	12	1094	1105
comp45093_c0	1	p3	(CTT)5	15	8	22
comp41758_c0	1	p2	(CT)10	20	1	20
comp45384_c1	1	p2	(AG)9	18	1840	1857
comp35487_c0	1	p1	(A)20	20	1	20
comp505_c0	1	p2	(AG)7	14	281	294
comp45840_c0	1	p3	(AAG)6	18	75	92
comp45840_c0	2	p1	(T)13	13	1424	1436
comp37409_c0	1	p3	(TGG)5	15	460	474
comp50643_c0	1	p1	(T)11	11	4380	4390
comp50643_c0	2	p2	(AG)7	14	4515	4528
comp46582_c0	1	p2	(GA)10	20	1805	1824
comp16245_c0	1	p2	(AG)6	12	181	192
comp198659_c0	1	p1	(T)20	20	701	720
comp29086_c0	1	p2	(TC)7	14	1660	1673
comp36891_c1	1	p3	(TTC)5	15	164	178
comp2653_c0	1	p1	(T)16	16	195	210
comp50476_c0	1	p1	(A)12	12	201	212
comp47632_c2	1	p2	(AG)7	14	31	44
comp46426_c0	1	p3	(AGA)5	15	1747	1761
comp50951_c0	1	p3	(TCT)6	18	1	18
comp50951_c0	2	p1	(A)11	11	122	132
comp50951_c0	3	p1	(A)17	17	563	579
comp50951_c0	4	p3	(GAA)5	15	836	850
comp47162_c0	1	p2	(TC)9	18	1	18
comp50314_c1	1	p3	(TCA)5	15	322	336
comp45430_c0	1	p1	(A)13	13	1471	1483
comp45430_c0	2	p1	(A)13	13	1677	1689
comp3014_c0	1	p1	(A)11	11	114	124
comp37038_c0	1	p1	(A)10	10	82	91
comp43028_c0	1	p1	(T)15	15	1	15
comp231438_c0	1	c	(T)10ctattttgc(T)10	29	326	354
comp47129_c0	1	p3	(TTC)6	18	2429	2446
comp43264_c0	1	p1	(A)13	13	2	14
comp43264_c0	2	c	(A)11gcattgacaagaaaaacagaaacaaaaaaatgg(A)10	54	116	169
comp39941_c0	1	p1	(T)12	12	470	481
comp31612_c0	1	p3	(TGA)5	15	209	223
comp39609_c0	1	p1	(T)19	19	8	26
comp39609_c0	2	p1	(A)10	10	277	286
comp50657_c0	1	p1	(A)11	11	3705	3715
comp50657_c0	2	p1	(A)10	10	4090	4099
comp50657_c0	3	p2	(AG)9	18	4214	4231
comp45354_c3	1	p3	(GGA)6	18	736	753
comp29161_c0	1	p2	(GT)7	14	415	428
comp28699_c0	1	p1	(A)14	14	9	22
comp28699_c0	2	p1	(A)12	12	163	174
comp225913_c0	1	p2	(GA)8	16	1	16
comp20480_c0	1	p1	(A)14	14	226	239
comp30148_c0	1	p3	(AGG)7	21	1	21
comp2011_c0	1	c	(ACC)5atcgctgccaaaaccaccaccactgtcgccgctgctgccgcctcctcgtct(GCC)7	87	221	307
comp31933_c0	1	p1	(A)10	10	222	231
comp26249_c0	1	p3	(ACA)5	15	212	226
comp41500_c0	1	p1	(T)20	20	974	993
comp45707_c0	1	p4	(TTCT)5	20	1264	1283
comp35350_c0	1	p1	(A)14	14	27	40
comp43110_c0	1	p2	(AG)10	20	1233	1252
comp48391_c0	1	p2	(GA)9	18	1511	1528
comp490054_c0	1	p1	(A)10	10	19	28
comp49043_c0	1	p2	(CT)7	14	692	705
comp34938_c0	1	p3	(GGA)5	15	465	479
comp249361_c0	1	p1	(T)12	12	25	36
comp12402_c0	1	p3	(CAG)5	15	157	171
comp49080_c0	1	p3	(TGT)6	18	1353	1370
comp245891_c0	1	p2	(TC)7	14	222	235
comp50195_c1	1	p1	(T)21	21	984	1004
comp50846_c1	1	c	(A)10(T)14	24	335	358
comp50846_c1	2	p3	(TGA)5	15	840	854
comp40522_c0	1	p1	(A)12	12	182	193
comp40522_c0	2	p1	(T)15	15	689	703
comp45838_c1	1	p3	(TCT)7	21	1	21
comp33686_c1	1	p1	(A)10	10	382	391
comp3514_c0	1	p1	(A)17	17	1	17
comp38672_c0	1	c	(AG)9atgttgtatgcaggcggagccgtagggagggaggcgctacaatg(GA)7	76	1	76
comp39336_c1	1	p3	(GAA)6	18	817	834
comp40937_c0	1	p2	(CT)9	18	1	18
comp442457_c0	1	p1	(T)11	11	75	85
comp442457_c0	2	p3	(ATC)5	15	203	217
comp49346_c0	1	c	(CTC)5cttctcactcaaatcaa(CAG)5	47	2492	2538
comp46469_c0	1	c	(AG)9(GA)7	32	1	32
comp21847_c0	1	p2	(GA)9	18	1	18
comp46092_c0	1	p2	(GA)10	20	2030	2049
comp48558_c0	1	p2	(AG)7	14	1	14
comp304104_c0	1	p1	(T)10	10	14	23
comp33268_c0	1	p2	(TG)9	18	899	916
comp31854_c0	1	p1	(A)10	10	85	94
comp37246_c0	1	p1	(A)10	10	618	627
comp42555_c2	1	p1	(T)13	13	790	802
comp42555_c2	2	c	(T)12ag(T)10	24	940	963
comp47643_c0	1	p3	(TCC)5	15	8	22
comp47643_c0	2	p1	(T)15	15	2483	2497
comp42253_c0	1	p3	(GCC)5	15	1206	1220
comp2045_c0	1	p1	(A)13	13	200	212
comp38247_c0	1	p2	(AT)6	12	275	286
comp33204_c0	1	p1	(T)16	16	1	16
comp5762_c0	1	p1	(T)10	10	51	60
comp5762_c0	2	p3	(TTC)5	15	257	271
comp47353_c1	1	p2	(GA)7	14	1003	1016
comp47276_c0	1	p2	(CT)10	20	1	20
comp47276_c0	2	p1	(T)11	11	2825	2835
comp34427_c0	1	p1	(A)13	13	96	108
comp39242_c0	1	p3	(TGC)5	15	670	684
comp39242_c0	2	c	(A)10tacgcgtttggatgggaactagaaaaaccaaattcacagcttcgaaaccctctccctctccctctccctaaccaaacagtcgtgccttt(TTC)6	117	868	984
comp412450_c0	1	p2	(GA)10	20	204	223
comp24698_c1	1	p2	(GA)10	20	498	517
comp46861_c0	1	p1	(T)19	19	1942	1960
comp27223_c0	1	c	(GGA)5gcgtttggatgttcagctcctgatgcaattccatcaccaccaccaagac(CAT)6	82	153	234
comp306180_c0	1	p2	(TC)9	18	1	18
comp119292_c0	1	p1	(T)18	18	1	18
comp37861_c0	1	p1	(A)14	14	19	32
comp138549_c0	1	p1	(A)12	12	1	12
comp47258_c2	1	p2	(GA)8	16	198	213
comp38670_c0	1	p1	(T)12	12	1205	1216
comp30651_c0	1	p1	(A)11	11	384	394
comp49910_c0	1	p1	(T)10	10	320	329
comp49910_c0	2	p3	(GCC)6	18	3279	3296
comp49305_c0	1	p1	(A)11	11	3426	3436
comp26239_c0	1	p1	(T)13	13	440	452
comp38931_c0	1	c	(T)12(A)10	22	171	192
comp45765_c1	1	p3	(CAC)5	15	371	385
comp45765_c1	2	p3	(TTC)7	21	977	997
comp48548_c0	1	p1	(A)11	11	521	531
comp353983_c0	1	p1	(T)14	14	163	176
comp43562_c0	1	p2	(TC)6	12	3	14
comp117716_c0	1	p2	(AG)9	18	1	18
comp27299_c0	1	p3	(AGA)5	15	69	83
comp30645_c0	1	p1	(A)11	11	26	36
comp45624_c0	1	p3	(GAA)6	18	1402	1419
comp49717_c0	1	p3	(CAG)5	15	114	128
comp50515_c0	1	p2	(TC)6	12	18	29
comp50515_c0	2	p1	(A)18	18	4563	4580
comp44287_c1	1	p1	(A)10	10	291	300
comp31934_c0	1	p2	(GA)10	20	1	20
comp31934_c0	2	p3	(CCA)5	15	122	136
comp41487_c0	1	p2	(CT)7	14	105	118
comp36839_c0	1	p1	(A)11	11	283	293
comp36839_c0	2	p1	(A)16	16	638	653
comp44647_c1	1	p2	(AG)6	12	1	12
comp48233_c0	1	p1	(A)19	19	1	19
comp256152_c0	1	p3	(AGA)5	15	114	128
comp32197_c0	1	p1	(T)11	11	386	396
comp251_c0	1	p3	(AGG)5	15	272	286
comp14448_c0	1	p1	(A)11	11	1	11
comp301348_c0	1	p1	(A)11	11	36	46
comp163893_c0	1	p1	(T)16	16	1	16
comp46867_c1	1	p1	(A)15	15	1	15
comp46867_c1	2	p1	(A)11	11	195	205
comp44148_c0	1	p1	(A)11	11	163	173
comp44148_c0	2	p2	(AG)8	16	1716	1731
comp42456_c0	1	p1	(A)11	11	245	255
comp48620_c0	1	p2	(GA)6	12	1740	1751
comp37869_c0	1	p1	(T)14	14	233	246
comp50765_c1	1	p3	(ATC)7	21	1	21
comp34086_c0	1	p1	(A)10	10	91	100
comp813_c0	1	p1	(A)14	14	342	355
comp38454_c0	1	p3	(AGA)5	15	1	15
comp602922_c0	1	p1	(A)10	10	31	40
comp809768_c0	1	p1	(T)13	13	197	209
comp15821_c0	1	p3	(AGA)6	18	1	18
comp34947_c0	1	p1	(T)15	15	46	60
comp29561_c0	1	p2	(CT)10	20	2	21
comp2499_c0	1	p2	(TA)11	22	224	245
comp40336_c1	1	p2	(AG)6	12	511	522
comp44438_c2	1	p3	(CCA)7	21	1	21
comp44438_c2	2	p1	(T)13	13	1367	1379
comp274014_c0	1	p1	(A)14	14	298	311
comp4552_c0	1	p2	(AT)9	18	186	203
comp25370_c0	1	p2	(AG)9	18	2	19
comp25370_c0	2	p2	(AG)8	16	202	217
comp35571_c0	1	p2	(AG)10	20	1	20
comp35571_c0	2	p2	(GA)9	18	293	310
comp42313_c0	1	p2	(AG)6	12	643	654
comp50525_c0	1	c	(T)15aattaaagaatctgctttttctcgcgcctcatcagtcctggacgagcaaactggatacgaaaaaaacgaaagctcggatctccatgaaaaaaagcctt(TC)7gcctcgctcgagaagatatgagcatcccatcttaccggggccggggggaagaaaggtaa(TCC)8	210	1554	1763
comp50525_c0	2	p1	(A)10	10	6309	6318
comp45669_c0	1	p3	(GAA)5	15	4	18
comp50563_c0	1	p2	(CT)9	18	1	18
comp12387_c0	1	p1	(T)10	10	87	96
comp48184_c0	1	p2	(GA)9	18	1	18
comp43659_c2	1	p3	(GCT)5	15	338	352
comp21126_c0	1	p1	(A)10	10	71	80
comp46090_c0	1	p3	(CAG)6	18	1	18
comp48884_c0	1	p2	(GA)10	20	1	20
comp33910_c0	1	p1	(T)10	10	593	602
comp48152_c0	1	p1	(T)16	16	146	161
comp48152_c0	2	p1	(T)13	13	473	485
comp135468_c0	1	p1	(T)10	10	399	408
comp37495_c0	1	c	(T)19aatt(A)19	42	600	641
comp44710_c0	1	p3	(GAA)6	18	1255	1272
comp29433_c0	1	p2	(GA)6	12	1	12
comp2245_c0	1	p3	(AGA)6	18	1	18
comp2245_c0	2	p1	(A)14	14	247	260
comp39286_c0	1	p3	(TTC)7	21	714	734
comp42394_c0	1	p1	(A)21	21	991	1011
comp54281_c0	1	c	(A)20gcaacaacaaactaggtccaacaacaacgac(AAT)6	69	2	70
comp35853_c0	1	p1	(T)11	11	406	416
comp35334_c0	1	p1	(T)10	10	260	269
comp48209_c0	1	p1	(T)20	20	4	23
comp48037_c0	1	c	(GAA)5gttgcaggcgccattaatggcggaaagtgaggaacttgaattagggttagggttttacac(AG)6gaggaggaggaagatgggttttcgaaggtcgtaacggttgc(AG)6	140	2422	2561
comp44770_c0	1	p1	(A)12	12	104	115
comp647111_c0	1	p1	(A)11	11	1	11
comp38600_c0	1	p2	(AG)8	16	1	16
comp23456_c0	1	p1	(A)15	15	1	15
comp40408_c0	1	p2	(GA)10	20	1	20
comp226315_c0	1	p2	(TG)7	14	205	218
comp35055_c2	1	p1	(A)10	10	250	259
comp43915_c0	1	p2	(AT)6	12	153	164
comp48449_c0	1	p1	(A)10	10	59	68
comp48449_c0	2	p1	(T)20	20	2291	2310
comp248641_c0	1	p1	(A)14	14	217	230
comp50720_c0	1	p2	(GA)10	20	2	21
comp41592_c0	1	p3	(CCA)5	15	1454	1468
comp187083_c0	1	p1	(T)13	13	27	39
comp34036_c0	1	p3	(GAA)6	18	56	73
comp36758_c0	1	p3	(CAC)5	15	37	51
comp41037_c0	1	p3	(GGA)6	18	346	363
comp20605_c0	1	p3	(TTC)6	18	1	18
comp546118_c0	1	p1	(T)10	10	52	61
comp42197_c0	1	p1	(T)10	10	28	37
comp42197_c0	2	p1	(A)12	12	154	165
comp19788_c0	1	p1	(T)12	12	28	39
comp19788_c0	2	p1	(T)12	12	164	175
comp36339_c0	1	p1	(A)20	20	4	23
comp36339_c0	2	p2	(GA)6	12	254	265
comp25429_c0	1	p2	(AG)9	18	1	18
comp37486_c0	1	p1	(A)10	10	26	35
comp37486_c0	2	p3	(ATG)6	18	964	981
comp32603_c1	1	p1	(T)14	14	1	14
comp37102_c0	1	p1	(T)10	10	117	126
comp37102_c0	2	p1	(T)21	21	836	856
comp43684_c0	1	c	(ACG)7aagaagatttcaagtcccaaccacaagg(AGA)5	64	248	311
comp41707_c0	1	p3	(CTT)7	21	1	21
comp25509_c0	1	p2	(GA)11	22	1	22
comp32062_c0	1	p1	(T)10	10	629	638
comp50701_c0	1	p2	(TC)10	20	4163	4182
comp40730_c0	1	p3	(GGC)5	15	60	74
comp1579_c0	1	p3	(AAG)7	21	202	222
comp47961_c2	1	p1	(A)11	11	1984	1994
comp44750_c0	1	p1	(A)10	10	198	207
comp39356_c0	1	p1	(A)19	19	1	19
comp615736_c0	1	p1	(T)10	10	130	139
comp57920_c0	1	p2	(AG)10	20	267	286
comp33615_c0	1	p1	(T)18	18	3	20
comp22752_c0	1	p2	(TA)6	12	1	12
comp47527_c0	1	p2	(TC)9	18	1	18
comp50018_c0	1	p2	(AG)9	18	1	18
comp38682_c0	1	p3	(CAC)5	15	384	398
comp503573_c0	1	p1	(A)11	11	66	76
comp44644_c0	1	c	(GA)6gcgctctcagctgctgaaatcatcaaaaccctaactcccaaattctaacagaaaaatctcgacacccctctcattccagaagc(GAA)5	110	128	237
comp44644_c0	2	p3	(AAG)6	18	1476	1493
comp32746_c0	1	p2	(TC)7	14	545	558
comp33467_c0	1	p1	(A)20	20	226	245
comp32908_c0	1	p1	(T)11	11	343	353
comp50454_c0	1	p5	(TCATT)5	25	40	64
comp48718_c0	1	p1	(T)12	12	327	338
comp47970_c0	1	p2	(GA)9	18	1	18
comp42269_c0	1	p2	(AT)11	22	1	22
comp50314_c0	1	p1	(T)10	10	5110	5119
comp45911_c0	1	c	(CTC)6ctatccaggcattactttctctctgccttttcctttgcgg(GAA)5	73	2467	2539
comp47211_c2	1	c	(AAG)5ataaaaaaatcttttggagacctgcaagag(AGA)6	63	1174	1236
comp77947_c0	1	p2	(TC)6	12	283	294
comp42955_c0	1	p2	(GA)10	20	1	20
comp42955_c0	2	p1	(T)20	20	736	755
comp46995_c0	1	p1	(T)10	10	50	59
comp50683_c0	1	p2	(AG)7	14	63	76
comp23448_c0	1	p2	(AG)9	18	270	287
comp35236_c0	1	p1	(T)14	14	432	445
comp47558_c0	1	p2	(GA)9	18	1	18
comp47521_c0	1	p1	(A)10	10	3	12
comp240791_c0	1	p2	(TC)7	14	5	18
comp47123_c0	1	p3	(GCA)7	21	1	21
comp419056_c0	1	p1	(T)15	15	1	15
comp550148_c0	1	p3	(GAT)6	18	117	134
comp257887_c0	1	p1	(T)11	11	138	148
comp23652_c0	1	p1	(T)10	10	5	14
comp49737_c1	1	p2	(AG)7	14	38	51
comp182527_c0	1	p1	(A)10	10	16	25
comp40183_c1	1	c	(AGA)5ggaataagaggaggagaaaggcttcggaaatcaatctgtctaatacttttaatcagtgtctgctcatttcttctactgaaagaaggaagaggcaac(A)15	126	56	181
comp40183_c1	2	p1	(T)14	14	1176	1189
comp44227_c0	1	p2	(AG)8	16	1729	1744
comp39722_c0	1	p1	(A)18	18	1	18
comp42768_c1	1	p1	(A)13	13	198	210
comp27898_c0	1	p3	(CTT)6	18	469	486
comp46112_c0	1	p3	(TTC)5	15	73	87
comp11358_c0	1	p1	(T)10	10	266	275
comp38021_c0	1	p1	(T)12	12	1131	1142
comp41957_c0	1	p2	(AT)11	22	1491	1512
comp48413_c0	1	p2	(CT)9	18	1	18
comp40343_c0	1	p2	(AG)6	12	365	376
comp21866_c0	1	p3	(GAA)6	18	302	319
comp385304_c0	1	p2	(AG)7	14	197	210
comp37603_c0	1	p2	(CT)9	18	1	18
comp33803_c0	1	p1	(T)10	10	492	501
comp843730_c0	1	p2	(GT)7	14	184	197
comp14401_c0	1	p3	(GAA)5	15	244	258
comp49729_c0	1	c	(TC)6agg(T)12	27	2430	2456
comp36326_c0	1	p1	(T)13	13	136	148
comp37996_c0	1	p1	(A)19	19	1129	1147
comp42614_c0	1	p3	(AGA)7	21	1372	1392
comp33003_c0	1	p3	(ATC)6	18	783	800
comp29892_c0	1	p2	(AT)8	16	233	248
comp416944_c0	1	p1	(A)11	11	335	345
comp25050_c0	1	p3	(GCT)5	15	1	15
comp39617_c0	1	p2	(AG)10	20	787	806
comp228434_c0	1	p2	(TC)8	16	1	16
comp45585_c0	1	p1	(T)20	20	1897	1916
comp43384_c0	1	p3	(TCC)5	15	104	118
comp37526_c0	1	c	(CTG)5gggattctcttcctgatcattatttcgatgcgagatttctccgttgaacctcatttcacaacaaccaccaccaaacgagaaatccctcgtttgtttcgg(TTA)7	135	253	387
comp37526_c0	2	p3	(GAA)7	21	538	558
comp16726_c0	1	p1	(A)10	10	211	220
comp30706_c0	1	p1	(T)17	17	5	21
comp28210_c0	1	p1	(T)11	11	253	263
comp39126_c0	1	p1	(T)21	21	639	659
comp44219_c0	1	p1	(A)13	13	134	146
comp48491_c0	1	p2	(TC)8	16	1559	1574
comp40377_c0	1	p1	(A)11	11	194	204
comp40377_c0	2	p2	(GA)8	16	1292	1307
comp38289_c0	1	p1	(T)11	11	137	147
comp36356_c0	1	p1	(A)10	10	116	125
comp36356_c0	2	p1	(T)11	11	644	654
comp39029_c1	1	p1	(A)14	14	57	70
comp44563_c1	1	p1	(T)10	10	726	735
comp38133_c0	1	c	(GA)10actaaaaaattcaatggaaaataatgg(A)11	58	1	58
comp49244_c1	1	p3	(TTC)6	18	280	297
comp146444_c0	1	p1	(A)13	13	8	20
comp32922_c0	1	p1	(A)11	11	369	379
comp49784_c0	1	p3	(GAA)5	15	1616	1630
comp48280_c0	1	p3	(AGA)5	15	8	22
comp38204_c0	1	p3	(AAC)7	21	205	225
comp38204_c0	2	p3	(TGA)11	33	642	674
comp46580_c0	1	p1	(A)17	17	1	17
comp46580_c0	2	p1	(A)17	17	484	500
comp39243_c0	1	p2	(GA)10	20	1	20
comp16879_c0	1	p1	(T)10	10	21	30
comp49196_c0	1	p1	(A)11	11	1950	1960
comp50179_c0	1	p1	(T)13	13	582	594
comp49818_c0	1	p3	(TGG)5	15	3806	3820
comp38780_c0	1	p2	(AG)10	20	615	634
comp47843_c1	1	p2	(GA)8	16	1447	1462
comp218546_c0	1	p1	(A)12	12	18	29
comp39162_c1	1	p3	(GAA)5	15	1	15
comp39162_c1	2	p3	(GAA)5	15	781	795
comp39162_c1	3	p2	(CT)8	16	1071	1086
comp36733_c0	1	p3	(GAC)6	18	757	774
comp50041_c0	1	p1	(T)13	13	377	389
comp43381_c0	1	p1	(A)10	10	46	55
comp1141_c0	1	p1	(A)10	10	63	72
comp34548_c0	1	p1	(T)19	19	1	19
comp41546_c0	1	p3	(ATG)7	21	1	21
comp23314_c0	1	p2	(AG)8	16	1	16
comp53823_c0	1	p3	(GGA)6	18	2	19
comp53823_c0	2	p1	(T)14	14	268	281
comp44117_c0	1	p2	(AG)9	18	1330	1347
comp45043_c0	1	p3	(GAA)5	15	49	63
comp48146_c0	1	p3	(GAT)5	15	309	323
comp31797_c0	1	p1	(A)17	17	1	17
comp47909_c0	1	p2	(AG)10	20	1	20
comp173814_c0	1	p1	(A)15	15	1	15
comp49598_c0	1	p1	(A)21	21	1	21
comp46277_c0	1	p3	(GCA)5	15	141	155
comp40872_c1	1	p3	(GCT)7	21	4	24
comp311537_c0	1	p1	(T)18	18	181	198
comp38141_c0	1	p1	(A)12	12	304	315
comp38141_c0	2	p1	(A)11	11	545	555
comp50685_c0	1	p1	(A)14	14	222	235
comp42418_c0	1	p2	(AG)10	20	51	70
comp47181_c0	1	p2	(AG)10	20	1	20
comp19775_c0	1	p1	(T)18	18	204	221
comp24252_c0	1	p3	(AGA)5	15	215	229
comp318465_c0	1	p3	(TCA)5	15	214	228
comp49888_c0	1	p2	(TC)8	16	1	16
comp49888_c0	2	p2	(GA)8	16	3623	3638
comp253142_c0	1	p3	(AGA)6	18	1	18
comp34846_c0	1	p3	(CAG)5	15	193	207
comp41714_c0	1	p3	(TTC)7	21	1356	1376
comp492504_c0	1	p2	(GA)8	16	81	96
comp41292_c0	1	p3	(CAG)5	15	252	266
comp50217_c0	1	p1	(A)11	11	1130	1140
comp50217_c0	2	p1	(T)11	11	2346	2356
comp47805_c0	1	p2	(GA)9	18	1	18
comp47805_c0	2	p2	(GA)6	12	2058	2069
comp49561_c0	1	c	(AAC)5agcaa(GAG)5	35	68	102
comp43673_c1	1	p2	(GA)6	12	234	245
comp40293_c0	1	p3	(ATC)7	21	1	21
comp43451_c0	1	p1	(T)11	11	1348	1358
comp27014_c0	1	p1	(A)12	12	279	290
comp38046_c0	1	p2	(GA)7	14	192	205
comp34997_c0	1	p2	(TG)8	16	690	705
comp47933_c1	1	p2	(TC)6	12	35	46
comp33419_c0	1	p1	(T)10	10	450	459
comp47042_c0	1	p3	(GCA)5	15	1146	1160
comp46981_c0	1	p3	(AGA)5	15	1995	2009
comp34873_c0	1	p1	(T)13	13	606	618
comp49398_c0	1	c*	(A)10(AT)9*gaacagctatgagtcaaaatattcaagagacacaacacgcccgagtggagatgatctttggtcatgttctttctttactgtacatattacagttatgtt(TTC)5	141	3311	3451
comp42550_c1	1	p3	(CAT)7	21	88	108
comp42550_c1	2	p1	(A)12	12	987	998
comp40406_c0	1	c	(T)10c(T)10	21	548	568
comp40012_c0	1	p1	(T)18	18	1	18
comp250778_c0	1	p2	(GA)6	12	124	135
comp49021_c0	1	c	(AG)8tatatcaatgttttccggatactccttactactaatataatgagtttt(CA)8	80	2374	2453
comp44290_c0	1	p3	(AGA)7	21	1180	1200
comp50907_c0	1	p1	(A)11	11	448	458
comp50907_c0	2	p3	(CTC)5	15	960	974
comp50907_c0	3	p1	(A)15	15	1507	1521
comp2146_c0	1	p3	(GGT)5	15	613	627
comp248345_c0	1	p1	(T)11	11	15	25
comp39987_c0	1	p1	(A)11	11	873	883
comp39987_c0	2	p1	(A)10	10	1094	1103
comp39987_c0	3	p1	(A)14	14	1436	1449
comp39987_c0	4	p1	(A)10	10	1750	1759
comp39987_c0	5	p1	(A)11	11	1963	1973
comp25344_c0	1	p2	(AG)9	18	1	18
comp25344_c0	2	p2	(AG)10	20	187	206
comp55308_c0	1	p2	(GA)7	14	212	225
comp36240_c0	1	p1	(A)10	10	136	145
comp36240_c0	2	p3	(CTG)5	15	460	474
comp22447_c0	1	p2	(TC)8	16	7	22
comp4196_c0	1	p1	(T)11	11	280	290
comp48969_c0	1	c	(GA)9ggaacaagaaaaaaatggagtcttgagagcgaaagttccaggaagaagctgaggaaaaaggagaaagaagaagtagagggg(GA)9	117	1	117
comp40618_c0	1	p1	(A)17	17	24	40
comp40618_c0	2	p3	(TCT)7	21	1131	1151
comp39107_c0	1	p2	(AG)9	18	1	18
comp12591_c0	1	p1	(A)18	18	346	363
comp37812_c1	1	p2	(AG)7	14	10	23
comp6310_c0	1	p1	(A)15	15	60	74
comp33973_c0	1	p2	(GA)9	18	359	376
comp46919_c0	1	p1	(A)12	12	40	51
comp39508_c0	1	p2	(AG)9	18	1	18
comp50408_c0	1	p2	(GA)8	16	3480	3495
comp49846_c0	1	p2	(CA)10	20	303	322
comp33823_c0	1	p3	(GTC)6	18	1	18
comp46307_c0	1	p1	(C)21	21	2086	2106
comp21564_c0	1	p3	(GGT)5	15	75	89
comp49990_c0	1	p2	(TC)7	14	111	124
comp37285_c0	1	p2	(GA)10	20	1	20
comp50906_c0	1	p1	(T)12	12	276	287
comp48974_c0	1	c	(TA)8(CA)6	28	186	213
comp48974_c0	2	p1	(A)10	10	386	395
comp45615_c0	1	p3	(TCT)6	18	1	18
comp45078_c0	1	p1	(A)10	10	574	583
comp41115_c0	1	p2	(AG)6	12	1301	1312
comp42887_c0	1	p1	(A)20	20	1	20
comp49899_c0	1	p3	(ATC)5	15	1324	1338
comp42885_c0	1	p3	(CAC)5	15	1383	1397
comp22341_c0	1	p3	(GAG)7	21	1	21
comp49478_c1	1	p3	(GCA)7	21	1935	1955
comp31880_c0	1	p1	(T)12	12	161	172
comp48666_c0	1	p2	(CT)8	16	1	16
comp275184_c0	1	p1	(A)10	10	52	61
comp275184_c0	2	p1	(T)10	10	407	416
comp49062_c0	1	p2	(CT)9	18	1	18
comp49062_c0	2	p1	(T)13	13	2923	2935
comp34854_c0	1	p1	(A)11	11	229	239
comp2207_c0	1	p1	(A)10	10	316	325
comp23863_c0	1	p1	(A)15	15	89	103
comp28480_c0	1	p1	(T)10	10	188	197
comp25653_c0	1	p1	(T)20	20	8	27
comp3658_c0	1	p1	(T)17	17	774	790
comp49045_c0	1	p3	(GAA)5	15	2567	2581
comp665861_c0	1	p1	(A)14	14	1	14
comp49342_c0	1	p1	(A)11	11	35	45
comp22057_c0	1	p1	(A)18	18	369	386
comp38447_c0	1	p2	(GA)10	20	1	20
comp50861_c0	1	p1	(T)10	10	2326	2335
comp43114_c1	1	p3	(GTG)7	21	1	21
comp12147_c0	1	p1	(T)10	10	183	192
comp48248_c0	1	p2	(TC)6	12	28	39
comp48248_c0	2	p1	(T)12	12	3066	3077
comp334522_c0	1	p1	(T)15	15	208	222
comp50171_c0	1	p2	(AG)8	16	4015	4030
comp50171_c0	2	p3	(ATG)5	15	4520	4534
comp35105_c0	1	p2	(GA)11	22	1	22
comp40739_c0	1	p3	(TTC)6	18	1424	1441
comp41959_c0	1	p3	(AGC)6	18	136	153
comp41959_c0	2	p2	(TG)6	12	716	727
comp20279_c0	1	p3	(CTC)5	15	221	235
comp32959_c0	1	p1	(T)16	16	4	19
comp44854_c1	1	p1	(T)16	16	1	16
comp40157_c0	1	p2	(CT)7	14	1301	1314
comp41687_c0	1	p2	(CT)6	12	294	305
comp41687_c0	2	p3	(GGA)5	15	956	970
comp41687_c0	3	p3	(GAG)5	15	1161	1175
comp33892_c0	1	p1	(A)13	13	158	170
comp496710_c0	1	c	(A)11gaagaaaaaag(A)13	35	44	78
comp31621_c0	1	p2	(GA)10	20	247	266
comp42702_c0	1	p2	(CT)6	12	50	61
comp41726_c0	1	p1	(T)10	10	1151	1160
comp37901_c0	1	p2	(AG)7	14	5	18
comp37901_c0	2	p1	(T)10	10	147	156
comp37901_c0	3	p3	(ACA)6	18	318	335
comp40910_c0	1	p1	(T)11	11	53	63
comp40910_c0	2	p2	(TC)8	16	170	185
comp132686_c0	1	p3	(GTG)7	21	1	21
comp13978_c1	1	p1	(T)17	17	1	17
comp47128_c0	1	p1	(A)15	15	1007	1021
comp47128_c0	2	c	(GAT)5gaaaatcgcagt(GA)6	39	1229	1267
comp49937_c0	1	p1	(A)12	12	173	184
comp46979_c2	1	p3	(ATG)7	21	1	21
comp22047_c0	1	p1	(T)10	10	559	568
comp377332_c0	1	p2	(GA)6	12	284	295
comp23540_c0	1	c	(GAA)5tcatcatcaccgaaagtagtaattgtatttgatattggaatgaatggatgaatatacagatatggaaatcttaggaaattgaaaattttgagga(T)11	120	1	120
comp38043_c0	1	p3	(CAC)7	21	563	583
comp38997_c0	1	p3	(CAC)5	15	828	842
comp38016_c0	1	p1	(A)19	19	1	19
comp38016_c0	2	p1	(A)15	15	704	718
comp42768_c0	1	c	(A)16ccctagccatattcctactccttcaatg(TTC)6	62	1	62
comp50817_c0	1	p3	(GCT)5	15	1411	1425
comp48786_c1	1	p3	(AAG)5	15	1	15
comp420811_c0	1	p3	(ACC)5	15	1	15
comp46927_c0	1	p2	(GA)6	12	2107	2118
comp35959_c0	1	p1	(T)17	17	1	17
comp41624_c0	1	p3	(GAG)6	18	1628	1645
comp50464_c1	1	p2	(TC)6	12	984	995
comp36877_c0	1	p2	(GA)9	18	1	18
comp353514_c0	1	p1	(A)11	11	134	144
comp32126_c0	1	p1	(T)10	10	214	223
comp227358_c0	1	p3	(TAA)5	15	242	256
comp35493_c0	1	p1	(T)12	12	418	429
comp57045_c0	1	p2	(TC)6	12	721	732
comp37392_c0	1	p2	(TC)9	18	1	18
comp38649_c1	1	p2	(GA)9	18	1	18
comp28484_c0	1	p1	(T)16	16	7	22
comp41340_c0	1	p1	(T)13	13	254	266
comp40801_c0	1	p1	(T)18	18	1	18
comp40801_c0	2	p3	(GAT)5	15	591	605
comp45316_c0	1	c	(AGA)6gatggttggagatcggacatggcgcaaagcatctctgcattttctgtacaaaggggttcgatttctagtcgccatggat(GAA)5	112	1	112
comp211953_c0	1	p1	(A)18	18	1	18
comp34848_c0	1	p1	(T)12	12	136	147
comp50497_c0	1	p2	(CT)8	16	1815	1830
comp50355_c0	1	p2	(TC)10	20	1	20
comp35706_c0	1	p1	(T)10	10	664	673
comp49282_c0	1	p3	(GAA)5	15	299	313
comp45007_c0	1	p2	(CT)6	12	1569	1580
comp463801_c0	1	c	(T)10ctttttcttcctccagtcaaatagatgaaaggggaaagccgggtgggtg(T)10	69	145	213
comp146519_c0	1	p1	(A)16	16	190	205
comp36514_c0	1	p1	(A)10	10	25	34
comp36514_c0	2	p1	(A)12	12	339	350
comp22106_c0	1	p1	(T)13	13	126	138
comp42257_c1	1	c	(A)10c(T)10	21	879	899
comp188034_c0	1	p1	(T)10	10	823	832
comp1431_c0	1	c	(AG)7aaaaaaaaagcccataagaatttaatacctaataccgtataattt(A)11	70	1	70
comp22787_c0	1	p3	(CAC)5	15	107	121
comp35553_c0	1	p3	(AAG)5	15	440	454
comp140635_c0	1	p1	(T)15	15	137	151
comp41291_c0	1	p2	(TC)9	18	6	23
comp41291_c0	2	p3	(CCA)5	15	172	186
comp26267_c0	1	p3	(AGA)5	15	185	199
comp50237_c0	1	p3	(GGA)5	15	235	249
comp50237_c0	2	p1	(A)13	13	3206	3218
comp47527_c1	1	p3	(GCT)7	21	265	285
comp34699_c0	1	p3	(GAA)6	18	254	271
comp349194_c0	1	p1	(T)10	10	458	467
comp49670_c0	1	p1	(T)12	12	4571	4582
comp43615_c0	1	p2	(AG)10	20	1	20
comp49297_c0	1	p1	(T)10	10	39	48
comp32840_c0	1	p2	(CA)10	20	1	20
comp42991_c0	1	p3	(GAC)5	15	433	447
comp61841_c0	1	p1	(T)14	14	196	209
comp17212_c0	1	p3	(ATC)5	15	487	501
comp17212_c0	2	p1	(T)20	20	670	689
comp47169_c0	1	p3	(GAA)5	15	258	272
comp47724_c0	1	p1	(T)12	12	4212	4223
comp511965_c0	1	p1	(A)11	11	110	120
comp50712_c0	1	p2	(AG)8	16	171	186
comp50712_c0	2	p3	(GTG)5	15	2960	2974
comp50712_c0	3	p1	(T)18	18	4999	5016
comp47125_c0	1	p1	(A)10	10	2048	2057
comp46843_c1	1	p1	(T)18	18	1	18
comp50155_c0	1	p1	(T)12	12	3062	3073
comp50155_c0	2	p2	(AG)9	18	3297	3314
comp44284_c0	1	p4	(GGAT)5	20	1132	1151
comp42937_c0	1	p2	(TC)6	12	1536	1547
comp95576_c0	1	p2	(GT)11	22	1	22
comp51848_c0	1	p1	(A)13	13	63	75
comp51848_c0	2	p3	(AAG)5	15	184	198
comp24702_c0	1	p1	(A)19	19	1	19
comp44354_c1	1	p3	(GCA)5	15	1070	1084
comp35045_c0	1	p1	(T)10	10	15	24
comp17886_c0	1	p2	(AT)6	12	37	48
comp17886_c0	2	p2	(TA)6	12	322	333
comp640982_c0	1	p1	(T)12	12	181	192
comp29040_c0	1	p1	(A)11	11	196	206
comp48665_c0	1	p1	(T)14	14	1600	1613
comp50655_c1	1	c	(TTTA)5ttaatctcctctctccctctt(TC)6	53	120	172
comp50655_c1	2	p2	(CT)9	18	286	303
comp39784_c0	1	p1	(T)11	11	1152	1162
comp39784_c0	2	p1	(T)11	11	1617	1627
comp765001_c0	1	p1	(T)10	10	139	148
comp49807_c0	1	c	(A)10gctctctcttctctttctttgcttcgctggtaccggagattggagaaccaga(T)15	77	322	398
comp49807_c0	2	p1	(T)11	11	742	752
comp42634_c0	1	p1	(A)11	11	232	242
comp42634_c0	2	p1	(T)20	20	684	703
comp32091_c0	1	p3	(CTT)5	15	736	750
comp37086_c0	1	p1	(T)17	17	693	709
comp45843_c0	1	p3	(AGA)5	15	491	505
comp45843_c0	2	p1	(A)11	11	1505	1515
comp258029_c0	1	p2	(AG)6	12	153	164
comp25428_c0	1	p2	(GA)8	16	76	91
comp174947_c0	1	p3	(GGA)5	15	1	15
comp29764_c0	1	p1	(A)17	17	345	361
comp40577_c0	1	p1	(A)12	12	403	414
comp29543_c1	1	p1	(T)11	11	238	248
comp44870_c0	1	p1	(A)19	19	1	19
comp43241_c0	1	p1	(A)16	16	1877	1892
comp43241_c0	2	p1	(T)10	10	2195	2204
comp43241_c0	3	p1	(T)13	13	2509	2521
comp36218_c0	1	p3	(CTC)6	18	11	28
comp36218_c0	2	p2	(AG)8	16	529	544
comp49393_c0	1	p2	(TC)9	18	2524	2541
comp39614_c0	1	p1	(T)13	13	381	393
comp41628_c2	1	c	(T)10atataataatcaaggttcagggctgttagttcatcag(A)13	60	282	341
comp34039_c0	1	p3	(TCT)7	21	1283	1303
comp43438_c0	1	p3	(GCT)6	18	673	690
comp45858_c0	1	p2	(AG)6	12	1792	1803
comp50384_c0	1	p1	(A)16	16	318	333
comp50384_c0	2	p2	(CT)7	14	3388	3401
comp5161_c0	1	p1	(T)10	10	166	175
comp29603_c0	1	p3	(GGA)7	21	1	21
comp46129_c0	1	p2	(CT)8	16	34	49
comp37671_c0	1	p3	(GAG)5	15	283	297
comp37671_c0	2	p3	(GGA)6	18	429	446
comp40340_c0	1	p1	(A)10	10	100	109
comp21995_c0	1	p1	(A)19	19	193	211
comp46780_c0	1	p2	(GA)8	16	1570	1585
comp387_c0	1	p1	(A)11	11	100	110
comp50238_c0	1	p1	(T)10	10	46	55
comp50238_c0	2	p1	(A)17	17	2033	2049
comp45068_c0	1	p2	(TC)7	14	83	96
comp45068_c0	2	p1	(T)15	15	1106	1120
comp36504_c0	1	p2	(AG)10	20	936	955
comp45855_c0	1	p2	(GA)7	14	2018	2031
comp47058_c2	1	p5	(CCAGA)5	25	241	265
comp47058_c2	2	p1	(T)10	10	1418	1427
comp278013_c0	1	p1	(T)10	10	122	131
comp31325_c0	1	p1	(T)15	15	441	455
comp40045_c0	1	p3	(TCT)5	15	1111	1125
comp34022_c0	1	p2	(GA)7	14	165	178
comp43850_c0	1	p2	(TC)6	12	136	147
comp39506_c0	1	p3	(CTG)5	15	314	328
comp48088_c0	1	p1	(A)12	12	2	13
comp35196_c0	1	p3	(TTC)5	15	245	259
comp49448_c0	1	p1	(A)18	18	1	18
comp47723_c0	1	p1	(T)12	12	1948	1959
comp28929_c0	1	p3	(TGA)5	15	34	48
comp34761_c0	1	p1	(A)11	11	131	141
comp34761_c0	2	p3	(TCT)5	15	1273	1287
comp45339_c0	1	p2	(AG)8	16	1	16
comp45339_c0	2	p1	(T)13	13	1272	1284
comp50471_c0	1	c	(AG)7acagagagtaagagagaaggcttgctgtttcgtgccgttagtaaatagttactgaggcttcttcgaacgacaagaacgcta(AG)7	109	96	204
comp47109_c1	1	p3	(TCT)5	15	65	79
comp47109_c1	2	p3	(CAC)6	18	780	797
comp49895_c0	1	c	(A)12(CA)6	24	1	24
comp49895_c0	2	p1	(T)12	12	817	828
comp30250_c0	1	p1	(A)16	16	209	224
comp41468_c0	1	p2	(GA)7	14	2	15
comp50035_c0	1	p2	(CT)9	18	5	22
comp88896_c0	1	p2	(AG)7	14	1	14
comp50900_c0	1	c	(A)10gaagaagaagatatgtatatatatgataataataacaacaacaaaaatccatttttcctccctcagat(GA)6	90	2654	2743
comp527_c0	1	p1	(A)10	10	80	89
comp36109_c0	1	p3	(GAA)6	18	3	20
comp48022_c0	1	p1	(T)12	12	2553	2564
comp41459_c0	1	p1	(T)14	14	755	768
comp43420_c0	1	p3	(GAA)5	15	106	120
comp25446_c0	1	p3	(CTT)5	15	119	133
comp25446_c0	2	p1	(T)10	10	871	880
comp304747_c0	1	p1	(A)13	13	1	13
comp29354_c0	1	p1	(T)10	10	272	281
comp39354_c0	1	p2	(CT)8	16	16	31
comp199659_c0	1	p2	(AG)9	18	228	245
comp46681_c0	1	p2	(GA)10	20	1	20
comp35491_c0	1	p1	(T)10	10	285	294
comp490755_c0	1	c	(A)10ggtgcagcaaaagtatactgtgtgtgactgtgttcggtgtgttgggttagacagtatcccactcgagcagctcgaggcccttggatc(TA)6	109	114	222
comp36010_c0	1	p1	(A)16	16	8	23
comp41705_c0	1	p3	(AGA)5	15	138	152
comp41705_c0	2	p3	(AGA)5	15	591	605
comp41705_c0	3	p1	(A)13	13	1164	1176
comp48121_c1	1	p2	(TA)9	18	86	103
comp64927_c0	1	p2	(TC)6	12	12	23
comp41424_c1	1	p2	(GA)9	18	1	18
comp36481_c0	1	p1	(A)20	20	1	20
comp49637_c0	1	p3	(TTC)6	18	3012	3029
comp44827_c1	1	p3	(TTG)7	21	931	951
comp50328_c0	1	p2	(CT)10	20	1	20
[truncated: 9,041 more rows]
