# Supplementary material for: Transcriptome sequencing and SNP detection in Phoebe chekiangensis
Source: PeerJ. 2017 May 10;5:e3193. doi: 10.7717/peerj.3193 (PMC5428327; doi:10.7717/peerj.3193)
Supplement: File S4 — Putative SNP results and their loci according to SOAPsnp in P. chekiangensis. [file peerj-05-3193-s004.xls]

comp1000406_c0	9	C	M	28	A	37	3	3	C	38	1	1	4	0.500000	1.00000	0	2
comp1000406_c0	88	G	K	95	T	37	7	7	G	36	4	4	11	0.157576	1.00000	0	3
comp1000406_c0	122	C	M	43	A	36	6	6	C	38	3	3	9	0.130952	1.00000	0	2
comp10007_c0	9	T	W	34	A	37	3	3	T	33	3	3	7	0.550000	1.00000	0	2
comp10007_c0	145	A	M	52	C	37	7	7	A	39	5	5	12	0.00252525	1.00000	0	2
comp10007_c0	160	C	Y	27	T	38	10	10	C	36	3	3	13	0.143357	1.00000	0	2
comp10007_c0	166	G	K	42	T	36	10	10	G	38	2	2	12	0.689394	1.00000	0	2
comp10007_c0	230	G	S	44	C	35	8	8	G	40	3	3	11	0.657576	1.00000	0	2
comp10007_c0	245	C	M	67	A	35	7	7	C	37	3	3	10	0.258333	1.00000	0	2
comp10007_c0	252	G	S	69	C	35	7	7	G	37	3	3	10	0.333333	1.00000	0	2
comp10007_c0	277	C	M	21	A	36	5	5	C	35	1	1	6	0.333333	1.00000	0	2
comp1000_c0	80	G	K	81	T	38	12	12	G	38	7	7	22	0.00488211	1.00000	0	2
comp1000_c0	143	G	K	99	T	38	12	12	G	39	10	10	22	1.00000	1.00000	0	2
comp1000_c0	154	T	Y	39	T	38	12	12	C	37	8	8	22	0.000238152	1.00000	0	2
comp1000_c0	165	A	W	99	T	37	12	12	A	38	9	9	21	1.00000	1.00000	0	2
comp1000_c1	143	C	K	39	T	38	12	12	G	39	10	10	28	1.00000	1.00000	0	2
comp10011_c0	285	C	Y	20	C	38	12	12	T	36	4	4	16	0.158242	1.00000	0	4
comp10011_c0	315	G	S	24	G	38	11	11	C	36	5	5	16	0.00434982	1.00000	0	2
comp10011_c0	393	G	K	21	G	33	11	11	T	39	4	4	15	0.474725	1.00000	0	3
comp10011_c0	434	A	R	23	A	37	16	16	G	37	5	5	21	0.532434	1.00000	0	2
comp10011_c0	473	C	S	83	C	38	13	13	G	35	6	6	19	0.0758883	1.00000	0	2
comp10011_c0	479	C	M	50	C	37	14	14	A	37	6	6	20	0.0441158	1.00000	0	2
comp10011_c0	494	G	S	36	G	37	14	14	C	37	4	4	18	0.399020	1.00000	0	2
comp10011_c0	496	G	R	22	G	38	13	13	A	36	4	4	17	0.478151	1.00000	0	2
comp100159_c0	325	T	Y	37	C	36	15	15	T	39	6	6	21	0.500064	1.00000	0	2
comp100433_c0	387	C	Y	99	C	36	28	28	T	36	14	14	45	0.507623	1.00000	0	2
comp100433_c0	389	C	Y	99	C	36	25	25	T	37	17	17	46	8.69253e-05	1.00000	0	2
comp100433_c0	436	A	W	99	A	37	30	30	T	37	16	16	46	4.49859e-05	1.00000	0	2
comp100433_c0	439	G	K	99	G	36	25	25	T	37	17	17	47	0.000187478	1.00000	0	2
comp100433_c0	456	C	Y	99	C	36	23	23	T	37	17	17	46	0.501318	1.00000	0	2
comp100433_c0	512	C	Y	99	C	38	16	16	T	37	13	13	29	6.30084e-05	1.00000	0	3
comp100433_c0	533	G	S	99	G	37	12	12	C	37	11	11	23	0.500017	1.00000	0	2
comp100433_c0	544	G	K	99	T	38	10	10	G	38	8	8	18	0.00777001	1.00000	0	2
comp100433_c0	567	G	R	99	A	37	10	10	G	37	8	8	18	0.513632	1.00000	0	2
comp100433_c0	569	A	W	92	T	37	11	11	A	37	8	8	19	5.29227e-05	1.00000	0	2
comp100433_c0	571	C	M	99	A	37	11	11	C	37	8	8	19	0.103001	1.00000	0	2
comp100433_c0	577	A	M	99	C	35	12	12	A	37	6	6	18	0.0898513	1.00000	0	2
comp100433_c0	595	T	W	46	A	37	13	13	T	34	3	3	16	0.152679	1.00000	0	2
comp10050_c0	436	T	W	99	A	37	30	30	T	37	18	18	48	2.76556e-06	1.00000	0	2
comp100638_c0	456	C	Y	99	C	37	41	41	T	36	18	18	65	0.500113	1.00000	0	2
comp100638_c0	605	C	S	99	C	37	19	19	G	38	12	12	31	0.00323799	1.00000	0	2
comp100638_c0	621	T	W	27	T	37	21	21	A	39	11	11	32	1.00000	1.00000	0	2
comp100638_c0	657	C	Y	72	C	37	17	17	T	39	12	12	29	0.500001	1.00000	0	2
comp100638_c0	665	G	K	99	G	36	18	18	T	38	13	13	31	1.00000	1.00000	0	2
comp100638_c0	667	A	M	86	A	36	18	18	C	37	12	12	30	0.00439562	1.00000	0	2
comp100638_c0	696	A	W	99	A	38	12	12	T	38	9	9	21	0.0245365	1.00000	0	2
comp100638_c0	698	C	Y	46	C	38	11	11	T	39	8	8	19	0.500443	1.00000	0	2
comp100638_c0	716	G	R	66	A	39	8	8	G	38	8	8	16	1.00000	1.00000	0	2
comp100638_c0	718	G	R	77	A	39	8	8	G	38	8	8	16	1.00000	1.00000	0	2
comp101133_c0	800	T	W	37	T	36	13	13	A	38	7	7	23	0.0913442	1.00000	0	2
comp101133_c0	870	C	M	99	A	37	11	11	C	37	9	9	20	0.0155156	1.00000	0	2
comp101133_c0	886	A	R	91	G	37	9	9	A	38	6	6	15	0.194206	1.00000	0	2
comp101149_c0	68	C	Y	22	C	35	13	13	T	39	5	5	18	0.283147	1.00000	0	2
comp101149_c0	76	T	K	36	T	35	16	16	G	38	6	6	22	0.202301	1.00000	0	2
comp101149_c0	88	T	K	52	T	37	16	16	G	37	8	8	24	0.00437407	1.00000	0	2
comp101149_c0	137	C	M	39	C	35	17	17	A	39	6	6	23	0.533775	1.00000	0	2
comp101149_c0	166	T	Y	86	T	36	19	19	C	37	8	8	27	0.703759	1.00000	0	2
comp101149_c0	170	C	Y	46	C	36	21	21	T	34	8	8	29	0.0296278	1.00000	0	2
comp101149_c0	186	T	W	96	T	38	19	19	A	36	6	6	25	0.539029	1.00000	0	2
comp101149_c0	207	T	W	48	T	36	19	19	A	37	5	5	24	0.750000	1.00000	0	2
comp10114_c0	68	A	M	99	C	35	13	13	A	36	8	8	26	0.0606271	1.00000	0	2
comp10114_c0	219	G	K	89	T	36	21	21	G	37	11	11	32	7.70241e-05	1.00000	0	2
comp10114_c0	222	A	W	94	T	35	22	22	A	38	7	7	33	0.705679	1.00000	0	2
comp10114_c0	291	T	K	56	G	37	25	25	T	33	4	4	29	0.517620	1.00000	0	2
comp10114_c0	293	G	R	41	A	37	24	24	G	36	4	4	28	0.161221	1.00000	0	2
comp10114_c0	319	T	Y	56	C	37	20	20	T	36	5	5	25	0.121532	1.00000	0	2
comp10114_c0	399	C	S	48	C	34	10	10	G	39	5	5	15	0.761738	1.00000	0	2
comp101154_c0	65	A	W	54	T	33	13	13	A	35	4	4	17	0.511134	1.00000	0	2
comp101154_c0	87	A	W	99	T	33	11	11	A	39	6	6	17	0.740304	1.00000	0	2
comp101154_c0	96	A	R	38	G	35	12	12	A	39	6	6	18	0.141457	1.00000	0	2
comp101154_c0	105	A	W	36	T	35	9	9	A	40	5	5	14	0.0957376	1.00000	0	2
comp101154_c0	112	A	R	76	G	34	10	10	A	39	5	5	15	0.691975	1.00000	0	2
comp101154_c0	117	T	Y	36	C	37	8	8	T	38	5	5	13	0.0147630	1.00000	0	2
comp101154_c0	119	C	M	26	A	38	8	8	C	40	5	5	13	1.00000	1.00000	0	2
comp101154_c0	157	G	K	65	G	36	13	13	T	37	6	6	19	0.289437	1.00000	0	2
comp101154_c0	174	G	K	48	G	38	14	14	T	39	7	7	21	1.00000	1.00000	0	2
comp101154_c0	183	C	S	41	C	38	15	15	G	39	7	7	22	0.00857843	1.00000	0	2
comp101154_c0	190	T	K	59	T	37	17	17	G	38	8	8	25	0.00450269	1.00000	0	3
comp101154_c0	202	G	R	33	G	38	22	22	A	38	8	8	30	0.00150916	1.00000	0	2
comp101154_c0	209	C	S	99	C	36	23	23	G	38	8	8	31	0.370012	1.00000	0	2
comp101154_c0	230	G	R	39	G	38	25	25	A	39	7	7	32	0.580908	1.00000	0	2
comp101154_c0	232	T	K	73	T	38	26	26	G	38	7	7	33	0.115818	1.00000	0	2
comp101154_c0	247	T	K	60	T	37	25	25	G	36	6	6	31	0.134154	1.00000	0	2
comp101154_c0	259	C	M	20	C	37	17	17	A	38	5	5	22	0.0291638	1.00000	0	2
comp101154_c0	264	A	W	25	A	35	16	16	T	37	5	5	21	0.568701	1.00000	0	2
comp101156_c0	4	C	Y	39	T	35	10	10	C	35	3	3	14	0.592657	1.00000	0	2
comp101156_c0	30	T	Y	42	C	36	12	12	T	37	6	6	19	1.00000	1.00000	0	2
comp101156_c0	41	C	S	85	G	38	10	10	C	38	8	8	19	1.00000	1.00000	0	2
comp101156_c0	132	G	K	92	G	36	23	23	T	39	12	12	35	0.0141749	1.00000	0	2
comp101156_c0	160	C	M	97	C	35	23	23	A	36	12	12	41	0.590583	1.00000	0	2
comp101156_c0	266	G	R	99	G	33	22	22	A	37	19	19	41	0.262935	1.00000	0	2
comp101156_c0	268	G	R	99	G	33	20	20	A	36	15	15	38	0.707673	1.00000	0	2
comp101156_c0	280	C	M	99	C	35	18	18	A	37	12	12	33	0.00507270	1.00000	0	3
comp1011_c0	34	G	R	26	A	35	13	13	G	30	3	3	16	0.158036	1.00000	0	2
comp1011_c0	37	G	S	56	C	34	13	13	G	34	3	3	16	0.500000	1.00000	0	2
comp1011_c0	67	G	K	40	T	35	8	8	G	34	4	4	12	1.00000	1.00000	0	2
comp1011_c0	173	G	K	22	T	35	4	4	G	33	1	1	5	0.400000	1.00000	0	69
comp101203_c0	40	A	W	24	T	34	13	13	A	39	5	5	21	0.140581	1.00000	0	2
comp101203_c0	107	A	W	99	A	35	25	25	T	35	13	13	38	0.0942092	1.00000	0	3
comp101203_c0	126	C	M	58	C	36	23	23	A	36	9	9	32	0.000917080	1.00000	0	2
comp101203_c0	128	A	R	48	A	35	23	23	G	37	9	9	32	0.0191212	1.00000	0	2
comp101203_c0	130	G	K	87	G	33	23	23	T	34	8	8	31	0.602817	1.00000	0	2
comp101203_c0	132	A	W	84	A	30	23	23	T	37	7	7	30	0.0480563	1.00000	0	2
comp101203_c0	159	T	Y	34	T	32	25	25	C	36	7	7	32	0.394602	1.00000	0	3
comp101230_c0	37	A	M	92	C	34	13	13	A	38	8	8	29	0.584068	1.00000	0	3
comp101230_c0	41	T	K	99	G	34	19	19	T	37	11	11	34	0.507433	1.00000	0	2
comp101230_c0	212	C	Y	53	C	38	32	32	T	38	12	12	44	0.0307293	1.00000	0	2
comp101230_c0	214	G	R	28	G	38	32	32	A	38	12	12	44	0.000661893	1.00000	0	2
comp101230_c0	234	C	Y	99	C	35	32	32	T	34	15	15	47	0.173789	1.00000	0	2
comp101230_c0	236	C	Y	99	C	36	32	32	T	36	15	15	47	0.501259	1.00000	0	2
comp101230_c0	251	A	M	99	A	35	27	27	C	32	13	13	40	0.572362	1.00000	0	2
comp101263_c0	9	C	Y	26	T	34	14	14	C	33	3	3	20	0.180882	1.00000	0	2
comp101335_c0	234	T	Y	99	C	35	32	32	T	34	16	16	48	0.578182	1.00000	0	2
comp1014_c0	352	G	K	27	T	36	14	14	G	37	2	2	16	0.466667	1.00000	0	2
comp10150_c0	1	A	M	26	C	33	13	13	A	35	2	2	17	0.342857	1.00000	0	3
comp101539_c0	350	A	R	99	A	37	18	18	G	35	16	16	34	0.000182943	1.00000	0	2
comp101539_c0	381	C	M	90	C	37	12	12	A	38	9	9	21	0.500007	1.00000	0	2
comp101539_c0	383	G	R	41	G	37	12	12	A	38	9	9	21	0.000469500	1.00000	0	2
comp101539_c0	402	T	Y	99	T	36	12	12	C	36	9	9	21	0.0292417	1.00000	0	2
comp101539_c0	470	T	W	99	T	38	13	13	A	38	11	11	24	0.000267212	1.00000	0	3
comp101539_c0	524	T	K	99	G	37	12	12	T	37	12	12	24	0.549452	1.00000	0	2
comp101539_c0	533	T	K	99	T	39	11	11	G	37	10	10	21	1.00000	1.00000	0	2
comp1015516_c0	46	T	W	55	A	38	5	5	T	36	3	3	8	1.00000	1.00000	0	2
comp1015_c0	43	T	K	71	G	38	5	5	T	37	5	5	13	0.273810	1.00000	0	2
comp1015_c0	84	T	W	49	T	34	7	7	A	33	4	4	11	0.731818	1.00000	0	2
comp1015_c1	105	A	R	40	G	34	9	9	A	38	4	4	16	0.549650	1.00000	0	2
comp1015_c1	151	A	M	42	A	39	7	7	C	38	7	7	14	1.00000	1.00000	0	3
comp1015_c1	191	T	W	22	T	35	9	9	A	37	4	4	13	0.603497	1.00000	0	2
comp1015_c1	198	A	M	25	A	33	11	11	C	38	3	3	14	0.384615	1.00000	0	7
comp1016_c0	15	C	Y	68	T	37	7	7	C	37	5	5	14	0.171086	1.00000	0	2
comp1016_c0	220	C	Y	99	T	36	10	10	C	38	8	8	19	0.0505508	1.00000	0	2
comp1016_c0	244	A	M	32	A	38	9	9	C	37	7	7	16	1.00000	1.00000	0	3
comp1016_c0	247	T	W	23	T	36	11	11	A	31	7	7	18	0.0102124	1.00000	0	2
comp1016_c0	251	C	Y	33	C	37	10	10	T	37	7	7	17	0.00231386	1.00000	0	2
comp1016_c0	279	C	Y	33	C	38	8	8	T	31	6	6	14	0.214619	1.00000	0	3
comp10183_c0	3	C	S	33	G	37	9	9	C	34	2	2	12	0.0727273	1.00000	0	2
comp10183_c0	94	A	S	99	C	37	17	17	G	34	13	13	42	0.501735	1.00000	0	2
comp10183_c0	304	A	M	99	A	38	8	8	C	37	8	8	16	1.00000	1.00000	0	2
comp10183_c0	311	C	M	99	A	38	8	8	C	38	8	8	16	0.512471	1.00000	0	4
comp10183_c0	326	T	Y	62	T	39	7	7	C	36	7	7	14	0.501748	1.00000	0	2
comp10183_c0	355	T	K	57	T	37	7	7	G	39	5	5	12	0.171717	1.00000	0	2
comp10183_c0	380	A	M	48	C	37	8	8	A	38	5	5	13	0.00543901	1.00000	0	2
comp10183_c0	472	T	W	96	A	35	6	6	T	37	4	4	10	0.176190	1.00000	0	2
comp10183_c0	477	C	Y	55	T	35	6	6	C	36	4	4	10	0.116667	1.00000	0	2
comp1018_c0	464	A	M	41	A	38	8	8	C	37	6	6	18	1.00000	1.00000	0	2
comp1018_c0	488	A	W	56	A	35	14	14	T	37	5	5	19	0.279670	1.00000	0	2
comp1018_c0	505	T	W	45	T	37	11	11	A	37	6	6	19	0.0238365	1.00000	0	2
comp1019080_c0	9	C	M	20	A	39	2	2	C	39	1	1	3	0.666667	1.00000	0	2
comp1019578_c0	86	T	Y	44	T	37	4	4	C	34	4	4	8	0.242857	1.00000	0	2
comp1019578_c0	129	A	W	25	T	38	4	4	A	29	3	3	7	0.0285714	1.00000	0	2
comp1019578_c0	135	C	Y	27	T	38	4	4	C	35	3	3	7	0.528571	1.00000	0	3
comp1019772_c0	44	T	W	38	A	36	5	5	T	39	2	2	7	0.428571	1.00000	0	2
comp1019_c0	19	G	K	20	G	39	3	3	T	35	3	3	8	1.00000	1.00000	0	2
comp1019_c0	21	T	K	22	G	38	4	4	T	39	3	3	8	1.00000	1.00000	0	2
comp1019_c0	51	G	S	29	G	36	8	8	C	37	4	4	13	0.553535	1.00000	0	2
comp1019_c0	129	A	W	90	A	35	11	11	T	38	9	9	20	0.505010	1.00000	0	2
comp1019_c0	218	T	K	23	G	37	2	2	T	36	2	2	5	0.666667	1.00000	0	3
comp102179_c0	249	C	Y	99	C	37	18	18	T	36	15	15	33	0.500000	1.00000	0	2
comp102179_c0	319	A	R	46	A	29	12	12	G	36	5	5	17	0.509131	1.00000	0	3
comp1021_c0	249	T	Y	99	T	37	24	24	C	37	18	18	42	0.000751880	1.00000	0	2
comp1024212_c0	245	A	R	88	A	36	18	18	G	34	17	17	45	0.501074	1.00000	0	2
comp102740_c0	310	A	W	99	A	37	22	22	T	36	18	18	45	0.500000	1.00000	0	2
comp102740_c0	312	A	W	99	A	36	22	22	T	36	21	21	45	1.85352e-10	1.00000	0	2
comp102740_c0	331	C	Y	61	C	36	17	17	T	31	10	10	30	0.00233112	1.00000	0	2
comp102740_c0	333	T	W	99	T	36	20	20	A	32	10	10	30	0.510980	1.00000	0	2
comp102740_c0	416	C	M	99	A	34	24	24	C	37	14	14	38	0.0600445	1.00000	0	2
comp102740_c0	418	C	M	99	A	35	26	26	C	37	15	15	41	0.473355	1.00000	0	2
comp102740_c0	431	T	W	99	A	32	24	24	T	37	17	17	41	0.634541	1.00000	0	2
comp102740_c0	455	A	R	99	G	35	19	19	A	37	17	17	36	0.500426	1.00000	0	3
comp102740_c0	501	T	K	99	T	38	27	27	G	36	8	8	35	0.580805	1.00000	0	2
comp1027537_c0	70	T	W	28	A	38	15	15	T	39	2	2	17	0.470588	1.00000	0	2
comp1027537_c0	97	G	S	69	C	40	10	10	G	36	3	3	13	0.519231	1.00000	0	2
comp1027537_c0	99	T	W	71	A	40	10	10	T	35	3	3	13	0.519231	1.00000	0	2
comp1027537_c0	101	T	W	41	A	38	10	10	T	37	2	2	12	0.268182	1.00000	0	2
comp1027537_c0	117	A	R	39	G	38	8	8	A	38	2	2	10	0.722222	1.00000	0	2
comp1027537_c0	119	C	M	48	A	38	7	7	C	38	2	2	9	0.777778	1.00000	0	2
comp1027537_c0	121	A	M	41	C	39	6	6	A	36	2	2	8	0.238095	1.00000	0	2
comp1027537_c0	134	C	Y	25	T	36	3	3	C	38	2	2	5	1.00000	1.00000	0	2
comp1027_c0	9	C	M	25	A	39	20	20	C	36	2	2	22	0.326840	1.00000	0	2
comp1027_c0	43	A	W	33	T	37	20	20	A	37	4	4	26	0.0484660	1.00000	0	2
comp1027_c0	45	G	S	42	C	37	20	20	G	37	4	4	26	0.222301	1.00000	0	2
comp1027_c0	103	G	K	40	T	38	10	10	G	37	4	4	16	0.0269730	1.00000	0	2
comp102899_c0	33	T	K	25	G	37	20	20	T	38	5	5	25	0.00958027	1.00000	0	2
comp102899_c0	170	A	W	99	A	37	13	13	T	33	9	9	22	0.504247	1.00000	0	2
comp102899_c0	184	T	W	49	T	38	12	12	A	32	7	7	19	1.00000	1.00000	0	2
comp102899_c0	201	G	S	56	G	36	8	8	C	36	6	6	14	1.00000	1.00000	0	2
comp102899_c0	203	A	R	30	A	36	7	7	G	36	6	6	14	1.00000	1.00000	0	2
comp1028_c0	160	T	W	99	A	39	15	15	T	38	8	8	23	1.00000	1.00000	0	2
comp10290_c0	30	C	Y	90	T	38	21	21	C	36	7	7	30	0.226560	1.00000	0	2
comp10290_c0	244	A	M	29	C	35	4	4	A	37	1	1	5	0.800000	1.00000	0	2
comp10292_c0	33	G	K	24	G	37	27	27	T	39	7	7	37	0.0437604	1.00000	0	2
comp10292_c0	237	T	W	41	A	35	4	4	T	28	3	3	8	1.00000	1.00000	0	2
comp10292_c0	260	G	R	21	A	33	3	3	G	37	1	1	4	0.250000	1.00000	0	2
comp103033_c0	248	C	M	34	A	36	5	5	C	37	3	3	8	0.0357143	1.00000	0	2
comp103198_c0	273	G	K	34	G	34	14	14	T	38	4	4	19	0.116340	1.00000	0	2
comp103198_c0	281	C	M	26	C	37	13	13	A	33	4	4	17	0.100840	1.00000	0	2
comp103266_c0	270	C	S	99	C	39	16	16	G	33	15	15	38	1.00000	1.00000	0	2
comp103266_c0	284	A	M	99	A	37	21	21	C	35	16	16	38	1.00000	1.00000	0	2
comp103266_c0	286	A	R	99	A	37	22	22	G	35	13	13	39	0.500001	1.00000	0	2
comp103266_c0	307	A	R	49	A	38	23	23	G	34	9	9	33	0.000300084	1.00000	0	2
comp1033_c0	347	C	S	39	G	37	18	18	C	38	7	7	25	0.000511754	1.00000	0	2
comp1033_c0	363	G	K	92	T	36	20	20	G	38	9	9	29	0.500013	1.00000	0	3
comp1033_c0	370	A	R	99	G	37	22	22	A	38	9	9	31	0.655722	1.00000	0	2
comp1033_c0	372	G	K	99	T	36	23	23	G	37	10	10	33	0.0523848	1.00000	0	2
comp1033_c0	408	C	Y	99	T	37	20	20	C	37	13	13	33	1.88375e-05	1.00000	0	2
comp1033_c0	430	C	S	99	G	38	18	18	C	38	12	12	30	1.00000	1.00000	0	2
comp1033_c0	435	C	M	99	A	37	18	18	C	38	10	10	28	0.0874422	1.00000	0	2
comp1033_c0	441	C	S	99	G	38	14	14	C	35	11	11	25	0.0423307	1.00000	0	2
comp1033_c0	470	C	S	84	C	37	8	8	G	35	8	8	16	0.520746	1.00000	0	2
comp103467_c0	325	T	Y	58	C	37	17	17	T	37	7	7	24	1.00000	1.00000	0	2
comp103476_c0	516	T	W	99	T	38	16	16	A	37	7	7	23	0.549421	1.00000	0	2
comp103476_c0	523	A	R	41	A	37	17	17	G	38	7	7	24	0.129906	1.00000	0	2
comp103476_c0	536	A	W	72	A	38	13	13	T	37	8	8	21	0.0151162	1.00000	0	2
comp103476_c0	538	G	R	40	G	38	14	14	A	39	7	7	21	0.505001	1.00000	0	2
comp103476_c0	540	T	W	44	T	38	13	13	A	39	7	7	20	0.0148478	1.00000	0	2
comp103476_c0	548	T	K	54	T	37	11	11	G	39	6	6	18	0.740304	1.00000	0	2
comp103476_c0	556	A	M	27	A	37	12	12	C	39	6	6	18	0.0734755	1.00000	0	2
comp103476_c0	630	G	S	25	G	37	9	9	C	37	3	3	12	0.715909	1.00000	0	2
comp103755_c0	569	C	Y	30	T	37	10	10	C	37	7	7	23	1.00000	1.00000	0	2
comp103755_c0	602	G	R	40	A	37	14	14	G	38	5	5	19	0.500086	1.00000	0	2
comp103903_c0	644	C	Y	72	T	34	10	10	C	34	6	6	18	0.0467033	1.00000	0	2
comp103903_c0	654	G	K	99	T	37	9	9	G	37	7	7	18	0.528540	1.00000	0	2
comp103903_c0	659	A	R	99	A	37	9	9	G	36	9	9	18	0.585027	1.00000	0	2
comp103903_c0	664	C	M	99	A	37	10	10	C	37	7	7	17	0.540313	1.00000	0	2
comp103903_c0	679	C	S	78	C	36	11	11	G	38	5	5	16	0.566850	1.00000	0	2
comp103903_c0	681	T	W	70	T	37	10	10	A	31	5	5	16	0.500333	1.00000	0	2
comp103903_c0	692	T	K	26	T	36	10	10	G	38	5	5	15	0.504829	1.00000	0	3
comp103903_c0	698	T	K	28	T	37	11	11	G	40	4	4	15	0.602930	1.00000	0	4
comp103903_c0	712	A	W	46	A	36	12	12	T	38	4	4	16	0.611538	1.00000	0	3
comp1041_c0	767	G	R	77	A	37	7	7	G	38	5	5	12	0.171717	1.00000	0	2
comp1041_c0	782	A	M	50	A	36	5	5	C	37	4	4	9	0.452381	1.00000	0	2
comp10436_c0	12	G	K	25	T	37	3	3	G	35	1	1	4	0.250000	1.00000	0	2
comp10436_c0	24	G	S	54	C	35	4	4	G	36	2	2	6	0.700000	1.00000	0	3
comp10436_c0	27	A	R	34	G	36	4	4	A	34	2	2	6	0.633333	1.00000	0	2
comp10436_c0	29	T	K	48	G	34	4	4	T	37	2	2	6	0.266667	1.00000	0	2
comp10436_c0	31	T	K	48	G	35	4	4	T	37	2	2	6	0.266667	1.00000	0	2
comp10436_c0	33	T	W	47	A	31	4	4	T	35	2	2	6	0.133333	1.00000	0	2
comp10436_c0	61	A	R	58	G	28	7	7	A	39	4	4	11	0.0121212	1.00000	0	2
comp10436_c0	63	G	S	73	C	29	7	7	G	39	4	4	11	0.463636	1.00000	0	2
comp10436_c0	70	C	S	39	G	31	8	8	C	39	4	4	12	0.212121	1.00000	0	2
comp10436_c0	115	A	M	60	C	32	8	8	A	35	4	4	12	0.141414	1.00000	0	2
comp10436_c0	136	T	K	62	G	32	7	7	T	36	4	4	11	0.206061	1.00000	0	2
comp10436_c0	175	G	S	30	C	36	7	7	G	38	3	3	10	0.416667	1.00000	0	2
comp10436_c0	195	G	K	69	T	35	6	6	G	33	3	3	9	0.678571	1.00000	0	2
comp10436_c0	513	T	K	20	T	39	3	3	G	38	2	2	5	0.700000	1.00000	0	264
comp1044118_c0	8	A	W	51	T	37	4	4	A	36	2	2	6	0.400000	1.00000	0	2
comp1044118_c0	165	C	Y	34	T	36	10	10	C	37	2	2	12	0.772727	1.00000	0	2
comp1044118_c0	167	G	S	39	C	36	11	11	G	37	2	2	13	0.461538	1.00000	0	2
comp1044118_c0	189	A	W	73	T	34	6	6	A	37	4	4	10	0.238095	1.00000	0	2
comp1044118_c0	202	C	M	37	A	33	6	6	C	38	2	2	8	0.0714286	1.00000	0	2
comp10443_c0	136	C	S	42	C	36	7	7	G	32	7	7	20	0.00116550	1.00000	0	2
comp104499_c0	11	A	W	59	A	36	5	5	T	35	4	4	9	0.452381	1.00000	0	2
comp104499_c0	153	G	S	95	G	36	36	36	C	31	12	12	49	0.000476130	1.00000	0	2
comp104499_c0	265	G	R	26	G	36	7	7	A	34	3	3	11	0.629167	1.00000	0	4
comp104514_c0	1	A	M	47	C	38	5	5	A	31	3	3	10	0.258929	1.00000	0	3
comp104514_c0	4	A	R	25	A	33	5	5	G	39	4	4	11	0.547619	1.00000	0	2
comp104514_c0	257	T	W	99	A	34	10	10	T	32	7	7	18	0.518871	1.00000	0	2
comp104514_c0	358	T	W	42	A	37	4	4	T	39	3	3	7	0.557143	1.00000	0	2
comp104514_c0	360	G	K	29	T	36	4	4	G	40	3	3	7	1.00000	1.00000	0	2
comp104514_c0	375	G	K	63	T	36	6	6	G	37	3	3	9	0.452381	1.00000	0	2
comp1046371_c0	4	A	R	23	A	34	7	7	G	39	4	4	13	0.731818	1.00000	0	2
comp10464_c0	335	A	W	54	A	36	6	6	T	37	5	5	11	0.0887446	1.00000	0	2
comp104671_c0	418	G	R	30	A	37	8	8	G	36	2	2	11	0.444444	1.00000	0	2
comp104714_c0	347	T	K	99	G	36	28	28	T	36	15	15	43	0.500003	1.00000	0	3
comp10474_c0	1	A	M	31	C	38	5	5	A	27	6	6	16	0.00432900	1.00000	0	2
comp104885_c0	444	G	R	72	A	37	7	7	G	36	5	5	12	0.215909	1.00000	0	2
comp104885_c0	446	A	M	77	C	36	7	7	A	35	5	5	12	0.688763	1.00000	0	2
comp105347_c0	473	G	K	39	G	39	9	9	T	37	5	5	14	0.143856	1.00000	0	2
comp105347_c0	475	T	K	78	T	38	9	9	G	37	5	5	14	0.259241	1.00000	0	2
comp105347_c0	504	T	W	80	T	37	8	8	A	34	7	7	15	0.00466200	1.00000	0	2
comp105379_c0	537	C	Y	91	C	34	14	14	T	38	12	12	30	0.00384067	1.00000	0	2
comp105379_c0	566	G	R	99	A	36	23	23	G	33	18	18	41	0.500000	1.00000	0	2
comp105379_c0	574	C	Y	99	T	37	19	19	C	33	18	18	39	0.500198	1.00000	0	2
comp105379_c0	598	G	R	99	A	38	26	26	G	33	22	22	48	0.500059	1.00000	0	2
comp105379_c0	650	C	M	99	A	37	27	27	C	31	27	27	54	1.00000	1.00000	0	3
comp105379_c0	693	A	W	99	A	31	24	24	T	36	20	20	44	0.577139	1.00000	0	2
comp105379_c0	706	C	Y	99	C	34	20	20	T	35	19	19	39	0.567607	1.00000	0	2
comp105379_c0	730	A	R	27	A	34	14	14	G	37	11	11	25	8.30080e-05	1.00000	0	2
comp105379_c0	732	G	S	70	G	33	13	13	C	38	11	11	24	0.00442402	1.00000	0	2
comp105409_c0	482	G	S	99	G	36	27	27	C	37	16	16	48	0.500233	1.00000	0	2
comp105712_c0	794	T	K	31	T	36	12	12	G	35	4	4	18	0.0796703	1.00000	0	2
comp105712_c0	796	C	S	20	C	36	12	12	G	33	4	4	18	0.0664835	1.00000	0	2
comp105712_c0	849	G	K	21	G	39	9	9	T	36	3	3	12	0.104545	1.00000	0	2
comp105820_c0	109	G	K	57	T	38	16	16	G	39	4	4	20	0.0497420	1.00000	0	2
comp105820_c0	118	G	S	59	C	38	15	15	G	39	5	5	20	0.256353	1.00000	0	2
comp10582_c0	14	T	Y	36	C	37	9	9	T	35	3	3	12	0.118182	1.00000	0	2
comp10582_c0	70	A	R	99	G	38	15	15	A	36	12	12	27	0.507035	1.00000	0	2
comp10582_c0	73	T	Y	99	C	36	15	15	T	34	13	13	30	0.0162513	1.00000	0	2
comp10582_c0	108	T	W	99	A	37	20	20	T	37	17	17	37	2.60484e-06	1.00000	0	2
comp10582_c0	110	G	K	99	T	37	20	20	G	37	17	17	37	0.500000	1.00000	0	2
comp10582_c0	134	G	K	99	G	37	16	16	T	37	13	13	34	0.500007	1.00000	0	2
comp10582_c0	231	G	S	99	C	38	19	19	G	35	7	7	26	0.0676573	1.00000	0	2
comp10582_c0	237	A	W	99	T	37	19	19	A	34	8	8	27	0.0531694	1.00000	0	2
comp10582_c0	251	G	S	99	C	38	17	17	G	33	8	8	25	0.00947507	1.00000	0	2
comp10582_c0	259	C	M	99	A	38	16	16	C	33	9	9	25	0.500701	1.00000	0	2
comp10582_c0	322	T	W	59	A	38	6	6	T	35	5	5	11	0.520563	1.00000	0	2
comp105883_c0	2	A	W	32	T	36	6	6	A	33	2	2	8	0.238095	1.00000	0	2
comp105883_c0	347	T	W	60	T	36	22	22	A	38	7	7	29	0.650120	1.00000	0	2
comp105883_c0	349	C	M	38	C	35	22	22	A	38	7	7	29	0.118524	1.00000	0	2
comp105883_c0	353	G	K	61	G	35	22	22	T	36	6	6	28	0.632382	1.00000	0	2
comp105883_c0	355	T	K	48	T	34	22	22	G	38	5	5	27	0.508336	1.00000	0	2
comp105883_c0	380	G	K	26	G	36	23	23	T	37	5	5	28	0.279965	1.00000	0	5
comp10589_c0	339	A	R	84	G	36	23	23	A	37	10	10	36	0.0172467	1.00000	0	2
comp10589_c0	415	A	M	55	C	38	14	14	A	37	6	6	20	0.000309598	1.00000	0	2
comp105905_c0	337	A	M	99	C	34	25	25	A	38	17	17	47	0.500124	1.00000	0	2
comp105905_c0	374	A	M	99	C	35	26	26	A	36	18	18	44	0.500192	1.00000	0	2
comp105905_c0	376	G	K	99	T	35	27	27	G	37	18	18	45	0.327336	1.00000	0	2
comp105905_c0	384	C	S	99	G	36	28	28	C	38	14	14	46	0.00371620	1.00000	0	2
comp105905_c0	425	G	S	99	G	39	17	17	C	38	14	14	34	1.00000	1.00000	0	2
comp105905_c0	451	C	S	27	C	38	22	22	G	38	7	7	29	0.00320545	1.00000	0	2
comp10590_c0	28	C	S	24	G	38	17	17	C	37	2	2	19	0.245614	1.00000	0	2
comp10590_c0	38	A	M	20	C	38	18	18	A	38	2	2	20	0.195614	1.00000	0	2
comp10590_c0	73	C	Y	32	T	37	22	22	C	37	5	5	27	0.0928527	1.00000	0	2
comp10590_c0	162	G	K	64	T	37	17	17	G	36	5	5	22	0.0291638	1.00000	0	2
comp10590_c0	175	T	Y	35	C	37	18	18	T	37	3	3	21	0.721805	1.00000	0	2
comp10591_c0	167	C	M	21	A	36	19	19	C	36	5	5	29	0.257388	1.00000	0	2
comp10591_c0	189	C	S	58	G	37	18	18	C	37	5	5	23	0.0648162	1.00000	0	2
comp10591_c0	208	T	K	23	G	36	22	22	T	36	2	2	24	0.438406	1.00000	0	2
comp105933_c0	12	C	M	21	A	38	14	14	C	38	2	2	17	0.408333	1.00000	0	2
comp105933_c0	22	C	S	35	G	37	15	15	C	30	5	5	23	0.133062	1.00000	0	2
comp1059_c0	1	G	S	46	C	37	9	9	G	31	4	4	14	0.00979021	1.00000	0	2
comp105_c1	1	G	S	80	C	36	10	10	G	32	5	5	16	0.509990	1.00000	0	2
comp106010_c0	34	C	M	43	A	38	25	25	C	37	5	5	35	0.0156134	1.00000	0	2
comp106172_c0	292	C	M	26	A	36	25	25	C	36	4	4	29	0.527199	1.00000	0	2
comp106172_c0	300	T	W	32	A	37	23	23	T	35	3	3	26	0.142273	1.00000	0	2
comp106172_c0	302	A	W	29	T	34	23	23	A	36	3	3	26	0.500000	1.00000	0	2
comp10617_c0	242	C	Y	99	C	36	20	20	T	27	20	20	49	0.0708525	1.00000	0	2
comp10617_c0	244	T	W	99	T	36	23	23	A	35	21	21	48	0.515748	1.00000	0	2
comp10617_c0	263	A	M	99	C	31	25	25	A	34	18	18	47	0.00118953	1.00000	0	2
comp10617_c0	269	T	Y	99	C	35	30	30	T	37	12	12	42	0.144021	1.00000	0	2
comp10617_c0	308	T	Y	99	C	38	18	18	T	37	14	14	32	0.000117880	1.00000	0	2
comp10617_c0	345	A	R	85	G	37	11	11	A	34	9	9	20	0.000821624	1.00000	0	2
comp10617_c0	381	T	Y	49	T	37	7	7	C	37	6	6	13	0.0506993	1.00000	0	2
comp10617_c0	384	T	K	86	T	34	7	7	G	36	6	6	13	0.558566	1.00000	0	3
comp10617_c0	390	C	M	36	C	37	8	8	A	36	5	5	13	0.507382	1.00000	0	2
comp10617_c0	399	C	M	66	C	32	8	8	A	37	5	5	13	0.0637141	1.00000	0	3
comp10617_c0	430	C	S	84	G	38	7	7	C	36	7	7	14	0.502768	1.00000	0	2
comp10617_c0	469	A	R	99	G	34	12	12	A	36	10	10	22	0.227287	1.00000	0	2
comp10617_c0	481	G	K	99	T	35	12	12	G	38	9	9	21	0.500609	1.00000	0	2
comp10617_c0	501	A	M	99	C	34	10	10	A	38	7	7	17	0.0966166	1.00000	0	2
comp10617_c0	533	C	Y	73	C	37	8	8	T	32	8	8	16	0.509479	1.00000	0	2
comp10617_c0	541	T	Y	44	T	38	7	7	C	33	7	7	14	1.00000	1.00000	0	2
comp106319_c0	1	G	S	96	C	36	10	10	G	32	7	7	18	0.506247	1.00000	0	2
comp107080_c0	614	A	W	31	A	38	6	6	T	37	3	3	9	0.273810	1.00000	0	2
comp107398_c0	584	G	R	90	G	35	26	26	A	37	12	12	41	0.513137	1.00000	0	2
comp107398_c0	604	C	Y	31	C	36	28	28	T	37	9	9	40	0.501474	1.00000	0	2
comp107398_c0	630	A	W	24	A	36	22	22	T	37	5	5	29	0.0732318	1.00000	0	2
comp1073_c0	38	C	M	39	C	39	10	10	A	34	5	5	15	0.501166	1.00000	0	2
comp1073_c0	44	A	W	21	A	39	11	11	T	34	5	5	16	1.00000	1.00000	0	2
comp1073_c0	85	C	M	46	C	36	12	12	A	37	4	4	17	0.738187	1.00000	0	13
comp107411_c0	102	C	M	99	C	38	25	25	A	37	16	16	41	0.500004	1.00000	0	2
comp107411_c0	113	A	M	99	A	38	22	22	C	37	15	15	37	1.00000	1.00000	0	2
comp107411_c0	137	A	W	28	A	38	19	19	T	39	9	9	28	1.00000	1.00000	0	2
comp107411_c0	147	T	W	74	T	37	19	19	A	39	8	8	27	0.683833	1.00000	0	2
comp107411_c0	176	C	M	48	C	37	15	15	A	35	5	5	20	0.0685153	1.00000	0	2
comp1074141_c0	102	G	M	99	C	38	25	25	A	37	16	16	44	0.500004	1.00000	0	2
comp1074141_c0	199	A	M	48	C	38	16	16	A	36	3	3	19	0.563467	1.00000	0	2
comp1075421_c0	113	C	M	99	A	38	25	25	C	36	17	17	42	1.00000	1.00000	0	2
comp1075421_c0	176	T	M	79	C	37	15	15	A	35	6	6	22	0.585075	1.00000	0	2
comp107546_c0	189	T	Y	99	C	37	14	14	T	37	10	10	24	0.106249	1.00000	0	2
comp10756_c0	206	T	W	91	A	37	18	18	T	37	8	8	27	0.0233244	1.00000	0	2
comp10756_c0	222	A	W	99	T	37	19	19	A	37	6	6	26	0.526496	1.00000	0	2
comp107572_c0	212	T	K	40	T	36	36	36	G	35	6	6	43	0.753493	1.00000	0	2
comp107572_c0	214	C	M	99	A	37	20	20	C	36	20	20	42	1.06882e-05	1.00000	0	2
comp107572_c0	245	G	R	57	A	36	22	22	G	36	6	6	31	0.117774	1.00000	0	2
comp107575_c0	282	A	R	99	A	35	22	22	G	39	18	18	40	0.000920013	1.00000	0	2
comp107575_c0	317	C	Y	43	C	37	18	18	T	38	15	15	33	1.92835e-09	1.00000	0	2
comp107575_c0	326	A	M	99	A	36	17	17	C	36	16	16	33	0.000527895	1.00000	0	2
comp107575_c0	348	G	K	99	G	36	22	22	T	36	13	13	35	0.000770136	1.00000	0	2
comp107575_c0	350	C	S	99	C	36	23	23	G	38	13	13	36	0.639566	1.00000	0	2
comp107575_c0	371	G	R	99	G	36	23	23	A	37	16	16	39	0.500000	1.00000	0	2
comp107575_c0	387	A	R	70	A	36	19	19	G	35	14	14	33	1.00000	1.00000	0	2
comp107575_c0	390	T	Y	46	T	37	20	20	C	37	12	12	32	2.23656e-06	1.00000	0	3
comp107575_c0	403	G	S	89	G	36	18	18	C	38	10	10	28	0.00390266	1.00000	0	2
comp107575_c0	453	A	M	23	A	37	16	16	C	37	6	6	22	0.0164046	1.00000	0	2
comp107663_c0	460	G	K	99	T	38	16	16	G	33	16	16	35	0.000276517	1.00000	0	2
comp107663_c0	466	G	S	99	C	36	15	15	G	32	17	17	35	0.426167	1.00000	0	2
comp107663_c0	473	A	W	99	T	38	17	17	A	34	14	14	31	0.000116293	1.00000	0	2
comp107663_c0	500	C	Y	68	T	38	11	11	C	34	10	10	22	1.00000	1.00000	0	3
comp107663_c0	503	C	Y	80	T	37	11	11	C	37	10	10	21	0.500197	1.00000	0	2
comp10891_c0	503	C	Y	71	C	37	15	15	T	37	11	11	26	1.00000	1.00000	0	2
comp10891_c0	531	T	Y	40	C	37	8	8	T	40	5	5	13	1.00000	1.00000	0	2
comp10891_c0	562	A	M	99	C	36	12	12	A	37	8	8	20	0.285679	1.00000	0	2
comp10891_c0	586	A	R	46	G	37	10	10	A	38	6	6	16	0.111139	1.00000	0	2
comp1090_c0	562	G	M	80	C	36	12	12	A	37	8	8	23	0.285679	1.00000	0	2
comp1090_c0	590	T	K	39	G	38	16	16	T	38	2	2	18	0.418301	1.00000	0	2
comp109259_c0	611	G	K	51	T	38	11	11	G	35	6	6	23	0.0744990	1.00000	0	2
comp109296_c0	11	C	M	20	A	36	31	31	C	37	3	3	34	0.409592	1.00000	0	2
comp109296_c0	13	C	S	54	G	36	33	33	C	35	5	5	38	0.107130	1.00000	0	2
comp109296_c0	48	C	S	99	G	36	28	28	C	38	15	15	43	0.00635057	1.00000	0	2
comp109296_c0	73	A	W	99	T	36	27	27	A	36	19	19	46	0.0318329	1.00000	0	2
comp109296_c0	75	T	Y	99	C	37	28	28	T	35	19	19	47	1.90281e-05	1.00000	0	2
comp109296_c0	92	A	R	99	G	38	20	20	A	34	19	19	39	0.000552027	1.00000	0	2
comp109296_c0	162	A	M	88	A	36	13	13	C	36	7	7	20	0.408398	1.00000	0	3
comp109296_c0	165	C	S	99	C	34	13	13	G	37	7	7	20	0.719324	1.00000	0	2
comp109363_c0	151	T	Y	99	T	37	28	28	C	32	14	14	42	3.00310e-05	1.00000	0	2
comp109363_c0	195	T	W	83	T	37	24	24	A	36	9	9	34	0.00481208	1.00000	0	2
comp109363_c0	210	T	K	24	T	37	24	24	G	35	5	5	29	0.0810492	1.00000	0	2
comp10936_c0	266	A	W	99	T	37	16	16	A	33	12	12	28	0.511819	1.00000	0	2
comp10936_c0	273	G	S	99	C	38	15	15	G	35	13	13	28	0.178572	1.00000	0	2
comp10936_c0	306	C	Y	81	T	38	14	14	C	37	12	12	26	0.00269298	1.00000	0	2
comp10936_c0	346	G	S	46	G	35	9	9	C	36	7	7	16	0.000349650	1.00000	0	2
comp1094_c0	266	T	W	99	T	37	23	23	A	33	12	12	39	0.526702	1.00000	0	2
comp10955_c0	417	A	M	99	C	38	6	6	A	37	6	6	12	0.544913	1.00000	0	2
comp10955_c0	434	G	K	43	T	35	7	7	G	39	4	4	11	0.503030	1.00000	0	2
comp10955_c0	444	G	S	39	C	36	7	7	G	38	3	3	10	0.116667	1.00000	0	3
comp10955_c0	482	T	Y	24	C	34	9	9	T	36	2	2	11	0.727273	1.00000	0	2
comp109954_c0	8	A	K	26	T	36	33	33	G	35	7	7	47	0.632479	1.00000	0	2
comp1100_c0	583	A	R	89	A	29	12	12	G	37	8	8	21	0.236334	1.00000	0	2
comp1100_c0	602	G	R	25	G	34	14	14	A	39	7	7	21	0.501862	1.00000	0	2
comp1100_c0	620	A	M	75	A	29	14	14	C	39	6	6	20	0.568511	1.00000	0	2
comp1100_c0	622	C	M	66	C	31	14	14	A	37	6	6	20	0.329489	1.00000	0	2
comp1100_c0	625	C	Y	24	C	33	13	13	T	39	6	6	19	0.161433	1.00000	0	2
comp1100_c0	630	G	S	42	G	31	11	11	C	38	7	7	18	0.222521	1.00000	0	2
comp1100_c0	632	C	Y	25	C	32	11	11	T	38	7	7	18	0.166855	1.00000	0	2
comp1100_c0	639	C	M	78	C	32	10	10	A	38	7	7	17	0.548308	1.00000	0	2
comp1100_c0	641	C	S	70	C	31	11	11	G	37	7	7	18	0.531486	1.00000	0	2
comp1100_c0	722	A	R	31	A	33	13	13	G	39	5	5	18	0.693744	1.00000	0	2
comp1100_c0	759	C	M	21	C	35	8	8	A	38	4	4	12	0.141414	1.00000	0	2
comp1100_c0	766	T	K	57	T	34	7	7	G	35	5	5	12	0.377525	1.00000	0	2
comp1100_c0	810	G	S	23	G	33	4	4	C	36	3	3	7	0.0285714	1.00000	0	2
comp1100_c0	821	T	K	40	T	35	4	4	G	37	3	3	7	0.600000	1.00000	0	2
comp1100_c0	1023	T	W	32	T	33	11	11	A	33	4	4	15	0.285714	1.00000	0	160
comp1100_c1	14	C	M	76	A	37	11	11	C	38	4	4	15	0.642857	1.00000	0	2
comp1100_c1	16	C	S	54	G	36	11	11	C	40	4	4	15	0.330403	1.00000	0	2
comp1100_c1	33	A	M	99	C	31	14	14	A	37	7	7	21	0.200129	1.00000	0	2
comp1100_c1	65	C	M	99	A	31	12	12	C	33	8	8	20	0.425316	1.00000	0	2
comp1100_c1	73	G	S	99	C	35	12	12	G	31	9	9	21	0.00587895	1.00000	0	2
comp1100_c1	108	G	R	99	A	36	11	11	G	35	8	8	19	0.0644201	1.00000	0	2
comp1100_c1	146	T	K	47	T	36	11	11	G	35	5	5	17	0.203297	1.00000	0	2
comp1100_c1	171	A	M	29	A	34	14	14	C	35	5	5	19	0.0929653	1.00000	0	2
comp1100_c1	187	C	S	80	C	28	13	13	G	30	8	8	21	0.322601	1.00000	0	2
comp1100_c1	218	T	K	99	G	36	13	13	T	30	11	11	24	0.0128274	1.00000	0	2
comp1100_c1	227	C	S	99	G	35	14	14	C	32	11	11	25	0.521165	1.00000	0	2
comp1100_c1	249	C	Y	58	T	36	18	18	C	37	7	7	25	0.00853963	1.00000	0	3
comp1100_c1	263	G	S	82	C	34	22	22	G	36	5	5	27	0.223597	1.00000	0	2
comp1100_c1	288	C	S	30	G	34	21	21	C	37	3	3	24	0.536314	1.00000	0	2
comp110124_c0	108	T	W	62	T	38	15	15	A	36	11	11	34	0.537111	1.00000	0	2
comp110124_c0	150	A	R	99	G	35	17	17	A	38	15	15	32	0.582746	1.00000	0	2
comp110124_c0	158	G	S	99	C	35	17	17	G	38	14	14	31	0.0459290	1.00000	0	2
comp110124_c0	249	C	Y	99	C	36	19	19	T	36	18	18	37	0.500000	1.00000	0	2
comp110124_c0	305	C	S	99	G	36	20	20	C	39	8	8	28	0.602307	1.00000	0	2
comp110124_c0	314	T	K	44	G	36	21	21	T	38	8	8	29	0.500001	1.00000	0	2
comp110124_c0	326	G	S	42	C	35	21	21	G	37	8	8	29	0.00115047	1.00000	0	2
comp11018_c0	150	C	R	40	G	35	17	17	A	38	15	15	41	0.582746	1.00000	0	2
comp1101_c0	359	G	S	99	C	35	15	15	G	38	14	14	32	0.406590	1.00000	0	2
comp1101_c0	381	C	S	93	G	35	18	18	C	38	12	12	30	1.04170e-05	1.00000	0	2
comp1101_c0	394	T	W	99	A	28	17	17	T	36	12	12	30	0.209360	1.00000	0	2
comp1101_c0	456	C	M	43	A	36	9	9	C	40	3	3	12	0.186364	1.00000	0	2
comp1101_c0	473	A	R	35	G	38	6	6	A	35	3	3	9	0.0238095	1.00000	0	2
comp110890_c0	381	G	S	25	G	35	44	44	C	38	12	12	56	0.000510597	1.00000	0	2
comp110890_c0	475	A	M	99	A	36	8	8	C	37	6	6	14	0.377289	1.00000	0	2
comp110890_c0	485	A	R	32	A	38	7	7	G	34	5	5	12	0.0239899	1.00000	0	4
comp111852_c0	535	T	Y	99	T	35	27	27	C	37	18	18	45	0.552258	1.00000	0	2
comp111852_c0	566	A	W	99	T	38	18	18	A	37	15	15	33	1.00000	1.00000	0	2
comp111852_c0	572	T	Y	99	T	36	15	15	C	39	14	14	29	1.00000	1.00000	0	2
comp111852_c0	578	G	K	84	T	39	12	12	G	38	12	12	24	1.00000	1.00000	0	2
comp111852_c0	605	T	K	99	G	37	13	13	T	39	9	9	22	0.181848	1.00000	0	2
comp111852_c0	607	T	W	99	A	38	13	13	T	37	9	9	22	0.0126010	1.00000	0	2
comp112059_c0	540	G	W	99	A	35	27	27	T	37	19	19	46	0.500180	1.00000	0	2
comp112097_c0	633	C	M	99	A	38	11	11	C	36	9	9	20	0.0125268	1.00000	0	2
comp112097_c0	646	T	K	99	G	37	11	11	T	35	9	9	20	0.514048	1.00000	0	2
comp112097_c0	663	C	M	99	A	36	12	12	C	35	10	10	22	0.00557647	1.00000	0	2
comp112097_c0	665	A	R	99	G	37	12	12	A	34	10	10	22	0.512581	1.00000	0	2
comp112097_c0	667	A	W	99	T	36	12	12	A	34	10	10	22	0.173140	1.00000	0	2
comp112097_c0	678	G	K	99	T	36	15	15	G	37	10	10	25	0.361715	1.00000	0	2
comp112097_c0	680	A	W	99	T	35	15	15	A	33	10	10	25	0.118977	1.00000	0	2
comp112097_c0	692	C	S	99	G	36	12	12	C	37	10	10	22	0.000759303	1.00000	0	2
comp112097_c0	706	A	R	96	G	36	12	12	A	38	10	10	22	0.00357228	1.00000	0	2
comp112097_c0	725	C	M	99	A	37	11	11	C	38	9	9	20	0.000267921	1.00000	0	2
comp112097_c0	735	A	W	99	A	38	12	12	T	37	12	12	24	0.000328014	1.00000	0	2
comp112097_c0	745	A	R	51	A	37	13	13	G	37	10	10	23	1.00000	1.00000	0	2
comp112097_c0	755	T	W	53	T	35	15	15	A	34	11	11	26	2.52389e-05	1.00000	0	2
comp112106_c0	21	C	M	46	A	36	9	9	C	36	2	2	11	0.681818	1.00000	0	2
comp112106_c0	64	T	W	99	A	33	12	12	T	33	7	7	19	1.00000	1.00000	0	2
comp112106_c0	80	T	K	99	G	37	11	11	T	35	8	8	19	0.136144	1.00000	0	2
comp112106_c0	144	C	S	99	G	36	14	14	C	33	11	11	25	0.533513	1.00000	0	2
comp112106_c0	149	A	R	89	A	35	12	12	G	34	12	12	24	0.00604699	1.00000	0	2
comp112106_c0	156	C	M	94	C	36	13	13	A	35	13	13	26	1.15378e-06	1.00000	0	2
comp112106_c0	166	G	K	99	G	36	15	15	T	33	14	14	29	0.558502	1.00000	0	2
comp112106_c0	172	T	K	99	T	35	17	17	G	36	15	15	32	1.00000	1.00000	0	3
comp112106_c0	234	C	M	99	C	33	23	23	A	38	18	18	41	0.000181453	1.00000	0	2
comp112106_c0	236	A	W	99	A	33	24	24	T	37	17	17	41	0.352161	1.00000	0	2
comp112106_c0	253	G	S	52	G	35	18	18	C	37	15	15	33	9.64173e-10	1.00000	0	2
comp112106_c0	268	T	W	99	A	38	15	15	T	33	15	15	30	4.48950e-05	1.00000	0	2
comp112106_c0	295	A	W	92	T	36	15	15	A	31	5	5	20	0.256353	1.00000	0	2
comp1121_c0	16	G	R	54	A	36	11	11	G	35	4	4	17	0.330403	1.00000	0	2
comp1121_c0	18	T	K	64	G	36	10	10	T	34	4	4	16	0.0742258	1.00000	0	2
comp1121_c0	236	C	W	99	A	33	24	24	T	37	17	17	43	0.352161	1.00000	0	2
comp11220_c0	295	G	K	82	T	36	15	15	G	29	8	8	28	0.500472	1.00000	0	2
comp11220_c0	358	C	M	99	A	36	15	15	C	34	7	7	22	0.198623	1.00000	0	2
comp11220_c0	360	C	S	99	G	35	15	15	C	36	7	7	22	0.290746	1.00000	0	2
comp112222_c0	7	A	W	50	T	36	11	11	A	28	3	3	16	0.229396	1.00000	0	2
comp112246_c0	2	T	K	20	G	37	12	12	T	34	2	2	15	0.0989011	1.00000	0	2
comp112246_c0	386	G	S	99	C	37	17	17	G	36	17	17	34	0.568573	1.00000	0	2
comp112246_c0	416	A	W	99	A	38	17	17	T	38	10	10	27	0.00876239	1.00000	0	3
comp112246_c0	419	A	W	24	A	37	17	17	T	38	9	9	26	3.10445e-05	1.00000	0	2
comp112246_c0	424	T	W	99	T	37	14	14	A	38	9	9	23	0.506884	1.00000	0	2
comp112309_c0	7	G	K	79	T	36	13	13	G	34	5	5	22	0.232785	1.00000	0	2
comp1123_c1	500	G	S	99	C	35	12	12	G	34	7	7	19	0.355422	1.00000	0	2
comp1123_c1	502	C	M	99	A	35	12	12	C	35	6	6	18	0.759104	1.00000	0	2
comp1123_c1	507	A	R	96	G	35	11	11	A	33	6	6	17	0.403765	1.00000	0	2
comp1123_c1	513	T	K	99	G	34	11	11	T	36	6	6	17	0.615587	1.00000	0	2
comp1123_c1	533	A	M	44	C	36	8	8	A	37	3	3	11	0.512121	1.00000	0	2
comp1123_c1	535	G	S	72	C	38	8	8	G	38	3	3	11	0.387879	1.00000	0	2
comp113397_c0	582	C	S	72	C	39	9	9	G	33	6	6	15	1.00000	1.00000	0	2
comp114046_c0	561	G	K	99	T	37	20	20	G	36	18	18	38	0.500181	1.00000	0	2
comp114046_c0	582	G	S	81	G	35	22	22	C	39	9	9	31	0.745742	1.00000	0	2
comp114046_c0	603	T	W	99	T	37	16	16	A	37	9	9	28	0.596898	1.00000	0	2
comp114046_c0	620	T	W	99	T	36	12	12	A	37	11	11	26	0.00349240	1.00000	0	2
comp114046_c0	653	G	R	80	G	36	12	12	A	37	7	7	19	0.0977812	1.00000	0	2
comp114206_c0	700	A	W	99	A	36	13	13	T	38	8	8	21	0.429810	1.00000	0	2
comp114224_c0	12	C	S	67	G	34	6	6	C	33	3	3	9	0.773810	1.00000	0	2
comp114224_c0	53	G	R	83	G	35	11	11	A	28	8	8	19	0.515506	1.00000	0	2
comp114224_c0	63	A	R	99	A	37	13	13	G	33	9	9	22	0.527545	1.00000	0	2
comp114224_c0	117	T	W	99	T	38	17	17	A	34	9	9	26	0.265210	1.00000	0	2
comp114224_c0	186	C	S	99	C	38	18	18	G	33	11	11	29	0.506878	1.00000	0	2
comp114224_c0	240	T	Y	99	T	37	11	11	C	36	11	11	22	0.00122336	1.00000	0	2
comp114224_c0	245	G	K	99	T	34	12	12	G	36	7	7	20	0.725451	1.00000	0	2
comp114224_c0	247	C	S	99	G	36	12	12	C	37	6	6	18	0.759104	1.00000	0	2
comp114224_c0	263	T	Y	26	C	31	14	14	T	37	5	5	19	0.249914	1.00000	0	2
comp114224_c0	283	G	R	48	A	34	16	16	G	37	6	6	22	0.0489090	1.00000	0	2
comp114233_c0	6	A	R	33	G	36	5	5	A	33	2	2	7	0.595238	1.00000	0	2
comp114233_c0	8	G	S	45	C	35	5	5	G	26	2	2	7	0.595238	1.00000	0	2
comp114233_c0	245	A	W	74	A	37	19	19	T	34	12	12	39	0.00798629	1.00000	0	2
comp114233_c0	247	A	R	51	A	38	19	19	G	36	12	12	37	0.500069	1.00000	0	2
comp114233_c0	337	T	W	75	A	33	28	28	T	36	5	5	33	0.239159	1.00000	0	2
comp114233_c0	341	A	M	37	C	36	28	28	A	38	5	5	33	0.523319	1.00000	0	2
comp114278_c0	313	T	Y	99	C	35	30	30	T	35	14	14	51	0.000351655	1.00000	0	2
comp114278_c0	337	T	W	99	A	33	28	28	T	36	7	7	35	0.321256	1.00000	0	2
comp1142_c0	400	A	R	38	G	35	17	17	A	36	5	5	22	0.177508	1.00000	0	2
comp1142_c0	410	A	M	94	C	37	19	19	A	37	5	5	24	0.722650	1.00000	0	2
comp1142_c0	420	A	R	42	G	36	19	19	A	38	6	6	25	0.0461604	1.00000	0	2
comp1142_c0	423	G	S	95	C	35	21	21	G	36	6	6	27	0.572242	1.00000	0	2
comp1142_c0	425	A	M	73	C	36	21	21	A	38	6	6	27	0.518707	1.00000	0	2
comp1142_c0	427	C	M	99	A	34	21	21	C	36	7	7	28	0.552020	1.00000	0	2
comp1142_c0	457	T	Y	21	C	33	20	20	T	38	7	7	27	0.0178935	1.00000	0	2
comp1142_c0	463	C	Y	99	T	34	19	19	C	35	8	8	27	0.108519	1.00000	0	2
comp1142_c0	502	A	W	99	T	36	21	21	A	35	10	10	31	0.500013	1.00000	0	2
comp1142_c0	529	C	S	99	G	37	18	18	C	35	11	11	29	0.509844	1.00000	0	2
comp1142_c0	545	C	Y	99	T	38	20	20	C	35	10	10	30	0.238343	1.00000	0	2
comp1142_c0	547	T	K	99	G	37	21	21	T	35	12	12	33	1.00000	1.00000	0	2
comp1142_c0	550	C	M	99	A	37	21	21	C	35	14	14	36	0.500000	1.00000	0	3
comp1142_c0	553	G	S	99	C	37	22	22	G	33	15	15	37	0.500000	1.00000	0	2
comp1142_c0	591	C	Y	99	T	37	17	17	C	32	16	16	33	0.00269060	1.00000	0	2
comp1142_c0	593	T	K	99	G	38	16	16	T	32	15	15	31	0.500003	1.00000	0	2
comp1142_c0	603	G	K	47	T	36	14	14	G	35	14	14	28	4.73619e-07	1.00000	0	2
comp1142_c0	614	A	M	99	A	37	14	14	C	39	12	12	26	0.000335898	1.00000	0	2
comp1142_c0	619	G	R	99	G	35	14	14	A	38	12	12	26	0.503712	1.00000	0	2
comp1142_c0	626	T	K	86	T	36	14	14	G	36	11	11	25	4.37475e-05	1.00000	0	2
comp1142_c0	628	A	W	99	A	35	14	14	T	36	11	11	25	0.500001	1.00000	0	2
comp114309_c0	361	G	S	99	C	36	19	19	G	36	19	19	44	0.500002	1.00000	0	2
comp114309_c0	399	T	K	48	G	36	23	23	T	38	9	9	32	6.42808e-05	1.00000	0	2
comp114309_c0	401	C	S	99	G	36	21	21	C	37	10	10	31	0.208199	1.00000	0	2
comp114309_c0	649	T	Y	24	C	35	14	14	T	38	5	5	19	0.0534056	1.00000	0	2
comp114333_c0	394	C	M	99	C	37	32	32	A	36	21	21	55	0.000537336	1.00000	0	2
comp114333_c0	691	T	K	76	G	38	6	6	T	39	5	5	11	1.00000	1.00000	0	2
comp114333_c0	693	C	Y	59	T	38	6	6	C	38	5	5	11	1.00000	1.00000	0	2
comp114333_c0	695	A	R	28	G	39	6	6	A	36	5	5	11	1.00000	1.00000	0	2
comp114333_c0	708	C	Y	24	T	38	6	6	C	37	3	3	9	0.505952	1.00000	0	2
comp114333_c0	715	A	R	27	G	38	5	5	A	38	2	2	7	1.00000	1.00000	0	2
comp114333_c0	724	T	Y	29	C	39	5	5	T	34	2	2	7	0.0476190	1.00000	0	2
comp114474_c0	676	A	W	36	A	34	22	22	T	37	7	7	34	0.617171	1.00000	0	3
comp114474_c0	714	T	K	47	T	36	17	17	G	39	6	6	23	0.515587	1.00000	0	2
comp114474_c0	716	A	W	60	A	37	17	17	T	37	7	7	24	0.190892	1.00000	0	2
comp114474_c0	751	T	W	65	T	37	12	12	A	38	5	5	17	0.252909	1.00000	0	2
comp114474_c0	753	A	W	39	A	36	12	12	T	38	5	5	17	0.287169	1.00000	0	2
comp114474_c0	785	T	Y	41	T	38	11	11	C	38	4	4	15	0.642857	1.00000	0	2
comp114516_c0	105	T	K	36	T	36	16	16	G	36	7	7	23	0.000122371	1.00000	0	2
comp114516_c0	125	C	S	99	C	38	18	18	G	37	10	10	28	1.00000	1.00000	0	2
comp114516_c0	185	T	K	99	G	37	17	17	T	37	16	16	33	0.00544781	1.00000	0	2
comp114516_c0	194	A	M	99	A	35	17	17	C	37	15	15	32	1.00000	1.00000	0	2
comp114516_c0	231	C	Y	99	T	33	19	19	C	36	13	13	32	0.576241	1.00000	0	2
comp114516_c0	254	T	W	99	A	35	18	18	T	36	11	11	29	0.616166	1.00000	0	3
comp114516_c0	270	G	S	99	G	38	13	13	C	36	11	11	24	1.00000	1.00000	0	2
comp114516_c0	299	C	S	99	C	38	17	17	G	35	14	14	31	0.0161325	1.00000	0	2
comp114516_c0	350	A	M	99	A	37	18	18	C	35	10	10	28	0.0176561	1.00000	0	2
comp114516_c0	418	T	K	85	T	37	16	16	G	34	11	11	27	1.00000	1.00000	0	2
comp114516_c0	460	G	S	99	G	35	15	15	C	36	10	10	25	0.361715	1.00000	0	2
comp114516_c0	520	T	Y	94	C	37	16	16	T	38	7	7	23	0.138809	1.00000	0	2
comp114516_c0	542	T	K	49	G	37	15	15	T	38	6	6	21	0.500009	1.00000	0	2
comp114516_c0	556	T	K	99	G	37	14	14	T	38	7	7	21	0.503117	1.00000	0	2
comp114516_c0	558	T	Y	42	C	37	14	14	T	39	7	7	21	0.00372377	1.00000	0	2
comp114516_c0	569	A	W	99	T	36	12	12	A	36	7	7	19	0.501310	1.00000	0	2
comp114516_c0	578	A	R	53	G	34	10	10	A	40	7	7	17	1.00000	1.00000	0	2
comp114516_c0	592	A	W	99	T	33	12	12	A	39	7	7	19	0.113420	1.00000	0	2
comp114516_c0	632	C	Y	64	T	36	13	13	C	35	6	6	19	0.00460711	1.00000	0	2
comp114542_c0	8	T	W	38	A	37	9	9	T	36	2	2	11	0.218182	1.00000	0	2
comp114542_c0	39	T	Y	99	C	38	11	11	T	37	9	9	20	0.503117	1.00000	0	2
comp114542_c0	56	G	R	98	G	36	13	13	A	38	11	11	24	0.506414	1.00000	0	2
comp1145_c0	56	A	R	99	A	38	13	13	G	36	13	13	26	1.00000	1.00000	0	2
comp1145_c0	578	A	R	84	A	39	11	11	G	34	10	10	21	1.00000	1.00000	0	2
comp114828_c0	578	A	R	50	A	37	20	20	G	34	10	10	30	0.192163	1.00000	0	2
comp114828_c0	632	T	Y	48	T	37	25	25	C	35	8	8	33	0.00335361	1.00000	0	2
comp114828_c0	699	T	K	99	T	34	18	18	G	36	15	15	33	0.00176972	1.00000	0	2
comp114828_c0	701	A	W	99	A	31	21	21	T	32	13	13	34	0.0963061	1.00000	0	2
comp114828_c0	724	T	Y	99	T	36	18	18	C	35	13	13	31	0.655436	1.00000	0	2
comp114828_c0	726	G	K	99	G	36	17	17	T	36	13	13	30	0.310291	1.00000	0	2
comp114828_c0	760	G	R	99	G	36	20	20	A	37	12	12	32	0.517466	1.00000	0	2
comp114828_c0	810	A	W	71	A	33	19	19	T	37	7	7	26	0.00903618	1.00000	0	2
comp114828_c0	828	A	W	60	A	34	22	22	T	37	8	8	30	0.160104	1.00000	0	2
comp114828_c0	837	G	R	25	G	34	21	21	A	37	9	9	30	0.0171144	1.00000	0	2
comp114828_c0	855	G	S	99	G	35	21	21	C	36	10	10	31	0.143280	1.00000	0	2
comp114828_c0	893	C	S	33	C	36	25	25	G	38	7	7	32	0.130483	1.00000	0	2
comp114828_c0	901	G	K	61	G	36	26	26	T	36	7	7	33	0.577040	1.00000	0	2
comp11482_c0	105	T	Y	97	C	36	10	10	T	36	8	8	19	1.00000	1.00000	0	3
comp11482_c0	108	G	K	99	T	35	12	12	G	36	7	7	19	0.511233	1.00000	0	2
comp11482_c0	116	G	K	92	T	37	11	11	G	37	7	7	18	0.00295375	1.00000	0	2
comp11482_c0	124	A	W	84	T	35	12	12	A	36	6	6	18	0.275533	1.00000	0	2
comp11482_c0	126	G	K	63	T	37	11	11	G	37	6	6	17	0.000969619	1.00000	0	2
comp11482_c0	167	T	W	57	A	37	13	13	T	37	4	4	18	0.501471	1.00000	0	2
comp11482_c0	169	G	K	78	T	38	13	13	G	34	4	4	17	0.502521	1.00000	0	2
comp11482_c0	196	A	W	30	T	38	14	14	A	38	2	2	16	0.408333	1.00000	0	2
comp11482_c0	215	C	S	44	G	38	9	9	C	39	2	2	11	0.727273	1.00000	0	2
comp11482_c0	227	C	S	32	G	36	8	8	C	34	2	2	10	0.266667	1.00000	0	2
comp114842_c0	186	A	W	31	T	37	14	14	A	38	3	3	19	0.502941	1.00000	0	2
comp114842_c0	198	A	R	54	G	37	14	14	A	38	4	4	18	0.360458	1.00000	0	3
comp114842_c0	206	T	Y	45	C	36	13	13	T	39	4	4	17	0.0222689	1.00000	0	2
comp114899_c0	173	G	K	99	G	37	22	22	T	38	16	16	43	0.0526316	1.00000	0	2
comp114899_c0	216	G	K	99	G	35	19	19	T	37	14	14	33	0.169623	1.00000	0	2
comp114899_c0	241	C	M	80	C	34	14	14	A	38	8	8	24	0.241086	1.00000	0	2
comp114899_c0	266	A	M	32	A	37	16	16	C	39	9	9	25	1.00000	1.00000	0	2
comp114899_c0	278	G	K	97	G	37	14	14	T	38	10	10	24	1.00000	1.00000	0	2
comp114899_c0	289	T	W	80	T	37	16	16	A	38	12	12	28	5.09175e-05	1.00000	0	2
comp114899_c0	291	C	M	99	C	37	16	16	A	38	12	12	28	0.503254	1.00000	0	2
comp114899_c0	293	A	W	99	A	37	15	15	T	38	12	12	28	0.173643	1.00000	0	2
comp114899_c0	325	C	M	99	C	37	12	12	A	36	12	12	24	0.500279	1.00000	0	2
comp114899_c0	327	A	W	99	A	37	12	12	T	36	12	12	24	0.500012	1.00000	0	2
comp114899_c0	373	A	M	56	A	37	6	6	C	34	4	4	10	0.176190	1.00000	0	2
comp114899_c0	379	C	Y	21	C	36	5	5	T	35	3	3	8	0.642857	1.00000	0	2
comp1149_c0	325	A	M	99	A	37	16	16	C	37	12	12	28	0.500253	1.00000	0	2
comp115017_c0	222	T	K	99	T	36	25	25	G	36	21	21	48	7.66541e-09	1.00000	0	2
comp115246_c0	392	A	W	29	A	39	9	9	T	37	3	3	13	0.300000	1.00000	0	2
comp115374_c0	397	T	K	26	G	38	9	9	T	38	8	8	20	0.0103250	1.00000	0	2
comp115374_c0	422	A	R	48	G	38	7	7	A	36	7	7	15	0.0265152	1.00000	0	2
comp115374_c0	439	T	W	89	T	36	10	10	A	37	6	6	16	0.640547	1.00000	0	2
comp115374_c0	446	T	W	66	T	37	8	8	A	36	5	5	13	0.416472	1.00000	0	2
comp115424_c0	478	G	R	99	G	36	13	13	A	38	9	9	22	0.711146	1.00000	0	2
comp115424_c0	487	T	W	99	T	37	11	11	A	35	9	9	20	0.0100202	1.00000	0	2
comp115424_c0	508	G	K	99	T	36	10	10	G	35	8	8	18	0.0171397	1.00000	0	2
comp115424_c0	519	C	M	83	C	35	7	7	A	35	7	7	14	0.0265152	1.00000	0	2
comp115424_c0	538	T	K	99	T	35	7	7	G	36	6	6	13	0.736305	1.00000	0	2
comp115424_c0	541	G	R	73	G	36	8	8	A	36	6	6	14	0.425907	1.00000	0	2
comp115424_c0	594	T	W	77	T	35	6	6	A	37	5	5	11	0.698052	1.00000	0	2
comp115424_c0	601	G	R	58	A	38	6	6	G	32	7	7	13	0.472611	1.00000	0	2
comp115424_c0	620	C	Y	95	T	32	8	8	C	34	7	7	15	0.347164	1.00000	0	2
comp115424_c0	622	A	R	98	G	35	8	8	A	34	7	7	15	0.0946387	1.00000	0	2
comp115424_c0	673	G	K	93	T	30	8	8	G	36	5	5	13	0.261849	1.00000	0	2
comp115424_c0	680	G	R	82	A	32	8	8	G	35	6	6	14	0.688645	1.00000	0	2
comp115424_c0	682	C	S	99	G	33	8	8	C	35	6	6	14	0.425907	1.00000	0	2
comp115424_c0	687	C	M	99	A	34	8	8	C	36	7	7	15	0.615851	1.00000	0	2
comp115424_c0	695	C	M	92	C	37	8	8	A	32	6	6	14	0.507326	1.00000	0	2
comp115424_c0	711	G	K	28	G	37	9	9	T	38	3	3	12	0.750000	1.00000	0	2
comp1154_c0	54	A	W	33	A	35	5	5	T	39	3	3	8	0.535714	1.00000	0	2
comp1154_c0	57	A	W	36	A	37	5	5	T	38	3	3	8	0.642857	1.00000	0	2
comp1154_c0	68	T	Y	22	C	37	6	6	T	39	5	5	11	1.00000	1.00000	0	2
comp11553_c0	11	G	R	22	A	38	7	7	G	37	1	1	8	0.750000	1.00000	0	2
comp11553_c0	303	C	S	37	G	34	4	4	C	36	2	2	6	0.800000	1.00000	0	2
comp115549_c0	1	G	S	21	C	37	7	7	G	31	2	2	9	0.0555556	1.00000	0	2
comp115549_c0	5	A	M	33	C	37	8	8	A	35	2	2	10	0.266667	1.00000	0	2
comp115549_c0	7	T	K	37	G	36	8	8	T	35	2	2	10	0.355556	1.00000	0	2
comp115549_c0	296	C	M	57	C	35	18	18	A	37	6	6	24	0.594531	1.00000	0	2
comp115549_c0	298	C	S	84	C	35	19	19	G	37	6	6	25	0.366629	1.00000	0	2
comp115549_c0	305	A	W	42	A	35	20	20	T	34	6	6	26	0.238979	1.00000	0	3
comp115650_c0	5	A	M	55	C	37	8	8	A	35	3	3	11	0.315152	1.00000	0	2
comp115650_c0	296	T	Y	99	T	37	24	24	C	35	18	18	48	0.000749244	1.00000	0	2
comp115650_c0	298	T	Y	99	T	35	22	22	C	35	19	19	47	0.500000	1.00000	0	2
comp115650_c0	339	G	R	99	A	36	19	19	G	38	15	15	34	0.000211600	1.00000	0	2
comp1156_c0	5	A	M	78	C	37	8	8	A	35	4	4	12	0.615152	1.00000	0	2
comp1156_c0	339	A	R	99	A	36	29	29	G	38	15	15	44	0.503020	1.00000	0	2
comp1156_c0	368	T	K	99	G	36	17	17	T	32	12	12	36	0.552642	1.00000	0	2
comp1156_c0	386	C	M	99	A	35	16	16	C	35	8	8	28	0.00656042	1.00000	0	2
comp1156_c0	424	G	S	97	C	35	11	11	G	34	5	5	17	0.110577	1.00000	0	2
comp1156_c0	471	G	K	73	T	33	9	9	G	38	3	3	13	0.552273	1.00000	0	2
comp1156_c0	523	C	S	99	G	36	19	19	C	36	6	6	25	0.123235	1.00000	0	2
comp1156_c0	528	C	S	92	G	37	19	19	C	36	5	5	24	0.0839137	1.00000	0	2
comp1156_c0	559	G	S	41	C	35	27	27	G	34	5	5	32	0.190366	1.00000	0	2
comp1156_c0	561	G	R	35	A	34	26	26	G	36	5	5	31	0.367516	1.00000	0	2
comp1156_c0	582	C	S	26	G	37	21	21	C	36	4	4	25	0.0190514	1.00000	0	2
comp1156_c0	585	C	M	56	A	37	21	21	C	33	4	4	25	0.184348	1.00000	0	2
comp115753_c0	339	T	R	83	A	36	29	29	G	38	15	15	49	0.503020	1.00000	0	2
comp1157_c0	5	C	M	62	C	37	9	9	A	34	6	6	16	0.555944	1.00000	0	2
comp115_c0	339	T	R	83	A	36	29	29	G	38	15	15	49	0.503020	1.00000	0	2
comp1162_c0	409	G	S	99	C	35	12	12	G	36	7	7	20	0.0278241	1.00000	0	2
comp1164_c1	368	C	K	99	G	36	17	17	T	32	12	12	36	0.552642	1.00000	0	2
comp116661_c0	373	T	M	23	C	36	21	21	A	36	15	15	48	0.506947	1.00000	0	2
comp116661_c0	530	T	K	99	T	36	20	20	G	34	20	20	45	0.000236016	1.00000	0	2
comp116661_c0	620	A	M	99	C	36	18	18	A	36	15	15	33	0.00228791	1.00000	0	2
comp116661_c0	637	T	Y	81	T	36	14	14	C	37	8	8	22	0.591258	1.00000	0	2
comp11702_c0	452	A	K	99	T	37	32	32	G	34	15	15	47	9.49487e-06	1.00000	0	2
comp11753_c0	695	T	K	24	T	38	3	3	G	36	3	3	8	0.200000	1.00000	0	2
comp118590_c0	687	A	W	54	A	35	10	10	T	37	7	7	17	0.504628	1.00000	0	2
comp118590_c0	709	T	W	51	T	36	7	7	A	38	4	4	11	0.540909	1.00000	0	2
comp118590_c0	721	G	K	24	G	34	7	7	T	36	3	3	10	0.708333	1.00000	0	2
comp118699_c0	704	C	S	99	C	35	17	17	G	37	9	9	26	0.375576	1.00000	0	3
comp118699_c0	733	T	Y	86	T	36	14	14	C	33	9	9	23	0.219473	1.00000	0	2
comp118699_c0	747	G	K	61	G	34	12	12	T	36	7	7	19	0.525065	1.00000	0	2
comp118699_c0	749	T	W	80	T	31	12	12	A	37	7	7	19	0.325177	1.00000	0	2
comp118699_c0	762	C	M	72	C	33	12	12	A	28	7	7	19	0.149559	1.00000	0	2
comp118699_c0	777	T	Y	60	T	31	7	7	C	35	6	6	13	0.534382	1.00000	0	2
comp118699_c0	779	G	K	36	G	36	6	6	T	34	6	6	12	0.0465368	1.00000	0	2
comp118699_c0	787	T	W	85	A	36	6	6	T	38	5	5	11	0.214286	1.00000	0	2
comp118699_c0	802	T	W	55	T	39	4	4	A	37	4	4	8	1.00000	1.00000	0	2
comp118699_c0	820	T	W	29	T	28	4	4	A	33	3	3	7	0.428571	1.00000	0	2
comp11887_c0	137	C	S	66	G	35	8	8	C	36	5	5	13	1.00000	1.00000	0	2
comp11887_c0	165	C	Y	64	T	37	7	7	C	38	6	6	14	1.00000	1.00000	0	2
comp11887_c0	167	C	Y	60	C	38	7	7	T	36	7	7	14	0.500146	1.00000	0	2
comp11887_c0	179	T	W	25	A	34	7	7	T	40	5	5	12	1.00000	1.00000	0	3
comp11887_c0	186	A	W	48	T	37	6	6	A	40	5	5	11	0.00865801	1.00000	0	2
comp11887_c0	189	T	Y	55	C	37	7	7	T	39	6	6	13	1.00000	1.00000	0	3
comp11887_c0	192	G	K	99	T	35	7	7	G	39	6	6	13	0.512821	1.00000	0	3
comp11887_c0	215	A	R	84	G	36	8	8	A	38	7	7	15	0.513520	1.00000	0	2
comp11887_c0	455	C	M	43	C	34	6	6	A	35	5	5	11	0.531385	1.00000	0	107
comp11890_c0	5	A	M	24	C	36	13	13	A	37	2	2	15	0.342857	1.00000	0	2
comp11891_c0	5	A	M	33	C	36	13	13	A	37	3	3	16	0.305357	1.00000	0	2
comp11898_c1	297	T	K	26	G	39	9	9	T	39	3	3	12	0.0181818	1.00000	0	2
comp1189_c0	271	C	S	39	C	34	18	18	G	37	7	7	29	0.0423071	1.00000	0	2
comp1189_c0	292	G	R	99	A	38	11	11	G	33	11	11	23	0.501659	1.00000	0	2
comp1189_c0	313	T	Y	38	C	37	9	9	T	33	7	7	18	0.00262238	1.00000	0	3
comp1189_c0	316	C	S	99	G	37	9	9	C	36	7	7	18	0.513724	1.00000	0	2
comp1189_c0	327	A	M	66	C	38	7	7	A	36	7	7	16	0.0131119	1.00000	0	2
comp1189_c0	341	T	W	99	A	37	8	8	T	34	6	6	14	0.504995	1.00000	0	2
comp1189_c0	361	T	W	56	A	33	7	7	T	33	3	3	10	0.0916667	1.00000	0	3
comp119091_c0	273	C	S	33	G	33	12	12	C	37	10	10	38	0.645604	1.00000	0	2
comp119091_c0	369	C	Y	21	C	36	10	10	T	36	7	7	17	0.000617030	1.00000	0	2
comp119091_c0	407	A	W	53	A	36	11	11	T	38	7	7	18	0.0102124	1.00000	0	2
comp119091_c0	437	T	K	75	T	36	17	17	G	36	7	7	25	0.309705	1.00000	0	2
comp119091_c0	458	A	W	99	A	35	16	16	T	33	11	11	27	0.255903	1.00000	0	2
comp119091_c0	477	C	S	99	G	36	12	12	C	36	12	12	24	0.503023	1.00000	0	2
comp119091_c0	491	A	M	99	A	35	13	13	C	34	9	9	23	0.227370	1.00000	0	2
comp119091_c0	561	A	R	42	A	35	14	14	G	37	7	7	21	0.503117	1.00000	0	2
comp119091_c0	605	G	K	20	G	34	14	14	T	38	4	4	18	0.610458	1.00000	0	4
comp119091_c0	609	G	R	20	G	33	13	13	A	37	4	4	17	0.675840	1.00000	0	2
comp11913_c0	28	T	K	41	T	36	4	4	G	37	3	3	7	0.657143	1.00000	0	2
comp11913_c0	68	C	S	74	G	38	10	10	C	39	7	7	17	1.00000	1.00000	0	2
comp11913_c0	95	T	W	28	A	40	13	13	T	35	8	8	21	1.00000	1.00000	0	2
comp11913_c0	119	T	Y	99	C	38	16	16	T	35	7	7	23	0.00745237	1.00000	0	2
comp11913_c0	121	C	M	99	A	38	17	17	C	35	7	7	24	0.0670550	1.00000	0	2
comp11915_c0	121	A	M	72	A	38	20	20	C	36	9	9	29	1.37793e-05	1.00000	0	2
comp11915_c0	201	A	M	28	C	36	18	18	A	24	4	4	22	0.326042	1.00000	0	2
comp11915_c0	203	C	M	66	A	35	15	15	C	33	4	4	21	0.298246	1.00000	0	2
comp11915_c0	214	A	W	94	T	36	14	14	A	31	6	6	20	0.0764190	1.00000	0	2
comp11915_c0	251	T	K	21	T	28	7	7	G	32	3	3	10	0.416667	1.00000	0	2
comp1191605_c0	184	G	R	99	A	38	18	18	G	36	8	8	26	0.0227931	1.00000	0	2
comp11916_c0	10	A	M	64	C	33	4	4	A	35	3	3	8	0.200000	1.00000	0	2
comp11916_c0	271	A	R	80	G	35	8	8	A	35	5	5	13	0.261849	1.00000	0	2
comp11916_c0	334	T	K	34	T	39	5	5	G	24	4	4	9	0.515873	1.00000	0	2
comp11916_c0	349	T	K	51	G	35	5	5	T	39	4	4	9	1.00000	1.00000	0	2
comp11916_c0	386	T	K	28	T	39	4	4	G	35	3	3	7	0.0285714	1.00000	0	2
comp11917_c0	184	A	R	99	A	37	24	24	G	36	12	12	36	0.00283645	1.00000	0	2
comp119186_c0	292	G	S	64	G	32	17	17	C	36	8	8	25	0.131082	1.00000	0	2
comp119186_c0	316	G	S	23	G	37	26	26	C	37	4	4	30	0.441525	1.00000	0	2
comp119186_c0	350	C	M	71	C	37	23	23	A	33	9	9	32	0.00434675	1.00000	0	2
comp119186_c0	403	G	K	24	G	34	23	23	T	34	6	6	29	0.468664	1.00000	0	11
comp119186_c0	455	A	W	51	A	33	12	12	T	31	4	4	16	0.594780	1.00000	0	2
comp119186_c0	474	C	S	45	C	31	10	10	G	34	4	4	14	0.317682	1.00000	0	2
comp1191_c0	281	C	S	99	G	33	17	17	C	37	15	15	40	0.547249	1.00000	0	2
comp1191_c0	359	A	W	99	T	34	26	26	A	36	17	17	43	0.703867	1.00000	0	2
comp1191_c0	483	A	M	30	C	34	9	9	A	37	4	4	16	0.603497	1.00000	0	2
comp119292_c0	511	T	K	26	T	34	8	8	G	36	3	3	11	0.624242	1.00000	0	2
comp11944_c0	627	A	R	51	A	37	6	6	G	37	4	4	10	0.690476	1.00000	0	7
comp11946_c0	564	A	R	54	A	31	21	21	G	36	8	8	30	0.200435	1.00000	0	2
comp11946_c0	582	C	M	29	C	34	21	21	A	36	6	6	27	0.355951	1.00000	0	2
comp11946_c0	600	C	M	82	C	30	20	20	A	37	9	9	29	0.265758	1.00000	0	2
comp11946_c0	602	A	R	72	A	32	20	20	G	38	9	9	29	0.754611	1.00000	0	2
comp11946_c0	604	C	Y	94	C	32	19	19	T	37	9	9	28	0.0210539	1.00000	0	2
comp11946_c0	649	G	K	99	G	34	10	10	T	37	8	8	18	0.179967	1.00000	0	2
comp11946_c0	680	C	M	37	A	38	6	6	C	38	4	4	10	0.209524	1.00000	0	2
comp11946_c0	689	G	S	41	C	36	5	5	G	36	3	3	8	1.00000	1.00000	0	2
comp120184_c0	708	A	R	52	A	37	12	12	G	37	8	8	21	0.100028	1.00000	0	2
comp120184_c0	743	C	M	22	C	36	12	12	A	39	5	5	18	0.520443	1.00000	0	2
comp120184_c0	757	G	K	50	G	36	14	14	T	37	11	11	26	1.00956e-05	1.00000	0	2
comp120184_c0	759	G	K	88	G	37	14	14	T	38	11	11	25	1.00000	1.00000	0	2
comp120184_c0	812	C	M	99	C	37	19	19	A	38	15	15	34	0.547531	1.00000	0	2
comp120184_c0	834	G	K	99	T	36	19	19	G	34	16	16	35	0.500148	1.00000	0	2
comp120184_c0	839	C	S	99	G	37	20	20	C	35	17	17	37	0.503218	1.00000	0	2
comp120184_c0	851	G	K	99	G	34	20	20	T	37	16	16	36	0.00817053	1.00000	0	2
comp120184_c0	868	A	R	99	A	36	19	19	G	38	14	14	33	0.500059	1.00000	0	3
comp120184_c0	901	C	Y	57	C	37	19	19	T	38	10	10	29	0.500002	1.00000	0	2
comp120184_c0	908	G	K	31	G	38	20	20	T	37	9	9	29	6.68996e-06	1.00000	0	2
comp120184_c0	926	G	K	46	G	37	19	19	T	37	5	5	24	0.418243	1.00000	0	2
comp120184_c0	928	A	W	37	A	37	19	19	T	37	5	5	24	0.0839137	1.00000	0	2
comp120184_c0	930	G	K	29	G	36	18	18	T	34	5	5	23	0.0752177	1.00000	0	2
comp120217_c0	38	T	W	99	A	38	24	24	T	36	6	6	30	0.0643021	1.00000	0	2
comp120217_c0	69	G	K	73	T	38	20	20	G	38	10	10	30	4.62639e-06	1.00000	0	2
comp120217_c0	78	A	R	78	G	38	20	20	A	36	12	12	32	3.10019e-08	1.00000	0	2
comp120217_c0	97	A	R	99	G	37	21	21	A	36	17	17	38	0.0194159	1.00000	0	2
comp120217_c0	110	A	W	99	T	36	21	21	A	37	15	15	36	0.0106633	1.00000	0	2
comp120217_c0	118	G	S	99	C	38	20	20	G	36	18	18	38	0.508227	1.00000	0	2
comp120217_c0	128	G	R	87	A	36	22	22	G	36	15	15	37	2.08240e-08	1.00000	0	2
comp120217_c0	141	G	K	99	T	37	20	20	G	37	20	20	40	2.03567e-07	1.00000	0	2
comp120217_c0	144	T	Y	99	C	34	21	21	T	34	20	20	41	0.00456869	1.00000	0	2
comp120217_c0	155	G	K	99	G	35	21	21	T	37	17	17	38	0.465334	1.00000	0	2
comp120217_c0	166	A	W	99	A	37	25	25	T	36	16	16	41	0.500000	1.00000	0	2
comp120231_c0	78	G	R	32	G	38	36	36	A	36	12	12	48	2.53945e-06	1.00000	0	2
comp120231_c0	223	G	S	99	C	37	25	25	G	36	9	9	34	0.00152923	1.00000	0	2
comp120231_c0	225	C	M	99	A	37	26	26	C	35	8	8	35	0.0328158	1.00000	0	2
comp120231_c0	228	T	Y	68	C	37	26	26	T	35	6	6	33	0.0529900	1.00000	0	3
comp120231_c0	231	T	W	64	A	37	25	25	T	36	4	4	30	0.204118	1.00000	0	2
comp12029_c0	14	A	R	38	A	36	25	25	G	34	6	6	32	0.504976	1.00000	0	2
comp120301_c0	20	T	W	79	A	37	28	28	T	33	6	6	37	0.0537515	1.00000	0	2
comp120301_c0	256	A	R	99	G	34	26	26	A	38	16	16	42	0.0127998	1.00000	0	2
comp120301_c0	275	A	W	99	T	35	19	19	A	38	10	10	30	0.500121	1.00000	0	3
comp120301_c0	278	A	R	84	G	35	18	18	A	38	10	10	28	0.0937561	1.00000	0	2
comp120301_c0	287	C	Y	22	T	36	16	16	C	40	6	6	23	0.0413701	1.00000	0	2
comp120317_c0	304	A	W	99	T	37	16	16	A	36	16	16	42	0.505858	1.00000	0	2
comp120317_c0	318	C	Y	99	C	35	19	19	T	37	17	17	36	0.00499572	1.00000	0	2
comp120317_c0	326	A	R	99	G	37	17	17	A	32	15	15	33	0.500325	1.00000	0	2
comp120317_c0	365	A	R	99	G	38	18	18	A	33	18	18	36	0.0713456	1.00000	0	2
comp120317_c0	367	C	M	99	A	38	18	18	C	35	18	18	36	0.000105254	1.00000	0	2
comp120317_c0	369	G	R	45	A	38	17	17	G	36	18	18	35	6.61147e-09	1.00000	0	2
comp120317_c0	424	A	R	99	A	36	17	17	G	35	13	13	30	0.0357684	1.00000	0	2
comp120317_c0	451	T	K	99	T	37	13	13	G	35	11	11	24	7.81205e-05	1.00000	0	2
comp120317_c0	462	A	W	99	A	36	14	14	T	37	9	9	23	0.168033	1.00000	0	2
comp120317_c0	464	G	S	99	G	36	16	16	C	36	10	10	26	0.545596	1.00000	0	2
comp120317_c0	482	A	M	77	A	38	18	18	C	40	10	10	28	0.0763515	1.00000	0	2
comp120317_c0	495	G	K	99	G	38	17	17	T	38	10	10	27	1.00000	1.00000	0	2
comp120317_c0	511	A	R	99	A	38	15	15	G	37	13	13	28	0.501520	1.00000	0	2
comp120317_c0	513	C	Y	99	C	39	15	15	T	36	14	14	29	0.500017	1.00000	0	2
comp120317_c0	549	G	K	99	T	37	17	17	G	37	13	13	30	0.500436	1.00000	0	2
comp120317_c0	563	T	W	99	A	37	14	14	T	36	12	12	26	2.01911e-05	1.00000	0	2
comp120317_c0	580	T	Y	99	C	39	14	14	T	36	9	9	23	0.00217452	1.00000	0	2
comp120317_c0	600	G	R	99	A	36	20	20	G	36	14	14	34	0.214706	1.00000	0	2
comp120317_c0	609	T	K	99	G	37	18	18	T	36	15	15	33	1.00000	1.00000	0	2
comp120317_c0	661	G	S	99	G	36	21	21	C	39	16	16	37	0.507977	1.00000	0	2
comp120317_c0	663	G	R	89	G	36	20	20	A	39	16	16	36	1.00000	1.00000	0	2
comp120317_c0	665	A	W	99	A	36	20	20	T	39	17	17	37	0.500000	1.00000	0	2
comp120317_c0	667	G	K	99	G	37	19	19	T	39	17	17	36	8.62100e-06	1.00000	0	2
comp120317_c0	669	G	S	99	G	36	20	20	C	39	16	16	36	4.92125e-05	1.00000	0	2
comp120317_c0	729	A	W	52	A	39	12	12	T	39	8	8	21	1.00000	1.00000	0	2
comp120383_c0	318	T	Y	99	T	37	29	29	C	35	19	19	49	0.506459	1.00000	0	2
comp1206_c0	667	T	K	99	T	39	20	20	G	37	19	19	39	0.500000	1.00000	0	2
comp120826_c0	797	T	W	32	T	35	27	27	A	36	6	6	33	0.581114	1.00000	0	2
comp1228_c0	814	T	K	99	G	36	22	22	T	38	15	15	37	1.00000	1.00000	0	2
comp1228_c0	824	T	Y	99	C	37	19	19	T	38	12	12	34	0.500030	1.00000	0	2
comp1228_c0	834	T	W	99	A	37	21	21	T	38	13	13	34	1.44765e-05	1.00000	0	2
comp1228_c0	873	T	Y	79	C	37	17	17	T	38	9	9	26	0.151509	1.00000	0	2
comp1228_c0	882	A	M	99	C	35	14	14	A	38	9	9	23	0.500004	1.00000	0	2
comp1228_c0	909	G	K	20	G	38	12	12	T	39	7	7	19	1.00000	1.00000	0	2
comp1228_c0	911	A	R	65	A	39	12	12	G	39	7	7	19	0.500298	1.00000	0	2
comp1228_c0	927	T	W	21	T	38	13	13	A	39	6	6	19	1.00000	1.00000	0	2
comp1228_c0	929	T	W	26	T	38	14	14	A	39	6	6	20	1.00000	1.00000	0	2
comp1229175_c0	124	T	W	27	A	36	13	13	T	38	2	2	15	0.342857	1.00000	0	2
comp1229175_c0	136	T	K	28	G	36	5	5	T	39	2	2	7	1.00000	1.00000	0	2
comp12302_c0	62	C	S	68	G	36	15	15	C	37	8	8	23	0.000526193	1.00000	0	2
comp12302_c0	102	T	W	54	A	37	13	13	T	38	5	5	20	0.184991	1.00000	0	2
comp12302_c0	146	G	K	53	G	36	6	6	T	38	5	5	12	0.607143	1.00000	0	2
comp12302_c0	162	A	M	39	A	38	4	4	C	33	4	4	8	0.0285714	1.00000	0	2
comp12303_c0	40	G	K	57	T	35	17	17	G	35	4	4	22	0.317627	1.00000	0	2
comp12304_c0	55	T	Y	29	C	36	21	21	T	37	5	5	28	0.0742500	1.00000	0	2
comp12304_c0	190	C	M	68	C	35	8	8	A	38	7	7	16	0.0102564	1.00000	0	2
comp12304_c0	230	C	M	29	C	36	8	8	A	35	3	3	12	0.730303	1.00000	0	2
comp12304_c0	235	C	S	52	C	35	9	9	G	33	4	4	13	0.530070	1.00000	0	2
comp12304_c0	271	A	M	31	A	37	7	7	C	40	4	4	11	0.324242	1.00000	0	18
comp123073_c0	24	A	R	39	G	36	13	13	A	37	4	4	19	0.532563	1.00000	0	2
comp123073_c0	31	T	K	72	G	37	14	14	T	38	6	6	20	0.0962351	1.00000	0	2
comp123073_c0	195	T	W	99	T	39	17	17	A	37	8	8	26	0.00660703	1.00000	0	2
comp123100_c0	5	T	Y	37	C	37	14	14	T	36	3	3	17	0.590441	1.00000	0	2
comp123100_c0	10	T	Y	64	C	37	14	14	T	36	5	5	19	0.546483	1.00000	0	2
comp123108_c0	277	T	K	99	G	38	13	13	T	32	9	9	22	0.0101745	1.00000	0	2
comp123108_c0	279	T	W	99	A	38	13	13	T	33	8	8	21	0.500634	1.00000	0	2
comp123108_c0	286	T	K	71	G	37	13	13	T	35	4	4	17	0.0508403	1.00000	0	2
comp12312_c0	342	C	M	25	A	38	4	4	C	34	1	1	5	0.200000	1.00000	0	3
comp123162_c0	286	A	R	99	A	37	19	19	G	37	15	15	38	0.114041	1.00000	0	2
comp12316_c0	322	C	M	99	A	36	37	37	C	36	12	12	49	0.00172164	1.00000	0	2
comp12316_c0	361	T	K	99	G	35	25	25	T	36	8	8	35	0.563401	1.00000	0	2
comp12316_c0	421	A	M	99	C	36	17	17	A	37	11	11	28	0.138741	1.00000	0	2
comp12316_c0	423	G	S	99	C	37	16	16	G	37	11	11	27	0.509757	1.00000	0	2
comp12316_c0	425	C	M	99	A	36	15	15	C	38	11	11	26	0.582544	1.00000	0	2
comp12316_c0	434	G	S	99	G	37	12	12	C	36	12	12	24	1.00000	1.00000	0	2
comp12316_c0	469	G	S	99	C	35	12	12	G	38	11	11	23	0.500184	1.00000	0	2
comp12316_c0	486	T	W	99	A	37	9	9	T	32	10	10	19	0.515880	1.00000	0	2
comp12316_c0	537	G	S	99	C	35	13	13	G	36	5	5	19	0.500000	1.00000	0	2
comp12316_c0	562	G	R	91	A	38	12	12	G	36	10	10	22	1.00000	1.00000	0	2
comp12316_c0	577	T	K	63	G	38	12	12	T	37	10	10	22	0.500859	1.00000	0	2
comp12316_c0	579	G	R	90	A	37	12	12	G	38	9	9	22	1.00000	1.00000	0	2
comp12316_c0	653	A	W	39	T	35	17	17	A	35	3	3	20	0.421053	1.00000	0	2
comp123225_c0	370	T	W	99	A	36	39	39	T	37	20	20	61	0.508260	1.00000	0	2
comp123225_c0	406	T	Y	73	C	36	26	26	T	38	13	13	43	0.000431098	1.00000	0	2
comp123225_c0	628	A	W	99	T	37	13	13	A	39	11	11	24	1.00000	1.00000	0	2
comp123729_c0	751	A	R	46	A	32	14	14	G	38	8	8	22	0.514843	1.00000	0	2
comp123729_c0	771	T	W	99	T	30	11	11	A	37	9	9	20	0.130489	1.00000	0	2
comp123729_c0	784	G	S	76	C	38	9	9	G	33	10	10	19	0.0267380	1.00000	0	4
comp123729_c0	818	T	K	24	T	33	10	10	G	38	5	5	15	0.524809	1.00000	0	2
comp123729_c0	820	C	M	23	C	31	9	9	A	36	6	6	15	1.00000	1.00000	0	2
comp123729_c0	827	T	K	23	T	35	9	9	G	39	4	4	13	0.734965	1.00000	0	4
comp123729_c0	833	T	K	32	T	37	9	9	G	39	3	3	12	0.570455	1.00000	0	6
comp123729_c0	846	T	W	32	T	36	7	7	A	38	3	3	10	0.416667	1.00000	0	2
comp123732_c0	7	A	R	32	G	31	12	12	A	37	3	3	15	0.367033	1.00000	0	2
comp123732_c0	9	C	S	51	G	33	12	12	C	37	3	3	15	0.268132	1.00000	0	2
comp123732_c0	14	C	Y	37	T	32	13	13	C	36	4	4	17	0.351681	1.00000	0	2
comp123732_c0	23	G	K	82	T	33	14	14	G	38	5	5	19	0.376935	1.00000	0	2
comp123732_c0	79	C	M	99	A	35	23	23	C	34	17	17	40	0.223991	1.00000	0	2
comp123732_c0	99	C	S	99	G	31	28	28	C	33	19	19	47	0.500299	1.00000	0	2
comp123732_c0	102	G	K	99	T	33	28	28	G	34	18	18	46	0.500051	1.00000	0	3
comp123732_c0	105	G	K	99	T	33	28	28	G	32	18	18	46	0.364921	1.00000	0	2
comp123732_c0	107	A	W	99	T	32	28	28	A	32	18	18	46	0.00591123	1.00000	0	2
comp123732_c0	109	C	M	99	A	34	27	27	C	34	19	19	46	0.00166006	1.00000	0	2
comp123732_c0	137	A	W	99	A	36	24	24	T	34	22	22	46	0.0401847	1.00000	0	2
comp12373_c0	16	A	W	28	T	35	13	13	A	38	5	5	18	1.00000	1.00000	0	2
comp123761_c0	11	A	W	36	T	35	15	15	A	36	3	3	18	0.455882	1.00000	0	2
comp123761_c0	23	T	K	54	T	34	18	18	G	36	6	6	24	0.207443	1.00000	0	2
comp123761_c0	199	A	R	99	G	37	16	16	A	32	14	14	31	0.0171783	1.00000	0	2
comp123761_c0	215	G	K	99	G	35	12	12	T	37	11	11	23	0.0667743	1.00000	0	2
comp123761_c0	226	A	M	99	A	35	13	13	C	35	10	10	23	0.346303	1.00000	0	2
comp123761_c0	228	G	S	96	G	35	13	13	C	35	8	8	21	0.206836	1.00000	0	2
comp123761_c0	248	T	W	98	T	35	13	13	A	32	9	9	22	0.00556672	1.00000	0	2
comp123761_c0	280	A	W	99	T	35	9	9	A	37	8	8	17	0.0103250	1.00000	0	2
comp123761_c0	282	A	R	71	A	38	9	9	G	34	9	9	18	8.22707e-05	1.00000	0	2
comp123761_c0	284	T	W	99	T	38	9	9	A	34	9	9	18	0.00530646	1.00000	0	2
comp123761_c0	304	G	K	99	T	32	11	11	G	38	9	9	20	0.0337223	1.00000	0	2
comp123761_c0	329	T	K	99	G	36	12	12	T	36	7	7	19	0.500298	1.00000	0	2
comp123761_c0	331	A	R	79	G	35	12	12	A	37	6	6	18	0.218541	1.00000	0	2
comp123761_c0	357	A	W	99	T	37	10	10	A	34	8	8	18	1.00000	1.00000	0	2
comp123761_c0	367	T	W	64	A	37	12	12	T	37	7	7	19	1.00000	1.00000	0	2
comp123761_c0	378	G	K	83	T	37	14	14	G	38	7	7	21	0.500004	1.00000	0	2
comp123761_c0	390	A	M	74	C	37	13	13	A	38	6	6	20	0.00331712	1.00000	0	2
comp123761_c0	429	A	M	51	C	37	15	15	A	37	3	3	18	0.500000	1.00000	0	2
comp12382_c0	417	T	K	99	G	36	19	19	T	28	9	9	31	0.152203	1.00000	0	2
comp12382_c0	450	G	K	99	T	36	18	18	G	32	11	11	29	0.0417769	1.00000	0	2
comp12382_c0	496	G	K	99	T	35	19	19	G	34	11	11	30	0.00707688	1.00000	0	2
comp12382_c0	530	T	K	99	G	34	16	16	T	36	11	11	27	0.00392939	1.00000	0	2
comp12382_c0	532	T	K	21	T	33	20	20	G	37	7	7	27	0.549608	1.00000	0	2
comp12382_c0	541	A	R	51	G	35	14	14	A	36	9	9	23	4.89482e-06	1.00000	0	2
comp12382_c0	605	A	W	45	T	34	5	5	A	38	4	4	9	1.00000	1.00000	0	2
comp12382_c0	614	C	Y	34	T	32	5	5	C	39	3	3	8	0.500000	1.00000	0	2
comp12382_c0	622	A	R	29	G	35	4	4	A	38	3	3	7	0.200000	1.00000	0	2
comp1239_c0	600	A	R	64	A	32	15	15	G	34	10	10	25	0.0800117	1.00000	0	2
comp12454_c0	637	G	K	89	G	36	15	15	T	38	10	10	26	0.500076	1.00000	0	2
comp12454_c0	655	A	M	99	A	36	13	13	C	32	8	8	21	0.206836	1.00000	0	2
comp12454_c0	663	T	Y	53	T	34	14	14	C	36	5	5	19	0.482198	1.00000	0	2
comp12454_c0	665	C	S	28	C	36	14	14	G	36	5	5	19	0.0649295	1.00000	0	2
comp12454_c0	692	A	R	96	A	35	10	10	G	32	8	8	18	0.530497	1.00000	0	2
comp12454_c0	710	A	M	99	C	34	7	7	A	32	7	7	14	0.613928	1.00000	0	2
comp12454_c0	745	G	S	80	C	26	10	10	G	33	4	4	14	0.613387	1.00000	0	2
comp12454_c0	747	T	Y	30	C	34	10	10	T	28	3	3	13	1.00000	1.00000	0	2
comp12454_c0	749	T	Y	21	C	35	10	10	T	38	3	3	13	0.0559441	1.00000	0	2
comp12454_c0	768	C	M	35	A	35	10	10	C	29	5	5	15	0.0276390	1.00000	0	3
comp12454_c0	771	A	W	61	T	36	9	9	A	37	4	4	13	0.549650	1.00000	0	2
comp12454_c0	773	G	S	36	C	36	9	9	G	39	4	4	13	0.518881	1.00000	0	2
comp12454_c0	776	T	K	66	G	36	8	8	T	39	4	4	12	0.466667	1.00000	0	2
comp12454_c0	831	A	W	99	T	37	9	9	A	33	5	5	14	0.527972	1.00000	0	2
comp12454_c0	863	T	Y	67	C	38	8	8	T	35	4	4	12	0.107071	1.00000	0	2
comp12454_c0	922	A	R	39	G	32	4	4	A	39	3	3	7	0.428571	1.00000	0	2
comp12454_c0	928	T	Y	34	T	39	3	3	C	35	3	3	6	0.350000	1.00000	0	2
comp125968_c0	916	T	K	25	T	34	7	7	G	33	4	4	15	0.540909	1.00000	0	2
comp125968_c0	918	T	K	99	T	36	7	7	G	32	7	7	14	0.595717	1.00000	0	2
comp125968_c0	924	C	M	24	C	35	11	11	A	34	4	4	15	0.112821	1.00000	0	2
comp12599_c0	30	G	S	32	G	37	4	4	C	35	4	4	9	0.671429	1.00000	0	2
comp12599_c0	89	G	R	21	G	32	6	6	A	39	4	4	10	0.619048	1.00000	0	2
comp12599_c0	115	G	K	26	G	33	5	5	T	38	4	4	9	0.206349	1.00000	0	2
comp12599_c0	147	T	W	46	A	39	6	6	T	38	3	3	9	1.00000	1.00000	0	2
comp1259_c0	5	A	R	36	G	35	7	7	A	35	3	3	10	0.708333	1.00000	0	2
comp1259_c0	108	A	R	27	A	38	10	10	G	34	5	5	18	0.500167	1.00000	0	2
comp1259_c0	136	A	W	77	A	37	11	11	T	38	10	10	21	1.00000	1.00000	0	2
comp1259_c0	153	G	S	70	G	35	13	13	C	38	9	9	23	0.00353424	1.00000	0	2
comp1259_c0	203	C	M	55	C	38	10	10	A	38	7	7	17	1.00000	1.00000	0	2
comp12600_c0	7	A	W	38	T	34	9	9	A	36	2	2	11	0.609091	1.00000	0	2
comp12600_c0	272	C	M	32	C	36	9	9	A	37	3	3	12	0.750000	1.00000	0	2
comp12601_c0	324	T	K	21	T	38	5	5	G	34	5	5	10	1.00000	1.00000	0	2
comp12601_c0	453	C	Y	47	C	38	7	7	T	34	5	5	12	0.0530303	1.00000	0	120
comp12607_c0	35	G	R	89	A	37	14	14	G	38	7	7	21	0.509469	1.00000	0	3
comp12607_c0	63	G	R	99	A	38	17	17	G	38	11	11	28	0.250016	1.00000	0	2
comp12607_c0	82	G	K	99	T	38	19	19	G	37	13	13	32	0.152686	1.00000	0	2
comp12607_c0	102	G	S	99	C	31	22	22	G	37	12	12	35	0.0152647	1.00000	0	2
comp12607_c0	104	G	R	99	A	31	24	24	G	37	12	12	36	0.0419838	1.00000	0	2
comp12607_c0	116	T	K	72	G	34	16	16	T	39	9	9	25	0.000312779	1.00000	0	2
comp12607_c0	158	T	K	56	G	39	8	8	T	37	5	5	13	1.00000	1.00000	0	3
comp12607_c0	161	C	M	47	A	39	8	8	C	34	5	5	13	0.0326340	1.00000	0	2
comp12607_c0	166	G	S	25	C	38	7	7	G	39	2	2	9	1.00000	1.00000	0	2
comp1261507_c0	104	T	R	93	A	31	24	24	G	37	12	12	38	0.0419838	1.00000	0	2
comp12617_c0	185	C	Y	26	T	37	5	5	C	38	3	3	9	0.267857	1.00000	0	2
comp12625_c0	215	G	R	92	A	38	10	10	G	36	5	5	16	0.551615	1.00000	0	2
comp12625_c0	259	G	R	29	A	31	10	10	G	34	2	2	12	0.454545	1.00000	0	2
comp12625_c0	262	G	S	34	C	35	10	10	G	32	2	2	12	0.224242	1.00000	0	2
comp12625_c0	264	G	R	24	A	36	9	9	G	34	2	2	11	0.163636	1.00000	0	2
comp12633_c0	250	C	Y	36	T	34	10	10	C	40	6	6	18	1.00000	1.00000	0	2
comp12633_c0	262	A	M	78	C	35	10	10	A	38	5	5	17	0.609890	1.00000	0	2
comp12633_c0	267	T	K	54	G	36	11	11	T	38	5	5	16	0.0190018	1.00000	0	2
comp12633_c0	293	A	M	41	C	33	6	6	A	38	3	3	9	0.190476	1.00000	0	2
comp12633_c0	295	A	M	40	C	36	6	6	A	38	3	3	9	0.190476	1.00000	0	2
comp12633_c0	308	G	K	53	T	37	5	5	G	39	2	2	7	0.285714	1.00000	0	2
comp12633_c0	330	A	W	27	T	34	3	3	A	35	1	1	4	0.500000	1.00000	0	2
comp12633_c0	332	G	K	25	T	34	3	3	G	33	1	1	4	0.375000	1.00000	0	2
comp12648_c0	307	G	R	27	G	36	10	10	A	37	7	7	17	1.00000	1.00000	0	2
comp12654_c0	307	T	R	21	G	36	10	10	A	37	7	7	18	1.00000	1.00000	0	2
comp126625_c0	349	G	K	48	G	32	12	12	T	35	7	7	19	0.513912	1.00000	0	3
comp12662_c0	35	T	Y	46	C	32	8	8	T	38	4	4	12	0.00202020	1.00000	0	2
comp12662_c0	101	C	S	87	G	33	19	19	C	38	7	7	26	0.388857	1.00000	0	2
comp12662_c0	112	T	Y	99	C	35	20	20	T	37	8	8	28	0.588554	1.00000	0	2
comp12662_c0	114	T	K	99	G	35	19	19	T	37	8	8	27	0.612334	1.00000	0	2
comp12662_c0	122	G	S	99	C	35	19	19	G	35	8	8	27	0.533068	1.00000	0	2
comp12662_c0	124	C	M	79	A	36	18	18	C	34	9	9	27	0.000769604	1.00000	0	2
comp12662_c0	126	T	Y	30	C	36	19	19	T	38	7	7	26	0.00178930	1.00000	0	2
comp12662_c0	188	T	W	99	A	34	25	25	T	37	9	9	34	0.654472	1.00000	0	2
comp12662_c0	190	G	R	99	A	32	25	25	G	38	9	9	34	0.525453	1.00000	0	2
comp12662_c0	192	C	S	99	G	34	24	24	C	37	9	9	33	0.195785	1.00000	0	2
comp12662_c0	231	A	R	62	G	35	14	14	A	38	8	8	22	0.00512556	1.00000	0	2
comp12662_c0	240	G	R	99	A	35	13	13	G	39	9	9	22	0.502227	1.00000	0	2
comp12662_c0	256	T	K	84	T	39	9	9	G	36	8	8	17	1.00000	1.00000	0	2
comp12662_c0	269	C	S	31	C	37	9	9	G	38	4	4	13	0.518881	1.00000	0	2
comp12663_c0	54	T	Y	99	T	38	10	10	C	34	11	11	21	0.0422606	1.00000	0	2
comp12663_c0	340	A	R	51	G	39	6	6	A	37	3	3	9	0.511905	1.00000	0	2
comp12663_c0	346	T	W	49	A	39	6	6	T	35	3	3	9	0.0119048	1.00000	0	2
comp12663_c0	362	C	S	47	G	37	7	7	C	35	2	2	9	0.250000	1.00000	0	2
comp126647_c0	316	A	W	99	A	38	11	11	T	38	10	10	21	0.501196	1.00000	0	2
comp126647_c0	368	C	S	61	C	38	16	16	G	36	5	5	23	0.0765148	1.00000	0	2
comp126647_c0	370	T	W	34	T	38	17	17	A	37	6	6	23	0.500010	1.00000	0	2
comp126647_c0	402	T	Y	21	T	38	23	23	C	38	6	6	29	0.501048	1.00000	0	2
comp126659_c0	4	A	W	56	T	37	9	9	A	36	3	3	12	0.650000	1.00000	0	2
comp126668_c0	335	G	K	99	T	37	21	21	G	37	17	17	38	0.0116959	1.00000	0	2
comp126668_c0	374	T	W	99	A	38	21	21	T	32	17	17	38	3.46264e-05	1.00000	0	2
comp126668_c0	457	C	Y	99	T	38	30	30	C	35	12	12	42	0.000215889	1.00000	0	2
comp126668_c0	518	G	K	99	T	36	21	21	G	29	8	8	29	0.00906889	1.00000	0	2
comp126668_c0	523	G	S	99	C	36	21	21	G	31	8	8	29	0.559319	1.00000	0	2
comp126668_c0	562	G	K	30	T	33	11	11	G	23	3	3	14	0.329670	1.00000	0	2
comp126679_c0	29	A	R	93	G	35	12	12	A	38	7	7	22	0.325177	1.00000	0	2
comp126679_c0	518	T	K	50	T	36	38	38	G	29	8	8	46	0.0103878	1.00000	0	2
comp12667_c0	1	G	R	22	A	35	10	10	G	33	3	3	15	0.571678	1.00000	0	2
comp12684_c0	54	G	K	62	T	36	9	9	G	39	5	5	14	0.0209790	1.00000	0	2
comp12684_c0	139	T	W	37	A	36	10	10	T	36	2	2	12	0.303030	1.00000	0	2
comp12684_c0	141	T	K	38	G	37	10	10	T	36	2	2	12	0.689394	1.00000	0	2
comp126854_c0	139	T	W	99	A	36	10	10	T	36	7	7	17	0.0165056	1.00000	0	2
comp126854_c0	141	A	R	57	G	37	10	10	A	37	5	5	17	0.0276390	1.00000	0	2
comp126854_c0	165	G	S	93	C	37	7	7	G	36	5	5	13	0.171086	1.00000	0	2
comp126854_c0	219	C	M	66	A	35	10	10	C	36	5	5	15	0.0646021	1.00000	0	2
comp126854_c0	245	T	K	27	G	36	13	13	T	39	4	4	17	0.502521	1.00000	0	2
comp126854_c0	248	A	R	38	G	33	13	13	A	37	4	4	17	0.238655	1.00000	0	2
comp126854_c0	253	G	K	52	T	37	13	13	G	38	4	4	17	0.175210	1.00000	0	2
comp126854_c0	261	T	Y	62	C	35	13	13	T	34	4	4	17	0.205882	1.00000	0	2
comp126879_c0	274	G	S	99	C	35	13	13	G	36	8	8	21	0.507558	1.00000	0	2
comp12688_c0	283	C	Y	99	T	36	12	12	C	31	12	12	27	0.421418	1.00000	0	2
comp12688_c0	308	T	K	83	T	36	9	9	G	37	8	8	17	1.00000	1.00000	0	2
comp12688_c0	315	A	R	40	G	39	8	8	A	33	8	8	16	1.00000	1.00000	0	2
comp12688_c0	317	C	Y	53	T	37	11	11	C	28	6	6	17	1.00000	1.00000	0	2
comp12688_c0	346	A	R	42	A	37	7	7	G	39	5	5	12	0.265152	1.00000	0	2
comp12688_c0	379	T	K	50	T	36	6	6	G	36	4	4	10	0.457143	1.00000	0	2
comp12691_c0	377	T	K	99	G	36	10	10	T	39	8	8	18	1.00000	1.00000	0	2
comp12691_c0	396	T	Y	57	T	38	8	8	C	37	6	6	14	0.0745921	1.00000	0	2
comp12691_c0	405	C	S	49	C	38	7	7	G	37	5	5	12	0.0151515	1.00000	0	2
comp12691_c0	428	A	W	47	A	36	7	7	T	34	4	4	11	0.157576	1.00000	0	2
comp126938_c0	396	T	Y	28	T	36	25	25	C	37	6	6	31	0.529280	1.00000	0	2
comp126938_c0	444	T	K	99	T	35	9	9	G	33	9	9	18	0.302406	1.00000	0	2
comp126938_c0	446	A	W	79	A	36	9	9	T	30	7	7	18	0.504108	1.00000	0	2
comp126938_c0	449	T	K	99	T	34	9	9	G	36	8	8	17	0.0997943	1.00000	0	2
comp126938_c0	489	C	M	20	C	35	10	10	A	39	4	4	14	0.472527	1.00000	0	2
comp12696_c0	433	G	S	94	C	35	16	16	G	38	7	7	26	0.533821	1.00000	0	2
comp12696_c0	523	T	K	69	G	36	19	19	T	39	7	7	26	0.238034	1.00000	0	2
comp12696_c0	525	T	K	39	G	36	19	19	T	39	6	6	25	0.507552	1.00000	0	2
comp12696_c0	530	C	S	32	G	36	20	20	C	37	4	4	26	0.105025	1.00000	0	2
comp12696_c0	532	A	R	25	G	35	21	21	A	38	3	3	26	0.612895	1.00000	0	2
comp127080_c0	565	A	R	99	G	35	22	22	A	32	20	20	42	0.515029	1.00000	0	2
comp127080_c0	570	C	S	99	G	34	20	20	C	35	18	18	38	0.658338	1.00000	0	2
comp127080_c0	572	A	R	99	G	36	20	20	A	36	18	18	38	0.507051	1.00000	0	2
comp127080_c0	590	C	M	99	A	36	19	19	C	36	13	13	32	0.0184659	1.00000	0	4
comp127080_c0	603	C	M	99	A	33	18	18	C	37	9	9	27	0.0424695	1.00000	0	2
comp127080_c0	649	T	K	99	G	35	12	12	T	35	7	7	19	0.0278241	1.00000	0	2
comp127080_c0	670	T	K	87	G	38	15	15	T	37	4	4	19	0.602683	1.00000	0	2
comp127080_c0	694	C	Y	28	T	37	14	14	C	38	3	3	17	0.516912	1.00000	0	2
comp127080_c0	711	T	Y	20	C	37	12	12	T	36	2	2	14	0.205128	1.00000	0	2
comp127080_c0	713	C	Y	27	T	38	12	12	C	37	2	2	14	0.219780	1.00000	0	2
comp12714_c0	734	A	R	99	G	35	12	12	A	35	11	11	23	0.631350	1.00000	0	2
comp12714_c0	750	G	K	99	G	34	13	13	T	35	12	12	25	0.287146	1.00000	0	2
comp12714_c0	802	C	M	70	C	33	11	11	A	39	6	6	17	0.759696	1.00000	0	2
comp12715_c0	34	T	W	38	A	35	11	11	T	34	2	2	13	0.256410	1.00000	0	2
comp12715_c0	47	T	W	40	A	33	11	11	T	39	2	2	13	0.628205	1.00000	0	2
comp12715_c0	86	C	S	45	G	36	9	9	C	34	4	4	13	0.00979021	1.00000	0	2
comp12715_c0	121	C	Y	20	C	36	6	6	T	38	3	3	9	0.636905	1.00000	0	3
comp12715_c0	131	G	S	36	G	36	5	5	C	38	3	3	8	0.696429	1.00000	0	2
comp12715_c0	138	C	Y	22	C	37	5	5	T	36	3	3	8	0.750000	1.00000	0	2
comp12715_c0	427	T	Y	32	C	35	4	4	T	24	2	2	6	0.600000	1.00000	0	281
comp1271848_c0	154	G	R	37	A	37	6	6	G	35	2	2	9	0.321429	1.00000	0	2
comp1271848_c0	156	T	K	32	G	36	7	7	T	31	2	2	9	0.0277778	1.00000	0	2
comp1271848_c0	158	G	S	35	C	37	7	7	G	33	2	2	9	0.0277778	1.00000	0	2
comp12718_c0	58	T	W	28	A	36	15	15	T	39	4	4	19	0.509159	1.00000	0	2
comp12718_c0	143	C	M	25	C	38	8	8	A	37	5	5	15	0.0225330	1.00000	0	2
comp12718_c0	191	T	K	64	T	37	9	9	G	36	6	6	15	1.00000	1.00000	0	2
comp12718_c0	275	C	Y	69	C	37	7	7	T	36	6	6	13	0.633450	1.00000	0	2
comp12718_c0	329	T	W	70	A	36	11	11	T	35	5	5	16	0.00961538	1.00000	0	2
comp12718_c0	331	A	W	99	T	35	11	11	A	35	5	5	16	0.750000	1.00000	0	2
comp12718_c0	336	T	Y	91	C	36	11	11	T	36	5	5	16	0.500000	1.00000	0	2
comp12718_c0	360	C	Y	31	T	37	10	10	C	37	3	3	13	0.506993	1.00000	0	2
comp12718_c0	382	T	Y	46	C	38	11	11	T	39	3	3	14	0.556319	1.00000	0	2
comp127218_c0	336	T	Y	99	T	37	15	15	C	36	11	11	26	0.501344	1.00000	0	2
comp127218_c0	368	G	R	99	A	38	12	12	G	36	10	10	22	0.272737	1.00000	0	2
comp127218_c0	412	G	S	83	C	37	7	7	G	36	6	6	13	0.512821	1.00000	0	2
comp127218_c0	429	T	W	88	A	36	5	5	T	34	5	5	10	0.537698	1.00000	0	2
comp127218_c0	431	G	S	58	G	36	5	5	C	36	5	5	10	0.500000	1.00000	0	2
comp127218_c0	434	G	K	47	G	37	5	5	T	37	5	5	10	0.0277778	1.00000	0	3
comp127242_c0	247	A	M	99	A	35	28	28	C	36	22	22	50	0.00437399	1.00000	0	2
comp127242_c0	436	T	W	99	T	35	16	16	A	35	10	10	26	0.504233	1.00000	0	2
comp127242_c0	474	C	M	31	C	35	15	15	A	35	4	4	19	0.153509	1.00000	0	2
comp12794_c0	474	G	S	74	C	35	15	15	G	32	9	9	28	0.511896	1.00000	0	2
comp12794_c0	488	T	Y	26	T	38	16	16	C	35	4	4	20	0.244567	1.00000	0	2
comp12794_c0	501	A	R	75	G	37	10	10	A	36	8	8	21	0.502914	1.00000	0	3
comp12794_c0	504	C	Y	73	T	36	11	11	C	35	10	10	21	0.0572330	1.00000	0	2
comp128266_c0	542	C	Y	56	C	36	12	12	T	37	9	9	22	1.00000	1.00000	0	2
comp12830_c0	564	A	M	81	A	36	17	17	C	37	12	12	30	1.30453e-05	1.00000	0	2
comp12830_c0	566	T	Y	99	T	37	19	19	C	37	12	12	31	0.0292589	1.00000	0	2
comp12830_c0	575	A	R	99	G	36	14	14	A	35	13	13	31	0.538646	1.00000	0	2
comp12830_c0	577	C	M	99	C	37	13	13	A	37	13	13	29	1.00000	1.00000	0	2
comp12830_c0	582	A	W	99	T	35	15	15	A	37	13	13	28	0.500314	1.00000	0	2
comp12830_c0	605	G	K	99	G	34	11	11	T	36	9	9	20	0.650670	1.00000	0	2
comp12830_c0	619	A	R	44	A	35	12	12	G	35	10	10	22	0.00132375	1.00000	0	2
comp12830_c0	646	G	K	99	G	38	12	12	T	34	12	12	24	0.500050	1.00000	0	2
comp12830_c0	658	T	W	99	T	36	12	12	A	37	11	11	23	0.509354	1.00000	0	2
comp12830_c0	663	C	M	99	C	36	12	12	A	35	11	11	23	0.503901	1.00000	0	2
comp12830_c0	665	C	Y	99	C	37	12	12	T	36	12	12	24	0.506046	1.00000	0	2
comp12830_c0	684	T	K	99	T	37	12	12	G	34	9	9	21	0.532134	1.00000	0	2
comp12830_c0	765	A	W	88	A	38	10	10	T	36	10	10	20	1.00000	1.00000	0	2
comp12830_c0	783	A	M	70	C	37	10	10	A	39	9	9	19	1.00000	1.00000	0	2
comp12830_c0	793	A	R	78	A	39	9	9	G	34	8	8	17	1.00000	1.00000	0	2
comp128719_c0	826	T	Y	21	T	36	4	4	C	35	3	3	8	0.428571	1.00000	0	2
comp128743_c0	30	G	K	26	G	36	6	6	T	36	3	3	9	0.273810	1.00000	0	2
comp128743_c0	50	A	W	38	A	37	7	7	T	37	3	3	10	0.416667	1.00000	0	2
comp12879_c0	50	T	W	21	A	37	7	7	T	38	6	6	13	0.0506993	1.00000	0	2
comp12879_c0	59	G	R	42	A	37	10	10	G	38	6	6	16	0.00237263	1.00000	0	2
comp12879_c0	92	T	K	81	G	37	16	16	T	36	7	7	23	0.00478877	1.00000	0	2
comp12879_c0	134	G	K	81	T	35	15	15	G	39	4	4	19	0.525026	1.00000	0	2
comp12879_c0	161	A	R	29	G	36	9	9	A	38	2	2	11	0.454545	1.00000	0	2
comp12879_c0	163	A	M	46	C	36	9	9	A	38	2	2	11	0.772727	1.00000	0	2
comp12879_c0	185	A	W	28	T	38	5	5	A	37	1	1	6	0.500000	1.00000	0	2
comp12879_c1	157	T	W	32	A	38	13	13	T	37	2	2	15	0.342857	1.00000	0	2
comp12879_c1	171	T	K	30	G	37	9	9	T	35	2	2	12	0.0727273	1.00000	0	2
comp1287_c0	165	A	M	99	C	38	9	9	A	35	6	6	19	0.521978	1.00000	0	2
comp1287_c0	204	A	W	99	A	37	7	7	T	35	6	6	13	0.365385	1.00000	0	2
comp12882_c0	189	A	W	99	T	36	7	7	A	32	7	7	15	0.0824592	1.00000	0	2
comp12882_c0	199	T	W	42	A	38	11	11	T	24	3	3	14	0.0302198	1.00000	0	2
comp12892_c0	198	A	W	99	T	34	13	13	A	37	7	7	21	0.438648	1.00000	0	2
comp12892_c0	226	T	K	99	G	36	10	10	T	36	6	6	18	0.739448	1.00000	0	2
comp12892_c0	228	A	W	99	T	36	11	11	A	36	7	7	18	0.526050	1.00000	0	2
comp12892_c0	230	T	K	99	G	38	10	10	T	37	8	8	18	0.000434206	1.00000	0	2
comp12892_c0	281	C	M	39	A	39	8	8	C	38	7	7	15	1.00000	1.00000	0	3
comp12892_c0	306	A	W	99	T	35	8	8	A	38	7	7	15	0.507226	1.00000	0	2
comp12892_c0	308	C	M	99	A	36	9	9	C	38	7	7	16	0.543444	1.00000	0	2
comp12892_c0	311	T	Y	99	C	36	8	8	T	38	7	7	15	0.477545	1.00000	0	2
comp12892_c0	337	A	R	90	G	37	7	7	A	36	7	7	14	0.518211	1.00000	0	2
comp12892_c0	340	C	S	82	G	37	7	7	C	36	7	7	14	0.504371	1.00000	0	2
comp128953_c0	198	A	W	99	T	34	13	13	A	37	10	10	25	0.731844	1.00000	0	2
comp12897_c0	226	A	K	87	G	36	10	10	T	36	7	7	22	0.721694	1.00000	0	2
comp129004_c0	409	C	Y	24	T	38	9	9	C	35	4	4	16	1.00000	1.00000	0	2
comp129004_c0	428	C	M	99	A	38	10	10	C	36	9	9	21	0.506982	1.00000	0	2
comp129004_c0	438	G	K	99	T	37	10	10	G	38	8	8	20	0.505130	1.00000	0	2
comp129004_c0	443	G	R	91	A	37	10	10	G	37	9	9	19	0.501905	1.00000	0	2
comp129004_c0	454	C	S	83	C	39	9	9	G	38	7	7	16	0.00393357	1.00000	0	2
comp129004_c0	471	C	Y	30	C	37	12	12	T	37	4	4	16	0.385165	1.00000	0	3
comp129086_c0	399	G	S	29	G	33	23	23	C	39	9	9	41	0.0322539	1.00000	0	2
comp129086_c0	407	T	K	99	T	37	25	25	G	38	12	12	38	0.500103	1.00000	0	2
comp129086_c0	500	G	R	99	A	36	14	14	G	36	12	12	26	0.00866728	1.00000	0	2
comp129086_c0	532	G	S	99	C	34	16	16	G	37	13	13	29	0.00436913	1.00000	0	2
comp129086_c0	558	A	M	99	C	35	17	17	A	35	13	13	30	0.500515	1.00000	0	2
comp129086_c0	616	A	M	99	C	34	15	15	A	31	13	13	28	0.500007	1.00000	0	2
comp129086_c0	618	A	M	99	A	37	14	14	C	35	14	14	28	0.00148156	1.00000	0	2
comp129086_c0	665	C	M	79	C	35	18	18	A	37	6	6	24	0.645131	1.00000	0	2
comp129171_c0	665	T	M	78	C	35	18	18	A	37	6	6	25	0.645131	1.00000	0	2
comp129838_c0	675	C	M	99	A	37	28	28	C	36	10	10	38	0.137304	1.00000	0	2
comp129838_c0	699	G	S	72	C	36	20	20	G	39	9	9	29	0.00352571	1.00000	0	2
comp129838_c0	727	T	Y	99	C	37	15	15	T	36	10	10	25	0.571312	1.00000	0	2
comp129838_c0	754	A	M	71	C	37	10	10	A	38	6	6	16	0.0209790	1.00000	0	2
comp129838_c0	756	C	M	36	A	34	10	10	C	39	6	6	16	1.00000	1.00000	0	2
comp12984_c0	12	G	S	80	C	36	11	11	G	34	4	4	15	0.139927	1.00000	0	2
comp12984_c0	30	A	M	99	C	36	9	9	A	37	5	5	14	0.674825	1.00000	0	2
comp12984_c0	92	T	Y	29	T	35	8	8	C	35	4	4	12	0.230303	1.00000	0	2
comp12984_c1	106	T	Y	61	C	33	9	9	T	38	4	4	14	0.165035	1.00000	0	2
comp12984_c1	108	T	K	79	G	33	9	9	T	36	4	4	15	0.734965	1.00000	0	2
comp12984_c1	121	G	S	47	C	35	6	6	G	38	5	5	11	0.396104	1.00000	0	2
comp12984_c1	132	C	S	52	G	36	6	6	C	37	5	5	11	0.665584	1.00000	0	2
comp12984_c1	163	T	Y	59	C	38	7	7	T	39	3	3	10	0.666667	1.00000	0	2
comp12984_c1	168	T	W	37	A	32	7	7	T	39	3	3	10	0.0583333	1.00000	0	2
comp12986_c0	179	T	K	31	T	38	4	4	G	37	4	4	11	0.242857	1.00000	0	2
comp12988_c0	12	G	S	99	C	36	11	11	G	34	6	6	19	0.545047	1.00000	0	2
comp12988_c0	171	T	Y	45	T	35	14	14	C	37	11	11	25	1.00000	1.00000	0	2
comp12988_c0	209	T	K	25	T	38	13	13	G	37	5	5	20	1.00000	1.00000	0	2
comp12988_c0	230	C	Y	32	C	37	11	11	T	38	5	5	18	0.111149	1.00000	0	2
comp1298_c0	301	G	R	44	A	37	6	6	G	34	5	5	11	1.00000	1.00000	0	2
comp1298_c0	334	T	W	27	T	32	5	5	A	37	4	4	9	0.206349	1.00000	0	2
comp12991_c0	320	C	M	99	C	35	12	12	A	34	10	10	22	0.500859	1.00000	0	2
comp12991_c0	326	A	W	99	T	36	9	9	A	28	11	11	22	0.614024	1.00000	0	2
comp12991_c0	356	G	S	24	G	35	9	9	C	34	3	3	12	0.363636	1.00000	0	2
comp12991_c0	363	A	W	28	A	31	8	8	T	38	3	3	11	0.593939	1.00000	0	2
comp12991_c0	571	A	R	36	A	34	10	10	G	32	4	4	14	0.593407	1.00000	0	2
comp12991_c0	573	A	W	30	A	32	10	10	T	24	4	4	14	0.419580	1.00000	0	2
comp12997_c0	375	A	M	99	C	32	11	11	A	38	5	5	16	0.188645	1.00000	0	2
comp129_c0	377	G	R	41	G	35	10	10	A	37	5	5	15	0.219780	1.00000	0	2
comp13002_c0	377	G	R	41	G	35	10	10	A	37	5	5	15	0.219780	1.00000	0	2
comp13011_c0	417	T	Y	27	C	33	6	6	T	34	2	2	9	0.321429	1.00000	0	2
comp13018_c0	417	T	Y	70	T	35	9	9	C	33	6	6	16	0.264336	1.00000	0	2
comp13018_c0	427	A	R	85	G	34	10	10	A	38	9	9	20	0.00663578	1.00000	0	3
comp13018_c0	435	G	S	99	C	31	11	11	G	37	8	8	21	0.522710	1.00000	0	2
comp13018_c0	440	T	W	99	A	28	13	13	T	28	8	8	23	0.0701263	1.00000	0	2
comp13018_c0	449	A	M	99	C	30	13	13	A	36	8	8	22	0.457767	1.00000	0	2
comp13018_c0	451	A	M	99	C	29	13	13	A	37	8	8	22	0.584068	1.00000	0	2
comp13018_c0	463	A	R	99	G	32	14	14	A	35	8	8	22	0.536259	1.00000	0	2
comp13018_c0	465	G	R	99	A	34	15	15	G	36	9	9	24	0.500000	1.00000	0	2
comp13018_c0	486	T	Y	99	C	33	15	15	T	36	9	9	24	0.543430	1.00000	0	2
comp13018_c0	495	T	W	99	A	35	18	18	T	36	10	10	28	0.566261	1.00000	0	2
comp13018_c0	500	T	Y	99	C	34	19	19	T	36	9	9	28	0.683863	1.00000	0	2
comp13018_c0	516	T	W	99	A	32	20	20	T	39	8	8	28	0.686523	1.00000	0	2
comp13018_c0	527	T	W	59	A	36	19	19	T	39	7	7	26	0.127106	1.00000	0	2
comp13018_c0	529	A	M	59	C	35	19	19	A	39	7	7	26	0.0316738	1.00000	0	2
comp13018_c0	559	A	M	90	C	27	18	18	A	38	6	6	24	0.0596229	1.00000	0	2
comp13018_c0	582	G	K	86	T	25	13	13	G	36	4	4	17	0.147899	1.00000	0	2
comp13018_c0	584	T	K	89	G	32	13	13	T	36	4	4	17	0.587605	1.00000	0	2
comp13018_c0	613	A	R	62	G	33	7	7	A	39	4	4	11	0.557576	1.00000	0	2
comp13018_c0	622	T	Y	40	C	36	5	5	T	37	4	4	9	1.00000	1.00000	0	2
comp1301_c0	435	A	M	48	A	39	13	13	C	31	11	11	33	0.250004	1.00000	0	2
comp1301_c0	586	T	Y	99	C	34	12	12	T	28	11	11	27	0.0753337	1.00000	0	2
comp1301_c0	620	T	Y	38	T	37	15	15	C	36	7	7	22	0.162508	1.00000	0	2
comp1301_c0	657	A	R	21	A	37	7	7	G	38	4	4	11	0.540909	1.00000	0	2
comp1302_c0	620	C	Y	99	T	37	15	15	C	36	15	15	30	0.500004	1.00000	0	2
comp1302_c0	711	C	S	73	G	38	8	8	C	35	6	6	14	0.0709291	1.00000	0	2
comp1302_c0	743	G	K	75	T	40	8	8	G	34	9	9	17	0.558968	1.00000	0	2
comp1302_c0	776	G	R	73	G	37	9	9	A	38	7	7	16	0.105245	1.00000	0	2
comp13038_c0	785	T	W	35	A	36	9	9	T	33	8	8	23	0.500391	1.00000	0	2
comp13038_c0	812	C	Y	82	C	34	13	13	T	35	7	7	20	0.660662	1.00000	0	2
comp13048_c0	90	A	W	99	T	38	13	13	A	34	8	8	21	0.0319082	1.00000	0	2
comp13048_c0	101	A	M	99	C	37	13	13	A	34	9	9	22	0.552326	1.00000	0	3
comp13048_c0	115	A	R	99	G	34	9	9	A	36	8	8	17	0.541794	1.00000	0	2
comp13048_c0	117	A	M	99	A	35	9	9	C	37	8	8	17	0.0997943	1.00000	0	2
comp13048_c0	166	T	Y	36	T	39	8	8	C	37	7	7	15	1.00000	1.00000	0	2
comp13048_c0	172	A	W	59	A	39	8	8	T	38	7	7	15	1.00000	1.00000	0	2
comp13048_c0	189	T	W	86	T	38	7	7	A	39	6	6	13	0.508741	1.00000	0	2
comp13048_c0	198	T	Y	35	T	39	5	5	C	37	5	5	10	1.00000	1.00000	0	2
comp13048_c0	211	T	K	42	G	39	6	6	T	38	5	5	11	1.00000	1.00000	0	3
comp130578_c0	237	T	W	99	T	36	25	25	A	37	17	17	43	0.00925499	1.00000	0	2
comp130578_c0	257	T	W	99	T	35	18	18	A	37	16	16	35	0.500003	1.00000	0	2
comp130578_c0	278	T	W	99	T	32	20	20	A	35	15	15	35	0.441168	1.00000	0	2
comp130578_c0	281	A	W	99	A	31	18	18	T	37	15	15	33	0.621491	1.00000	0	2
comp130578_c0	326	T	Y	75	T	37	11	11	C	35	8	8	19	0.0204414	1.00000	0	2
comp130578_c0	331	T	W	99	T	38	9	9	A	37	6	6	15	0.613986	1.00000	0	2
comp130578_c0	363	T	W	26	T	32	11	11	A	36	4	4	15	0.139927	1.00000	0	2
comp130591_c0	396	T	K	99	T	36	10	10	G	33	9	9	19	0.500747	1.00000	0	2
comp130591_c0	416	G	K	53	G	36	13	13	T	38	8	8	21	0.501936	1.00000	0	2
comp130591_c0	422	G	K	53	G	37	13	13	T	37	7	7	20	0.0155573	1.00000	0	2
comp13060_c0	436	A	R	40	G	37	15	15	A	36	3	3	20	0.136292	1.00000	0	2
comp13061_c0	460	T	K	63	G	35	18	18	T	35	5	5	25	0.523582	1.00000	0	3
comp13061_c0	463	T	K	95	G	34	17	17	T	36	5	5	24	0.352168	1.00000	0	3
comp13061_c0	501	G	R	31	A	36	17	17	G	36	5	5	22	0.0817954	1.00000	0	2
comp130636_c0	2	T	Y	35	C	35	15	15	T	32	4	4	23	0.525026	1.00000	0	3
comp130825_c0	431	C	S	99	G	37	23	23	C	36	21	21	50	0.000344806	1.00000	0	2
comp130844_c0	500	C	S	99	G	37	22	22	C	36	16	16	40	0.000305258	1.00000	0	2
comp130844_c0	512	G	R	99	A	38	14	14	G	32	16	16	34	0.500263	1.00000	0	2
comp130844_c0	562	G	K	99	T	38	20	20	G	36	19	19	39	4.35267e-10	1.00000	0	2
comp130844_c0	567	T	W	99	A	38	19	19	T	35	19	19	38	1.00000	1.00000	0	2
comp130844_c0	575	A	M	99	A	36	20	20	C	38	16	16	38	0.220086	1.00000	0	2
comp130844_c0	577	C	Y	99	C	36	20	20	T	37	18	18	38	0.509563	1.00000	0	2
comp130844_c0	604	A	W	99	A	36	21	21	T	38	12	12	34	0.500172	1.00000	0	2
comp130844_c0	623	T	K	99	G	34	14	14	T	36	12	12	26	0.136990	1.00000	0	2
comp130844_c0	677	G	S	99	C	35	8	8	G	37	6	6	14	0.286380	1.00000	0	2
comp130844_c0	679	A	R	53	G	35	8	8	A	38	5	5	14	0.516317	1.00000	0	2
comp130844_c0	681	A	W	65	T	34	8	8	A	39	5	5	13	0.531857	1.00000	0	2
comp130844_c0	720	A	W	35	A	38	9	9	T	34	4	4	13	0.00979021	1.00000	0	3
comp130852_c0	11	T	K	32	G	35	8	8	T	32	2	2	10	0.183333	1.00000	0	2
comp130852_c0	55	G	K	81	T	38	7	7	G	37	4	4	11	0.206061	1.00000	0	2
comp130852_c0	57	G	R	39	A	37	7	7	G	36	4	4	11	0.00606061	1.00000	0	2
comp130852_c0	62	A	R	55	G	36	6	6	A	34	4	4	10	0.600000	1.00000	0	2
comp130852_c0	99	C	M	20	C	36	8	8	A	37	3	3	11	0.769697	1.00000	0	4
comp13086_c0	23	G	S	54	C	36	10	10	G	37	3	3	13	0.702797	1.00000	0	2
comp13086_c0	43	A	M	79	C	37	7	7	A	38	6	6	13	1.00000	1.00000	0	2
comp13086_c0	56	G	R	28	A	39	8	8	G	38	6	6	14	1.00000	1.00000	0	2
comp13086_c0	118	T	W	99	A	38	9	9	T	34	6	6	15	0.512388	1.00000	0	3
comp130920_c0	184	C	Y	97	T	39	10	10	C	37	10	10	20	0.500081	1.00000	0	2
comp130920_c0	202	T	Y	99	C	38	11	11	T	37	10	10	21	0.515250	1.00000	0	2
comp130920_c0	250	G	R	67	A	38	10	10	G	35	4	4	14	0.0379620	1.00000	0	2
comp130969_c0	318	T	Y	84	C	38	10	10	T	38	7	7	17	0.517560	1.00000	0	2
comp130969_c0	344	A	M	99	C	36	15	15	A	39	6	6	21	0.727398	1.00000	0	2
comp130969_c0	346	C	Y	92	T	36	15	15	C	39	6	6	21	0.484926	1.00000	0	2
comp130969_c0	349	A	R	46	G	37	15	15	A	39	6	6	21	0.0658632	1.00000	0	3
comp130974_c0	17	T	Y	37	C	36	8	8	T	37	6	6	16	0.000333000	1.00000	0	2
comp130974_c0	374	G	S	99	C	37	17	17	G	37	14	14	36	0.148750	1.00000	0	2
comp130974_c0	385	A	R	99	G	35	15	15	A	35	13	13	31	0.308863	1.00000	0	2
comp130974_c0	387	A	W	99	T	37	15	15	A	37	14	14	32	1.00000	1.00000	0	2
comp130974_c0	425	C	M	99	C	38	17	17	A	36	11	11	28	0.00100707	1.00000	0	2
comp130974_c0	489	A	R	24	A	36	15	15	G	37	5	5	20	0.222265	1.00000	0	2
comp131093_c0	385	G	R	99	G	35	19	19	A	35	13	13	35	0.352630	1.00000	0	2
comp131137_c0	505	G	R	81	A	38	14	14	G	38	11	11	25	1.00000	1.00000	0	2
comp131137_c0	587	T	W	82	A	37	10	10	T	36	4	4	14	0.151848	1.00000	0	2
comp131137_c0	596	A	R	32	G	37	9	9	A	36	2	2	11	0.581818	1.00000	0	2
comp131145_c0	547	T	Y	29	T	36	13	13	C	38	11	11	33	0.551650	1.00000	0	2
comp131145_c0	549	T	Y	47	T	39	20	20	C	38	11	11	31	5.91693e-06	1.00000	0	2
comp131145_c0	599	C	M	99	A	36	13	13	C	32	7	7	20	0.516873	1.00000	0	2
comp131145_c0	632	A	M	74	C	39	11	11	A	37	8	8	19	0.0758779	1.00000	0	2
comp131145_c0	634	A	W	99	T	38	12	12	A	38	8	8	20	0.285679	1.00000	0	2
comp131145_c0	671	A	W	73	A	36	12	12	T	38	11	11	23	1.40524e-05	1.00000	0	2
comp131145_c0	673	C	S	99	C	37	12	12	G	37	11	11	23	0.500036	1.00000	0	2
comp131145_c0	682	A	R	99	A	37	12	12	G	37	12	12	24	0.500012	1.00000	0	2
comp131145_c0	690	A	R	99	A	35	14	14	G	36	12	12	26	0.247007	1.00000	0	2
comp131145_c0	697	A	R	51	A	35	13	13	G	35	9	9	22	0.0101745	1.00000	0	2
comp131145_c0	709	G	K	21	G	34	13	13	T	38	9	9	22	0.000277432	1.00000	0	2
comp131145_c0	712	C	M	74	C	33	13	13	A	38	9	9	22	0.541032	1.00000	0	2
comp131145_c0	745	G	K	96	G	34	13	13	T	37	9	9	22	0.607759	1.00000	0	2
comp1311490_c0	48	G	R	36	A	32	7	7	G	38	2	2	9	0.555556	1.00000	0	2
comp1311490_c0	83	T	Y	43	C	26	10	10	T	37	3	3	13	0.185315	1.00000	0	2
comp1311490_c0	114	G	S	26	C	32	12	12	G	39	4	4	16	0.289011	1.00000	0	2
comp1311490_c0	116	A	W	38	T	32	13	13	A	36	4	4	17	0.100840	1.00000	0	2
comp1311490_c0	132	A	M	51	C	33	13	13	A	38	3	3	16	0.514286	1.00000	0	2
comp1311490_c0	134	T	W	26	A	33	13	13	T	38	3	3	16	0.500000	1.00000	0	2
comp1311490_c0	181	A	W	35	T	35	10	10	A	36	2	2	12	0.545455	1.00000	0	2
comp131161_c0	13	G	K	33	T	29	4	4	G	35	2	2	7	0.400000	1.00000	0	2
comp131161_c0	41	C	S	36	G	35	7	7	C	37	3	3	12	0.333333	1.00000	0	2
comp131161_c0	66	G	R	85	A	32	13	13	G	36	5	5	18	0.641573	1.00000	0	2
comp131161_c0	72	G	R	76	A	32	13	13	G	33	5	5	18	0.712243	1.00000	0	2
comp131161_c0	141	A	M	71	C	34	15	15	A	37	6	6	21	0.528057	1.00000	0	2
comp131161_c0	161	A	R	72	A	38	7	7	G	35	7	7	14	0.500583	1.00000	0	2
comp1311_c0	200	C	Y	29	T	33	9	9	C	39	4	4	13	0.508392	1.00000	0	2
comp131233_c0	181	G	K	90	G	35	17	17	T	35	10	10	37	0.0416111	1.00000	0	2
comp131233_c0	204	A	W	99	A	32	16	16	T	34	10	10	30	0.241897	1.00000	0	2
comp131233_c0	211	T	W	99	T	33	13	13	A	32	10	10	27	0.696111	1.00000	0	2
comp131233_c0	213	T	Y	99	T	34	13	13	C	34	11	11	27	0.304235	1.00000	0	2
comp131233_c0	228	A	M	99	C	35	14	14	A	34	14	14	28	0.506031	1.00000	0	2
comp131233_c0	251	A	W	99	T	34	11	11	A	32	10	10	21	0.140810	1.00000	0	2
comp131233_c0	288	C	Y	99	T	37	17	17	C	34	14	14	31	0.503268	1.00000	0	2
comp131233_c0	328	T	W	99	A	35	23	23	T	34	11	11	34	0.00750608	1.00000	0	2
comp131233_c0	344	T	W	71	A	36	24	24	T	35	10	10	34	6.63473e-06	1.00000	0	2
comp131233_c0	367	G	K	99	T	34	21	21	G	28	9	9	30	0.0361764	1.00000	0	2
comp131233_c0	391	G	K	99	T	34	17	17	G	36	8	8	25	0.667181	1.00000	0	2
comp131233_c0	396	G	S	99	C	36	14	14	G	34	9	9	23	0.168033	1.00000	0	2
comp131233_c0	407	C	Y	99	T	32	14	14	C	35	7	7	21	0.590015	1.00000	0	2
comp131233_c0	477	T	Y	40	T	35	6	6	C	33	4	4	10	0.690476	1.00000	0	2
comp131233_c0	527	T	K	99	G	36	13	13	T	37	7	7	20	0.196440	1.00000	0	2
comp131233_c0	568	A	W	35	T	37	14	14	A	36	6	6	20	2.57998e-05	1.00000	0	2
comp131233_c0	580	A	W	71	T	34	13	13	A	36	4	4	17	0.717647	1.00000	0	2
comp131233_c0	582	A	M	66	C	37	12	12	A	35	4	4	16	0.106044	1.00000	0	2
comp13123_c0	179	A	R	56	A	35	32	32	G	36	16	16	52	2.38004e-07	1.00000	0	2
comp131260_c0	470	A	M	23	A	36	19	19	C	35	4	4	23	0.581084	1.00000	0	2
comp131260_c0	472	G	S	99	G	38	11	11	C	36	7	7	21	0.544778	1.00000	0	2
comp131260_c0	605	C	S	99	C	38	17	17	G	36	9	9	27	0.598952	1.00000	0	2
comp131260_c0	607	G	K	49	G	36	18	18	T	35	8	8	26	0.000840441	1.00000	0	2
comp131260_c0	609	G	S	77	G	37	18	18	C	36	8	8	26	0.0150462	1.00000	0	2
comp131260_c0	623	G	K	34	G	37	17	17	T	34	4	4	21	0.536007	1.00000	0	3
comp1312_c0	673	T	K	33	G	37	10	10	T	39	3	3	13	0.185315	1.00000	0	2
comp1313_c0	754	G	R	26	G	40	3	3	A	37	3	3	6	1.00000	1.00000	0	31
comp132120_c0	713	G	R	42	G	37	12	12	A	38	7	7	19	0.0341748	1.00000	0	2
comp132120_c0	716	G	S	23	G	37	11	11	C	38	7	7	18	1.00000	1.00000	0	2
comp132120_c0	729	A	R	79	G	38	8	8	A	39	7	7	15	1.00000	1.00000	0	2
comp132120_c0	777	C	Y	63	T	39	8	8	C	37	7	7	15	0.00699301	1.00000	0	2
comp132120_c0	779	A	R	54	G	38	8	8	A	37	6	6	14	0.571429	1.00000	0	2
comp132120_c0	784	G	K	99	T	38	8	8	G	36	7	7	15	1.00000	1.00000	0	2
comp132120_c0	797	G	K	83	T	38	8	8	G	36	7	7	15	0.00295260	1.00000	0	2
comp132120_c0	815	A	W	29	A	37	8	8	T	39	7	7	15	0.00466200	1.00000	0	2
comp132120_c0	860	A	M	92	A	34	10	10	C	37	7	7	17	0.548308	1.00000	0	2
comp132120_c0	862	T	W	99	T	36	10	10	A	36	8	8	18	0.0609946	1.00000	0	2
comp132120_c0	881	C	M	27	C	37	10	10	A	38	6	6	16	0.000249750	1.00000	0	2
comp132120_c0	883	A	W	22	A	34	9	9	T	37	6	6	15	0.000399600	1.00000	0	2
comp132120_c0	945	G	K	31	T	37	4	4	G	34	3	3	7	0.114286	1.00000	0	2
comp13245_c0	693	A	M	99	A	38	12	12	C	37	12	12	28	1.00000	1.00000	0	2
comp13245_c0	909	A	W	56	A	40	7	7	T	35	6	6	13	1.00000	1.00000	0	2
comp132686_c0	69	T	W	84	T	35	15	15	A	37	7	7	22	0.472605	1.00000	0	2
comp1326_c0	90	A	R	39	G	31	17	17	A	37	7	7	28	0.174632	1.00000	0	2
comp1326_c0	93	A	R	87	G	33	17	17	A	37	7	7	28	0.500000	1.00000	0	2
comp1326_c0	101	A	W	98	T	31	17	17	A	36	6	6	26	0.743217	1.00000	0	2
comp1326_c0	110	C	Y	83	T	36	22	22	C	36	8	8	30	0.154951	1.00000	0	2
comp1326_c0	170	T	K	30	G	39	16	16	T	39	3	3	19	0.503612	1.00000	0	2
comp132709_c0	18	A	W	63	T	36	11	11	A	35	4	4	17	0.500366	1.00000	0	2
comp132709_c0	110	G	K	99	T	36	22	22	G	35	19	19	49	0.494843	1.00000	0	2
comp132709_c0	165	A	R	99	A	35	24	24	G	38	17	17	41	0.500200	1.00000	0	3
comp132709_c0	169	G	R	99	A	38	20	20	G	34	20	20	40	0.500260	1.00000	0	2
comp132709_c0	224	C	M	57	C	36	13	13	A	32	9	9	22	0.0818252	1.00000	0	2
comp132709_c0	232	C	M	99	C	38	10	10	A	33	8	8	18	0.501097	1.00000	0	2
comp13276_c0	279	A	W	24	T	38	5	5	A	35	1	1	6	0.416667	1.00000	0	2
comp13278_c0	255	G	R	34	A	38	11	11	G	39	4	4	15	0.501465	1.00000	0	2
comp13278_c0	261	T	K	36	G	39	6	6	T	38	3	3	11	0.130952	1.00000	0	2
comp13278_c0	278	G	R	38	A	38	6	6	G	34	3	3	9	0.0476190	1.00000	0	2
comp13278_c0	280	C	M	89	A	37	6	6	C	35	4	4	10	0.528571	1.00000	0	2
comp13278_c0	282	G	R	35	A	37	5	5	G	37	4	4	10	0.0158730	1.00000	0	2
comp13278_c0	288	A	R	65	G	36	5	5	A	37	4	4	9	0.365079	1.00000	0	2
comp13278_c0	290	G	S	98	C	35	7	7	G	36	4	4	11	0.603030	1.00000	0	2
comp13278_c0	309	T	W	65	A	36	6	6	T	37	4	4	10	0.209524	1.00000	0	2
comp13278_c0	318	G	S	48	C	36	6	6	G	36	3	3	9	1.00000	1.00000	0	2
comp13278_c0	353	A	W	22	T	40	4	4	A	37	2	2	6	1.00000	1.00000	0	2
comp13278_c0	361	C	S	21	G	39	4	4	C	38	2	2	6	1.00000	1.00000	0	2
comp1327_c0	246	A	W	99	T	38	11	11	A	36	9	9	20	1.00000	1.00000	0	2
comp1327_c0	290	A	S	36	C	35	7	7	G	36	4	4	13	0.603030	1.00000	0	2
comp1327_c0	349	A	W	21	T	39	4	4	A	38	2	2	6	1.00000	1.00000	0	2
comp13290_c0	313	T	K	45	G	36	9	9	T	31	2	2	11	0.536364	1.00000	0	2
comp1330_c0	363	T	K	48	G	39	4	4	T	37	3	3	7	1.00000	1.00000	0	2
comp13311_c0	313	T	K	30	G	37	12	12	T	31	2	2	14	0.0659341	1.00000	0	2
comp13311_c0	320	C	S	28	G	39	6	6	C	37	6	6	14	1.00000	1.00000	0	2
comp13351_c0	363	T	K	48	G	39	4	4	T	37	3	3	7	1.00000	1.00000	0	2
comp13359_c0	400	A	W	33	A	33	4	4	T	35	3	3	7	0.314286	1.00000	0	2
comp13359_c0	406	C	M	29	A	36	4	4	C	29	4	4	8	0.242857	1.00000	0	2
comp13359_c0	428	C	S	53	G	37	6	6	C	23	3	3	9	0.130952	1.00000	0	2
comp13359_c0	431	T	K	59	G	36	6	6	T	24	3	3	9	0.130952	1.00000	0	2
comp133623_c0	404	A	R	63	A	32	9	9	G	32	7	7	16	0.513724	1.00000	0	2
comp133623_c0	444	G	K	76	G	34	8	8	T	36	6	6	16	0.286380	1.00000	0	2
comp133623_c0	468	G	K	99	G	31	14	14	T	34	9	9	23	0.695329	1.00000	0	2
comp133623_c0	534	G	S	35	G	33	16	16	C	38	5	5	21	0.273822	1.00000	0	2
comp13378_c0	604	A	R	92	G	37	9	9	A	37	6	6	15	0.545255	1.00000	0	2
comp13378_c0	628	T	K	97	G	38	11	11	T	35	4	4	15	0.526007	1.00000	0	2
comp13378_c0	630	G	R	71	A	38	11	11	G	36	4	4	15	0.519414	1.00000	0	2
comp13378_c0	635	T	Y	49	C	37	11	11	T	35	4	4	15	0.0520147	1.00000	0	2
comp13378_c0	637	A	R	56	G	38	11	11	A	35	4	4	15	0.0520147	1.00000	0	2
comp13378_c0	640	A	R	42	G	37	11	11	A	35	3	3	14	0.112637	1.00000	0	2
comp13383_c0	686	T	K	43	G	38	4	4	T	39	2	2	6	0.600000	1.00000	0	2
comp135014_c0	642	T	K	45	T	37	21	21	G	35	5	5	26	0.0711091	1.00000	0	2
comp135014_c0	685	G	K	33	G	37	13	13	T	38	6	6	19	0.521856	1.00000	0	2
comp135014_c0	693	C	Y	31	C	36	16	16	T	37	7	7	23	0.501485	1.00000	0	3
comp135014_c0	1013	T	Y	41	T	32	10	10	C	37	5	5	15	0.518815	1.00000	0	300
comp13501_c0	41	C	S	52	G	32	6	6	C	37	2	2	8	0.714286	1.00000	0	2
comp13501_c0	46	A	W	23	T	36	6	6	A	37	2	2	8	1.00000	1.00000	0	2
comp13501_c1	36	C	M	77	A	37	7	7	C	34	4	4	11	1.00000	1.00000	0	2
comp13501_c1	48	G	S	31	C	37	8	8	G	28	2	2	10	0.0888889	1.00000	0	2
comp13501_c1	50	C	S	99	G	36	6	6	C	35	4	4	10	0.619048	1.00000	0	2
comp13501_c1	56	A	M	56	C	36	5	5	A	33	5	5	10	0.537698	1.00000	0	2
comp13501_c1	116	A	R	31	G	35	4	4	A	34	4	4	8	0.507143	1.00000	0	2
comp13501_c1	122	G	R	40	G	36	5	5	A	34	4	4	9	0.277778	1.00000	0	2
comp13501_c1	134	G	K	50	G	34	5	5	T	30	4	4	9	0.142857	1.00000	0	3
comp13501_c1	170	A	W	60	A	32	5	5	T	34	4	4	9	0.452381	1.00000	0	2
comp135045_c0	43	T	Y	35	C	36	6	6	T	36	5	5	14	0.00865801	1.00000	0	2
comp135084_c0	218	T	W	98	A	38	15	15	T	38	14	14	33	1.00000	1.00000	0	2
comp135084_c0	250	C	Y	53	T	37	17	17	C	39	9	9	27	1.00000	1.00000	0	2
comp135084_c0	253	T	W	41	A	36	17	17	T	38	8	8	26	2.77373e-05	1.00000	0	2
comp135084_c0	287	T	W	37	A	37	10	10	T	40	4	4	14	0.294705	1.00000	0	2
comp135084_c0	289	A	R	24	G	36	10	10	A	40	4	4	14	0.126474	1.00000	0	2
comp135084_c0	291	T	K	27	G	36	10	10	T	40	4	4	14	0.0926074	1.00000	0	2
comp135085_c0	318	A	R	55	A	36	8	8	G	37	5	5	13	0.261849	1.00000	0	2
comp135090_c0	46	A	M	99	C	36	16	16	A	37	10	10	26	0.000213866	1.00000	0	2
comp135090_c0	51	C	Y	96	T	36	16	16	C	37	10	10	26	0.000213866	1.00000	0	2
comp135090_c0	53	A	R	99	G	37	16	16	A	37	10	10	26	0.117142	1.00000	0	2
comp135090_c0	55	A	M	99	C	35	17	17	A	35	11	11	28	0.0154518	1.00000	0	2
comp135090_c0	57	T	W	99	A	37	18	18	T	37	12	12	30	0.00442548	1.00000	0	2
comp135090_c0	63	G	R	99	A	37	18	18	G	38	12	12	30	0.505451	1.00000	0	2
comp135090_c0	111	T	W	99	T	39	12	12	A	34	10	10	22	0.500208	1.00000	0	2
comp135090_c0	152	G	S	83	G	39	11	11	C	37	7	7	18	1.00000	1.00000	0	2
comp135090_c0	239	G	R	34	A	37	8	8	G	36	2	2	10	0.355556	1.00000	0	2
comp135092_c0	15	T	Y	50	C	35	16	16	T	37	5	5	21	0.273822	1.00000	0	2
comp135092_c0	51	T	Y	56	T	36	19	19	C	37	10	10	29	0.000460259	1.00000	0	2
comp135092_c0	207	A	R	58	A	37	8	8	G	36	8	8	16	0.0189588	1.00000	0	2
comp135124_c0	232	T	K	88	T	36	26	26	G	36	8	8	34	0.567532	1.00000	0	2
comp135124_c0	285	A	W	34	A	34	11	11	T	36	5	5	16	0.0581502	1.00000	0	2
comp135124_c0	292	G	R	25	G	36	10	10	A	35	5	5	15	0.509990	1.00000	0	2
comp1351_c0	285	T	W	87	A	34	11	11	T	37	7	7	18	0.513889	1.00000	0	2
comp13522_c0	1	G	S	25	C	34	11	11	G	31	3	3	16	0.120604	1.00000	0	2
comp135250_c0	324	A	R	32	G	38	3	3	A	35	3	3	6	0.600000	1.00000	0	6
comp13525_c0	336	C	S	41	G	35	4	4	C	35	4	4	8	0.507143	1.00000	0	3
comp135292_c0	325	G	K	36	G	33	20	20	T	37	7	7	28	0.536370	1.00000	0	2
comp135292_c0	345	A	M	44	A	35	17	17	C	34	5	5	25	0.0505810	1.00000	0	3
comp135292_c0	369	T	W	22	T	33	14	14	A	36	5	5	19	0.195648	1.00000	0	3
comp135292_c0	391	G	R	23	G	37	5	5	A	36	4	4	9	1.00000	1.00000	0	2
comp13529_c0	375	A	W	99	T	32	14	14	A	37	10	10	24	0.398047	1.00000	0	2
comp1352_c0	425	A	R	50	G	34	4	4	A	36	3	3	8	0.785714	1.00000	0	3
comp135471_c0	446	A	W	36	T	39	5	5	A	34	5	5	12	0.507937	1.00000	0	2
comp135471_c0	472	A	R	21	A	39	5	5	G	37	4	4	9	1.00000	1.00000	0	2
comp135471_c0	490	A	M	41	A	38	6	6	C	39	3	3	9	0.726190	1.00000	0	2
comp135471_c0	494	G	S	37	G	37	7	7	C	38	3	3	10	0.750000	1.00000	0	2
comp1355_c0	462	C	Y	82	T	38	9	9	C	36	8	8	17	1.00000	1.00000	0	2
comp1355_c0	470	T	W	83	T	36	9	9	A	38	8	8	17	1.00000	1.00000	0	2
comp1355_c0	545	T	W	39	T	37	9	9	A	37	5	5	14	0.0144855	1.00000	0	2
comp1355_c0	571	C	M	46	C	38	8	8	A	36	6	6	14	0.000666001	1.00000	0	2
comp1355_c0	595	A	W	45	A	38	4	4	T	35	4	4	8	0.171429	1.00000	0	2
comp1355_c0	637	T	K	20	G	29	4	4	T	37	1	1	5	0.200000	1.00000	0	2
comp13584_c0	522	G	R	99	A	37	16	16	G	33	11	11	27	0.500194	1.00000	0	2
comp13584_c0	533	T	K	86	G	38	11	11	T	33	11	11	27	1.00000	1.00000	0	2
comp13584_c0	535	A	R	97	G	37	11	11	A	35	11	11	26	0.500138	1.00000	0	2
comp13584_c0	545	T	W	24	T	31	20	20	A	37	5	5	25	0.243798	1.00000	0	2
comp13584_c0	635	G	S	29	G	34	15	15	C	34	4	4	20	0.368163	1.00000	0	2
comp13584_c0	637	T	K	23	T	32	16	16	G	24	5	5	21	0.512507	1.00000	0	2
comp13586_c0	82	A	M	72	C	34	6	6	A	34	6	6	12	0.0660173	1.00000	0	3
comp13586_c0	118	A	R	78	G	34	6	6	A	36	5	5	11	0.214286	1.00000	0	2
comp13586_c0	120	T	K	99	G	34	6	6	T	32	6	6	12	0.598485	1.00000	0	2
comp13586_c0	155	G	S	86	C	35	6	6	G	30	5	5	11	0.502165	1.00000	0	2
comp13586_c0	207	C	M	20	A	38	8	8	C	33	1	1	9	0.111111	1.00000	0	2
comp135894_c0	234	T	W	92	T	38	14	14	A	37	9	9	23	1.00000	1.00000	0	2
comp135894_c0	284	G	R	99	G	35	15	15	A	36	12	12	27	0.000710659	1.00000	0	2
comp135894_c0	333	T	Y	99	C	36	12	12	T	37	10	10	23	0.614038	1.00000	0	2
comp135894_c0	335	C	S	99	G	35	12	12	C	35	11	11	23	0.522711	1.00000	0	2
comp135900_c0	1	A	M	30	C	37	7	7	A	32	2	2	10	0.527778	1.00000	0	2
comp135900_c0	12	A	R	64	G	34	7	7	A	35	6	6	15	0.417832	1.00000	0	2
comp135900_c0	23	C	Y	61	C	35	8	8	T	34	7	7	18	0.0360528	1.00000	0	2
comp135900_c0	28	G	S	47	G	34	10	10	C	32	6	6	18	0.00549451	1.00000	0	2
comp135_c0	234	T	W	30	T	38	20	20	A	37	9	9	34	0.500000	1.00000	0	2
comp135_c0	375	G	S	31	C	30	11	11	G	33	4	4	16	1.00000	1.00000	0	2
comp135_c0	390	A	R	37	G	30	12	12	A	37	4	4	16	0.692582	1.00000	0	2
comp135_c0	392	T	K	52	G	30	15	15	T	38	4	4	19	0.442724	1.00000	0	2
comp13607_c0	264	A	R	20	G	35	37	37	A	38	5	5	47	0.410656	1.00000	0	2
comp13607_c0	407	C	S	99	G	31	18	18	C	35	9	9	27	0.580604	1.00000	0	2
comp13607_c0	413	T	K	65	G	29	21	21	T	37	5	5	29	0.653352	1.00000	0	2
comp13607_c0	419	T	K	72	G	32	20	20	T	36	5	5	28	0.265217	1.00000	0	4
comp13611_c0	264	T	K	21	G	35	37	37	T	35	6	6	49	0.0297637	1.00000	0	2
comp136178_c0	416	T	K	99	G	32	27	27	T	38	14	14	41	0.502435	1.00000	0	2
comp136178_c0	453	A	M	99	C	35	24	24	A	36	15	15	39	0.0163347	1.00000	0	2
comp136178_c0	459	G	R	51	A	36	24	24	G	35	15	15	39	1.78992e-09	1.00000	0	2
comp136178_c0	482	T	W	99	A	35	23	23	T	37	19	19	42	0.500021	1.00000	0	2
comp136178_c0	484	T	Y	99	C	34	22	22	T	34	20	20	43	0.161713	1.00000	0	2
comp136178_c0	486	C	S	99	G	34	22	22	C	36	19	19	42	0.576322	1.00000	0	2
comp136178_c0	507	G	R	99	A	34	17	17	G	35	15	15	32	0.205677	1.00000	0	2
comp136178_c0	527	T	K	99	G	36	15	15	T	37	13	13	28	0.500027	1.00000	0	2
comp136178_c0	545	A	M	99	C	36	14	14	A	37	9	9	23	0.500664	1.00000	0	2
comp136178_c0	547	C	S	99	G	37	13	13	C	37	9	9	22	0.0353987	1.00000	0	2
comp136478_c0	597	G	R	21	G	30	20	20	A	38	8	8	28	0.0551722	1.00000	0	2
comp136729_c0	627	G	S	99	C	33	19	19	G	37	10	10	32	0.643138	1.00000	0	2
comp136729_c0	658	G	S	99	C	35	17	17	G	36	11	11	28	0.0110414	1.00000	0	2
comp136729_c0	747	G	S	89	G	38	8	8	C	32	9	9	17	0.00275607	1.00000	0	2
comp136862_c0	783	G	S	79	G	38	17	17	C	37	6	6	23	0.258106	1.00000	0	2
comp136862_c0	832	G	K	74	G	38	11	11	T	36	7	7	18	1.00000	1.00000	0	2
comp136862_c0	870	A	R	29	G	37	8	8	A	37	4	4	12	0.0141414	1.00000	0	2
comp136862_c0	872	G	K	89	T	35	8	8	G	36	4	4	12	0.284848	1.00000	0	2
comp138735_c0	774	T	K	81	T	36	17	17	G	38	15	15	32	7.95443e-08	1.00000	0	2
comp138735_c0	814	T	W	99	A	38	15	15	T	33	9	9	28	0.00107304	1.00000	0	2
comp138735_c0	816	C	S	99	G	38	14	14	C	36	13	13	27	0.500009	1.00000	0	2
comp138735_c0	845	C	Y	99	T	39	16	16	C	36	9	9	25	0.000879110	1.00000	0	2
comp138735_c0	885	C	M	23	A	36	8	8	C	40	5	5	13	1.00000	1.00000	0	2
comp138735_c0	893	C	Y	36	T	36	8	8	C	39	5	5	13	1.00000	1.00000	0	2
comp138735_c0	937	G	S	22	C	35	5	5	G	35	1	1	6	0.500000	1.00000	0	2
comp13982_c0	47	C	M	69	A	37	10	10	C	34	3	3	13	0.185315	1.00000	0	2
comp13982_c0	53	C	Y	24	T	36	9	9	C	36	3	3	12	0.0500000	1.00000	0	2
comp13982_c0	65	T	W	91	A	34	9	9	T	35	4	4	13	0.530070	1.00000	0	2
comp13982_c0	99	C	Y	36	T	36	11	11	C	36	4	4	15	0.501465	1.00000	0	2
comp13982_c0	176	A	W	76	T	36	15	15	A	36	4	4	19	0.602683	1.00000	0	3
comp13982_c0	208	G	K	77	T	37	10	10	G	34	4	4	14	0.0939061	1.00000	0	2
comp139847_c0	65	A	W	22	A	35	18	18	T	35	4	4	22	0.483527	1.00000	0	2
comp139847_c0	75	C	M	89	C	36	17	17	A	37	9	9	26	0.0222832	1.00000	0	2
comp139847_c0	86	G	R	42	G	34	20	20	A	37	10	10	30	0.238343	1.00000	0	2
comp139847_c0	101	G	K	99	G	35	16	16	T	35	15	15	31	0.445783	1.00000	0	2
comp139847_c0	131	A	W	99	A	34	17	17	T	35	15	15	32	0.504929	1.00000	0	2
comp139847_c0	137	T	W	99	T	36	18	18	A	34	11	11	33	0.501085	1.00000	0	2
comp139847_c0	139	C	Y	83	C	36	18	18	T	38	11	11	33	0.503124	1.00000	0	2
comp139847_c0	141	T	K	99	T	36	22	22	G	38	11	11	33	0.505944	1.00000	0	2
comp139847_c0	247	G	K	35	T	36	9	9	G	39	6	6	15	0.00139860	1.00000	0	2
comp139847_c0	254	A	W	99	T	33	7	7	A	38	5	5	12	0.632576	1.00000	0	2
comp139847_c0	256	A	M	72	C	35	7	7	A	39	5	5	12	0.526515	1.00000	0	2
comp139847_c0	291	T	W	21	A	40	4	4	T	39	3	3	7	1.00000	1.00000	0	2
comp139858_c0	337	A	M	32	C	36	10	10	A	39	2	2	12	0.136364	1.00000	0	3
comp139862_c0	306	C	M	62	C	37	23	23	A	37	6	6	35	0.427207	1.00000	0	2
comp139862_c0	328	T	Y	99	T	34	21	21	C	36	11	11	35	0.620295	1.00000	0	2
comp139862_c0	366	G	S	99	G	39	14	14	C	37	10	10	25	0.000442064	1.00000	0	2
comp139862_c0	395	A	R	99	A	32	15	15	G	37	12	12	27	0.359448	1.00000	0	2
comp139862_c0	397	C	Y	99	C	35	13	13	T	36	12	12	26	0.0612590	1.00000	0	2
comp139862_c0	399	C	S	99	C	33	14	14	G	37	12	12	26	0.695252	1.00000	0	2
comp139862_c0	407	A	R	99	A	34	14	14	G	37	12	12	26	0.510172	1.00000	0	2
comp139862_c0	412	A	W	99	A	34	14	14	T	34	12	12	26	0.500061	1.00000	0	2
comp139862_c0	419	A	W	99	A	35	14	14	T	37	13	13	27	0.500002	1.00000	0	2
comp139862_c0	446	C	S	79	C	35	17	17	G	34	8	8	25	0.505627	1.00000	0	2
comp139862_c0	482	A	W	25	A	37	15	15	T	35	5	5	20	0.0240353	1.00000	0	2
comp139862_c0	484	T	W	42	T	37	15	15	A	31	5	5	20	0.150063	1.00000	0	2
comp139862_c0	553	A	M	99	A	37	9	9	C	32	7	7	16	0.507780	1.00000	0	2
comp139862_c0	567	C	M	99	A	35	7	7	C	36	6	6	13	0.222611	1.00000	0	2
comp139892_c0	395	G	R	99	A	32	15	15	G	37	12	12	27	0.359448	1.00000	0	2
comp139911_c0	624	G	R	75	A	37	9	9	G	37	8	8	17	0.500144	1.00000	0	2
comp139911_c0	643	T	Y	40	T	36	7	7	C	37	5	5	12	0.537247	1.00000	0	2
comp139914_c0	38	C	S	45	G	31	14	14	C	35	3	3	17	0.338235	1.00000	0	2
comp139914_c0	41	A	W	44	T	33	14	14	A	36	3	3	17	0.254412	1.00000	0	3
comp139914_c0	105	C	M	92	A	36	12	12	C	35	6	6	18	0.0122280	1.00000	0	2
comp139914_c0	107	G	R	91	A	35	12	12	G	35	6	6	18	0.179379	1.00000	0	2
comp139914_c0	118	A	M	99	C	34	16	16	A	35	7	7	23	0.312175	1.00000	0	2
comp139914_c0	158	T	K	99	G	35	21	21	T	36	8	8	29	0.471438	1.00000	0	2
comp139914_c0	216	C	S	99	G	35	14	14	C	36	9	9	23	0.539862	1.00000	0	2
comp139914_c0	218	C	Y	99	T	36	14	14	C	35	9	9	23	0.649878	1.00000	0	2
comp139914_c0	223	A	M	99	C	36	13	13	A	35	8	8	21	0.522262	1.00000	0	2
comp139914_c0	225	C	Y	99	T	36	11	11	C	37	8	8	19	0.515506	1.00000	0	2
comp139914_c0	236	C	Y	99	C	32	9	9	T	34	8	8	17	0.651460	1.00000	0	2
comp139914_c0	256	G	S	99	G	35	7	7	C	34	7	7	14	0.532051	1.00000	0	3
comp139914_c0	282	A	W	99	T	37	9	9	A	34	8	8	17	0.0136981	1.00000	0	2
comp139914_c0	296	A	W	99	T	36	11	11	A	32	6	6	17	0.0744990	1.00000	0	2
comp139914_c0	343	C	M	99	A	33	21	21	C	38	10	10	31	0.124958	1.00000	0	2
comp139914_c0	349	T	Y	99	C	33	20	20	T	37	11	11	31	0.579294	1.00000	0	2
comp139914_c0	364	T	W	99	A	36	18	18	T	37	14	14	32	0.512359	1.00000	0	2
comp139914_c0	366	T	W	99	A	36	17	17	T	37	15	15	32	0.520585	1.00000	0	2
comp139914_c0	387	C	Y	99	C	35	17	17	T	35	12	12	29	0.677753	1.00000	0	2
comp139914_c0	389	G	R	99	G	34	17	17	A	32	12	12	29	0.624635	1.00000	0	2
comp139916_c0	27	C	S	99	G	38	11	11	C	37	8	8	19	0.0454209	1.00000	0	2
comp139916_c0	136	G	K	39	G	35	14	14	T	37	4	4	18	0.680229	1.00000	0	3
comp139916_c0	139	C	S	62	C	37	14	14	G	34	5	5	19	0.526703	1.00000	0	3
comp13994_c0	100	A	R	49	G	36	22	22	A	36	5	5	27	0.487960	1.00000	0	2
comp13994_c0	102	A	W	33	T	34	20	20	A	38	4	4	24	0.455487	1.00000	0	2
comp139978_c0	102	A	W	99	T	34	20	20	A	38	16	16	36	0.500010	1.00000	0	2
comp139978_c0	195	T	Y	75	T	36	20	20	C	34	12	12	32	0.00314215	1.00000	0	2
comp139978_c0	219	T	K	74	T	37	13	13	G	38	12	12	25	3.84593e-07	1.00000	0	2
comp139978_c0	274	G	R	63	A	37	10	10	G	36	4	4	14	0.613387	1.00000	0	2
comp139978_c0	276	T	Y	37	C	35	10	10	T	26	3	3	13	0.143357	1.00000	0	2
comp139_c0	195	A	Y	69	T	36	20	20	C	34	12	12	32	0.00314215	1.00000	0	2
comp140025_c0	219	T	K	99	T	37	19	19	G	38	12	12	31	0.500001	1.00000	0	2
comp140025_c0	290	G	K	44	T	37	10	10	G	38	3	3	13	0.527972	1.00000	0	2
comp140025_c0	312	T	W	34	A	36	10	10	T	35	2	2	12	0.454545	1.00000	0	2
comp14002_c0	219	G	K	99	T	37	19	19	G	36	16	16	35	0.500000	1.00000	0	2
comp140074_c0	301	G	K	88	T	34	9	9	G	36	8	8	20	0.703702	1.00000	0	2
comp140074_c0	309	C	M	99	A	35	11	11	C	37	8	8	21	0.388995	1.00000	0	2
comp140074_c0	366	G	K	52	G	36	7	7	T	38	4	4	11	0.157576	1.00000	0	2
comp140074_c0	369	G	K	29	G	35	6	6	T	37	4	4	10	0.238095	1.00000	0	3
comp140074_c0	372	T	W	76	A	37	5	5	T	35	5	5	10	0.605159	1.00000	0	2
comp140074_c0	404	G	K	21	G	36	7	7	T	37	4	4	11	0.0818182	1.00000	0	2
comp140074_c0	419	G	K	82	G	36	6	6	T	37	5	5	11	0.544372	1.00000	0	2
comp140111_c0	103	G	R	24	G	37	11	11	A	36	4	4	15	1.00000	1.00000	0	2
comp140111_c0	117	T	Y	25	T	37	13	13	C	36	5	5	18	0.0480275	1.00000	0	2
comp140111_c0	128	C	M	67	C	36	14	14	A	36	5	5	19	0.585655	1.00000	0	2
comp140111_c0	153	T	Y	72	T	36	14	14	C	36	7	7	21	0.180031	1.00000	0	2
comp140111_c0	174	C	M	95	C	36	14	14	A	37	7	7	21	0.161154	1.00000	0	2
comp140111_c0	188	A	R	34	A	36	14	14	G	37	6	6	20	0.0323566	1.00000	0	2
comp140111_c0	214	A	R	99	A	36	13	13	G	33	11	11	24	0.515729	1.00000	0	2
comp140111_c0	242	C	S	99	G	31	16	16	C	34	14	14	30	0.0137564	1.00000	0	2
comp140111_c0	244	A	W	99	A	33	14	14	T	31	14	14	29	0.0817762	1.00000	0	2
comp140111_c0	253	T	K	99	T	37	16	16	G	31	15	15	31	0.554111	1.00000	0	2
comp140111_c0	278	T	K	99	G	30	16	16	T	37	13	13	29	0.107495	1.00000	0	2
comp140111_c0	280	A	R	99	G	32	17	17	A	38	12	12	29	0.719705	1.00000	0	2
comp140111_c0	339	T	Y	50	C	37	10	10	T	38	8	8	18	0.00219388	1.00000	0	2
comp140111_c0	341	T	K	99	G	36	11	11	T	36	9	9	20	0.100685	1.00000	0	2
comp140111_c0	353	A	W	99	T	37	12	12	A	34	11	11	23	0.500324	1.00000	0	2
comp140111_c0	397	A	R	99	A	38	11	11	G	36	10	10	21	0.500380	1.00000	0	2
comp140111_c0	417	A	R	99	A	38	13	13	G	35	9	9	22	1.00000	1.00000	0	2
comp140111_c0	446	A	M	99	A	36	12	12	C	34	10	10	22	0.0251621	1.00000	0	2
comp140111_c0	485	A	W	63	T	33	10	10	A	39	4	4	14	0.419580	1.00000	0	2
comp140111_c0	493	T	W	99	A	36	9	9	T	38	4	4	13	0.706294	1.00000	0	2
comp140111_c0	499	C	Y	51	T	36	9	9	C	38	4	4	13	0.206993	1.00000	0	2
comp140114_c0	60	C	S	59	G	36	7	7	C	36	5	5	12	0.518308	1.00000	0	2
comp140114_c0	76	C	Y	61	T	39	8	8	C	36	8	8	16	0.500078	1.00000	0	2
comp140114_c0	397	A	R	99	A	38	11	11	G	36	10	10	21	0.500380	1.00000	0	2
comp140173_c0	11	T	K	30	T	37	3	3	G	36	3	3	6	0.500000	1.00000	0	3
comp140226_c0	483	T	K	99	G	37	16	16	T	26	14	14	30	0.166667	1.00000	0	2
comp140226_c0	491	G	R	91	G	35	15	15	A	35	13	13	29	6.97876e-05	1.00000	0	2
comp140226_c0	529	T	W	99	T	34	16	16	A	36	13	13	29	0.211553	1.00000	0	2
comp140226_c0	533	A	W	99	A	33	15	15	T	30	13	13	29	0.00741763	1.00000	0	2
comp140226_c0	548	G	R	99	G	37	15	15	A	32	14	14	29	0.508193	1.00000	0	2
comp140226_c0	607	A	R	98	G	29	13	13	A	39	7	7	20	0.539358	1.00000	0	2
comp140226_c0	646	A	W	51	T	33	5	5	A	36	3	3	8	0.500000	1.00000	0	2
comp140458_c0	625	G	R	50	G	34	25	25	A	35	10	10	35	0.510327	1.00000	0	2
comp140458_c0	689	T	W	81	T	33	13	13	A	35	6	6	20	0.630344	1.00000	0	2
comp140458_c0	712	C	M	82	C	20	12	12	A	36	6	6	18	0.0122280	1.00000	0	2
comp140458_c0	719	G	R	95	G	22	12	12	A	33	7	7	19	0.541835	1.00000	0	2
comp140458_c0	727	C	S	99	G	36	7	7	C	24	9	9	16	0.507780	1.00000	0	2
comp140458_c0	729	C	M	99	A	37	7	7	C	28	9	9	16	0.00576923	1.00000	0	2
comp140458_c0	751	C	Y	32	C	34	9	9	T	36	7	7	16	0.00821678	1.00000	0	2
comp140458_c0	757	T	W	71	T	36	9	9	A	37	7	7	16	0.125830	1.00000	0	2
comp140458_c0	792	T	W	22	A	38	4	4	T	38	3	3	7	1.00000	1.00000	0	2
comp140458_c0	824	G	K	20	G	38	2	2	T	37	2	2	4	1.00000	1.00000	0	2
comp140566_c0	689	T	W	51	T	34	28	28	A	35	6	6	36	0.685308	1.00000	0	2
comp140635_c0	791	A	R	51	G	38	7	7	A	35	7	7	15	0.0364219	1.00000	0	2
comp140650_c0	50	A	M	51	C	34	18	18	A	36	3	3	21	0.481203	1.00000	0	2
comp140650_c0	184	T	Y	69	C	34	8	8	T	37	5	5	13	0.0637141	1.00000	0	2
comp140650_c0	199	G	K	90	T	36	8	8	G	38	4	4	12	0.183838	1.00000	0	2
comp140650_c0	201	T	W	62	A	35	8	8	T	38	4	4	12	0.642424	1.00000	0	2
comp140651_c0	9	G	S	21	C	35	15	15	G	36	2	2	17	0.411765	1.00000	0	3
comp140651_c0	13	T	Y	24	C	33	16	16	T	34	3	3	19	0.478844	1.00000	0	2
comp140651_c0	60	C	Y	57	T	34	18	18	C	38	7	7	28	0.500757	1.00000	0	2
comp140651_c0	79	T	K	99	G	34	20	20	T	36	12	12	35	0.519080	1.00000	0	2
comp140651_c0	100	T	Y	99	T	36	21	21	C	33	18	18	43	0.503400	1.00000	0	2
comp140651_c0	116	T	W	99	T	35	21	21	A	35	15	15	36	0.000246263	1.00000	0	2
comp140651_c0	124	A	M	99	A	37	14	14	C	37	14	14	30	0.0120622	1.00000	0	2
comp140651_c0	142	C	S	99	C	38	14	14	G	35	9	9	25	0.505754	1.00000	0	2
comp140651_c0	144	G	S	99	G	38	16	16	C	35	9	9	25	0.504137	1.00000	0	2
comp140651_c0	160	G	R	53	G	37	18	18	A	33	8	8	26	0.0112726	1.00000	0	2
comp140659_c0	124	A	M	99	A	37	19	19	C	37	14	14	35	0.0230325	1.00000	0	2
comp140659_c0	201	T	W	88	A	35	8	8	T	37	5	5	13	0.608780	1.00000	0	2
comp1406_c0	249	G	K	89	G	37	12	12	T	36	6	6	18	0.544926	1.00000	0	2
comp1406_c0	262	G	K	35	G	35	11	11	T	33	4	4	16	0.569963	1.00000	0	4
comp140705_c0	6	T	W	38	A	34	13	13	T	28	5	5	22	0.675712	1.00000	0	2
comp14070_c0	249	G	K	87	G	37	13	13	T	36	6	6	19	0.537944	1.00000	0	2
comp14070_c0	262	A	K	33	G	35	11	11	T	33	4	4	17	0.569963	1.00000	0	3
comp140712_c0	343	G	R	39	A	37	16	16	G	39	5	5	21	0.512507	1.00000	0	2
comp140712_c0	345	A	M	79	C	36	16	16	A	39	5	5	21	0.636911	1.00000	0	2
comp140712_c0	366	C	M	68	A	36	10	10	C	39	5	5	15	0.524809	1.00000	0	2
comp140712_c0	402	G	K	36	G	38	8	8	T	37	4	4	12	1.00000	1.00000	0	3
comp14071_c0	345	T	M	34	C	36	16	16	A	39	5	5	22	0.636911	1.00000	0	2
comp1412_c0	424	G	S	87	C	37	10	10	G	35	4	4	15	0.575924	1.00000	0	2
comp1412_c0	426	G	R	54	A	38	9	9	G	34	5	5	14	0.181818	1.00000	0	2
comp1412_c0	434	G	R	22	A	39	8	8	G	38	2	2	10	1.00000	1.00000	0	3
comp1412_c0	441	G	K	27	T	39	8	8	G	38	2	2	10	1.00000	1.00000	0	2
comp14131_c0	441	C	Y	46	T	39	8	8	C	38	4	4	14	1.00000	1.00000	0	2
comp14131_c0	443	A	M	39	C	39	10	10	A	37	4	4	14	0.00199800	1.00000	0	2
comp14131_c0	445	C	M	36	A	39	7	7	C	37	6	6	14	1.00000	1.00000	0	2
comp14136_c0	470	C	M	54	A	37	13	13	C	39	5	5	18	0.0229925	1.00000	0	3
comp14136_c0	473	C	M	97	A	37	11	11	C	39	8	8	19	0.00127014	1.00000	0	3
comp14136_c0	508	G	R	49	A	38	11	11	G	39	7	7	19	1.00000	1.00000	0	2
comp14136_c0	513	T	K	42	G	34	16	16	T	38	6	6	22	0.0445733	1.00000	0	2
comp141419_c0	475	C	S	99	G	37	17	17	C	38	11	11	30	3.12003e-06	1.00000	0	2
comp141419_c0	483	T	Y	89	T	37	12	12	C	36	11	11	31	0.500245	1.00000	0	2
comp141419_c0	517	G	R	99	A	35	19	19	G	38	16	16	35	1.00000	1.00000	0	3
comp141419_c0	520	G	R	99	A	35	19	19	G	37	10	10	35	0.506861	1.00000	0	2
comp141419_c0	522	T	Y	75	C	36	24	24	T	34	9	9	33	1.00000	1.00000	0	2
comp141419_c0	524	G	R	54	A	37	23	23	G	38	9	9	32	9.44782e-06	1.00000	0	2
comp141419_c0	561	T	K	99	G	36	17	17	T	38	10	10	29	0.131925	1.00000	0	2
comp141419_c0	564	C	S	46	G	37	18	18	C	39	10	10	30	1.00000	1.00000	0	2
comp141419_c0	592	C	M	99	A	37	22	22	C	37	10	10	32	1.00000	1.00000	0	2
comp141419_c0	615	T	W	99	A	36	18	18	T	39	9	9	27	0.201655	1.00000	0	2
comp141419_c0	617	T	K	89	G	37	17	17	T	38	9	9	26	0.000730985	1.00000	0	2
comp141419_c0	628	A	M	67	C	37	18	18	A	37	7	7	25	1.00000	1.00000	0	2
comp141419_c0	657	A	M	33	C	38	15	15	A	38	3	3	18	0.258666	1.00000	0	3
comp141419_c0	660	T	K	22	G	37	15	15	T	39	3	3	18	0.140844	1.00000	0	2
comp141583_c0	651	A	R	99	G	36	16	16	A	33	16	16	32	0.180404	1.00000	0	2
comp141583_c0	653	C	M	99	A	37	16	16	C	34	13	13	32	0.00280813	1.00000	0	2
comp141583_c0	659	G	K	99	T	38	18	18	G	34	15	15	33	8.61681e-06	1.00000	0	2
comp141583_c0	675	A	M	52	A	33	19	19	C	38	12	12	31	0.000839573	1.00000	0	2
comp141583_c0	677	G	R	99	G	35	17	17	A	37	12	12	31	0.162266	1.00000	0	2
comp141583_c0	679	T	Y	97	T	30	17	17	C	37	11	11	30	0.722424	1.00000	0	2
comp141583_c0	681	A	W	99	A	33	18	18	T	38	11	11	29	0.517043	1.00000	0	2
comp141583_c0	684	G	K	89	G	35	16	16	T	38	10	10	26	0.0748236	1.00000	0	2
comp14185_c0	592	C	M	45	A	37	22	22	C	35	17	17	48	7.31070e-09	1.00000	0	2
comp14224_c0	730	C	Y	35	T	38	8	8	C	36	4	4	12	0.00404040	1.00000	0	2
comp14240_c0	681	T	W	65	A	33	18	18	T	37	16	16	47	0.0251763	1.00000	0	2
comp1438_c0	50	G	S	63	C	36	5	5	G	36	4	4	9	0.773810	1.00000	0	2
comp1438_c0	52	A	R	57	A	35	5	5	G	32	5	5	10	0.420635	1.00000	0	2
comp14393_c0	30	A	W	89	T	36	6	6	A	37	4	4	11	0.238095	1.00000	0	2
comp14393_c0	32	A	W	35	T	32	6	6	A	40	4	4	12	0.0857143	1.00000	0	2
comp14393_c0	205	T	Y	43	C	34	11	11	T	38	4	4	15	0.688278	1.00000	0	2
comp14393_c0	215	A	W	51	T	36	11	11	A	38	4	4	15	0.205861	1.00000	0	2
comp14393_c0	228	A	W	42	T	33	14	14	A	37	3	3	18	0.0602941	1.00000	0	2
comp14395_c0	139	A	W	99	A	37	13	13	T	33	14	14	30	0.414992	1.00000	0	2
comp143_c0	254	C	S	99	G	33	15	15	C	36	6	6	21	0.170150	1.00000	0	2
comp143_c0	288	C	Y	35	T	33	19	19	C	39	4	4	23	0.757820	1.00000	0	2
comp144055_c0	5	C	M	40	A	35	10	10	C	36	3	3	16	0.468531	1.00000	0	2
comp144055_c0	314	T	K	86	G	34	22	22	T	35	5	5	30	0.630980	1.00000	0	2
comp144055_c0	319	T	Y	29	C	34	20	20	T	36	4	4	28	0.455487	1.00000	0	2
comp14410_c0	1	C	Y	21	T	33	9	9	C	33	3	3	14	0.300000	1.00000	0	2
comp14417_c0	7	G	W	30	A	37	9	9	T	35	5	5	18	0.218781	1.00000	0	2
comp14419_c0	327	A	R	56	G	35	19	19	A	35	6	6	28	0.0344890	1.00000	0	2
comp14421_c0	335	A	R	99	G	35	18	18	A	34	8	8	28	0.599276	1.00000	0	2
comp14421_c0	343	G	K	99	T	35	15	15	G	34	6	6	23	0.424996	1.00000	0	2
comp1443_c0	440	C	S	93	G	36	10	10	C	39	8	8	19	1.00000	1.00000	0	2
comp1443_c0	442	C	Y	83	T	35	10	10	C	38	9	9	20	1.00000	1.00000	0	2
comp1443_c0	487	G	K	45	G	36	14	14	T	36	6	6	20	0.0555248	1.00000	0	3
comp1443_c0	490	G	S	99	G	37	13	13	C	35	6	6	19	0.544781	1.00000	0	2
comp14440_c0	487	A	K	45	G	36	14	14	T	36	6	6	20	0.0555248	1.00000	0	2
comp144445_c0	580	T	W	32	A	38	7	7	T	36	7	7	15	0.0131119	1.00000	0	2
comp144445_c0	582	T	Y	49	C	37	7	7	T	36	7	7	14	1.00000	1.00000	0	2
comp144445_c0	604	C	M	46	C	37	9	9	A	39	4	4	13	0.130070	1.00000	0	2
comp145023_c0	556	A	R	33	A	37	19	19	G	38	10	10	29	1.00000	1.00000	0	2
comp145023_c0	598	T	Y	90	T	38	11	11	C	36	9	9	20	0.00282805	1.00000	0	2
comp145023_c0	611	A	R	76	G	38	9	9	A	38	6	6	19	0.303497	1.00000	0	2
comp145023_c0	661	A	R	99	A	36	19	19	G	38	14	14	33	0.500004	1.00000	0	2
comp145023_c0	663	A	W	75	A	35	19	19	T	38	14	14	33	1.00000	1.00000	0	2
comp145023_c0	669	A	W	99	A	36	19	19	T	39	12	12	31	0.00483688	1.00000	0	2
comp145023_c0	671	T	W	99	T	38	19	19	A	37	13	13	32	0.0366072	1.00000	0	2
comp145023_c0	681	A	M	94	A	37	22	22	C	38	11	11	34	0.000140165	1.00000	0	3
comp145023_c0	697	A	M	25	A	36	21	21	C	39	9	9	30	1.00000	1.00000	0	3
comp145023_c0	782	T	W	40	A	37	12	12	T	39	5	5	17	1.00000	1.00000	0	2
comp145023_c0	798	A	M	99	C	37	15	15	A	37	6	6	21	0.742463	1.00000	0	2
comp145023_c0	834	T	K	71	G	36	13	13	T	38	5	5	18	0.251401	1.00000	0	2
comp145023_c0	850	G	K	99	T	36	10	10	G	39	6	6	16	0.739448	1.00000	0	3
comp14502_c0	51	T	K	34	G	34	18	18	T	32	3	3	21	0.589098	1.00000	0	2
comp14502_c0	112	G	K	56	T	37	17	17	G	38	4	4	21	0.529992	1.00000	0	3
comp14502_c0	151	G	R	44	A	36	10	10	G	39	4	4	14	0.226773	1.00000	0	2
comp14502_c0	153	T	W	55	A	37	10	10	T	38	4	4	14	0.0742258	1.00000	0	2
comp14505_c0	16	G	K	41	T	36	10	10	G	39	2	2	13	0.242424	1.00000	0	2
comp14505_c0	55	T	W	79	A	34	18	18	T	39	5	5	23	0.0151267	1.00000	0	2
comp14505_c0	75	T	W	62	A	35	21	21	T	36	4	4	25	0.612885	1.00000	0	2
comp14505_c0	77	T	W	27	A	35	19	19	T	35	4	4	26	0.00801807	1.00000	0	2
comp14505_c0	84	C	Y	99	T	35	19	19	C	36	8	8	27	0.514581	1.00000	0	2
comp14505_c0	123	G	R	20	A	36	20	20	G	37	4	4	25	0.0484660	1.00000	0	2
comp14505_c0	171	A	W	99	T	38	15	15	A	34	7	7	22	0.0830771	1.00000	0	2
comp14505_c0	199	C	M	99	A	38	10	10	C	36	6	6	16	0.00149850	1.00000	0	2
comp14505_c0	205	A	W	92	T	35	9	9	A	35	7	7	18	0.188024	1.00000	0	2
comp14505_c0	207	G	K	63	T	37	10	10	G	34	4	4	16	0.186813	1.00000	0	2
comp14505_c0	214	A	W	59	T	36	11	11	A	37	5	5	17	0.254808	1.00000	0	2
comp14505_c0	221	T	W	38	A	35	11	11	T	39	6	6	17	0.00153523	1.00000	0	2
comp14505_c0	226	G	K	68	T	36	13	13	G	37	6	6	20	1.00000	1.00000	0	2
comp14505_c0	229	T	W	99	A	36	12	12	T	36	7	7	19	0.501310	1.00000	0	2
comp14505_c0	244	C	M	99	A	36	14	14	C	36	7	7	21	0.513906	1.00000	0	2
comp14505_c0	246	A	M	83	C	35	14	14	A	37	7	7	21	0.500017	1.00000	0	2
comp14505_c0	256	T	W	99	A	37	13	13	T	37	7	7	20	0.209501	1.00000	0	2
comp14505_c0	258	A	R	64	G	35	13	13	A	37	7	7	20	0.0405573	1.00000	0	2
comp14505_c0	260	C	M	99	A	37	13	13	C	36	7	7	20	1.00000	1.00000	0	2
comp14505_c0	281	C	M	27	A	35	14	14	C	35	3	3	17	0.508088	1.00000	0	2
comp14505_c0	320	C	M	23	A	36	12	12	C	33	2	2	14	0.247253	1.00000	0	2
comp145063_c0	51	A	R	99	G	35	20	20	A	38	12	12	35	0.501791	1.00000	0	2
comp145063_c0	53	G	S	86	C	33	18	18	G	37	12	12	35	1.00000	1.00000	0	2
comp145063_c0	55	A	W	34	A	36	31	31	T	39	5	5	36	0.560659	1.00000	0	2
comp145063_c0	57	G	K	99	T	35	20	20	G	38	15	15	36	1.00000	1.00000	0	2
comp145063_c0	214	G	K	26	T	36	11	11	G	35	6	6	23	0.441823	1.00000	0	2
comp145063_c0	226	G	K	99	T	36	13	13	G	38	10	10	24	1.00000	1.00000	0	2
comp14509_c0	303	C	S	82	G	37	15	15	C	37	6	6	21	0.0116652	1.00000	0	2
comp14509_c0	336	C	Y	95	T	37	12	12	C	31	8	8	20	0.00365166	1.00000	0	2
comp14509_c0	369	C	M	99	A	35	11	11	C	33	6	6	17	0.524564	1.00000	0	2
comp14509_c0	371	G	R	99	A	35	11	11	G	35	6	6	17	0.480608	1.00000	0	2
comp14509_c0	391	A	W	40	T	36	14	14	A	26	6	6	20	0.000490196	1.00000	0	2
comp14509_c0	428	C	S	22	G	34	12	12	C	23	3	3	15	0.367033	1.00000	0	2
comp145104_c0	406	C	M	99	A	34	20	20	C	39	5	5	25	0.567947	1.00000	0	2
comp145104_c0	433	C	Y	27	T	34	12	12	C	40	3	3	18	0.658242	1.00000	0	2
comp145104_c0	476	T	K	37	G	35	7	7	T	35	2	2	9	0.555556	1.00000	0	2
comp145137_c0	482	T	W	86	T	38	7	7	A	35	6	6	13	0.0174825	1.00000	0	2
comp14522_c0	285	A	M	46	A	35	19	19	C	37	13	13	44	0.135072	1.00000	0	2
comp145278_c0	498	A	R	25	A	38	11	11	G	38	7	7	19	0.000942685	1.00000	0	2
comp145278_c0	542	A	M	99	A	39	13	13	C	37	12	12	25	0.500036	1.00000	0	2
comp145278_c0	563	A	W	99	T	38	14	14	A	38	11	11	25	1.00000	1.00000	0	2
comp145278_c0	574	A	M	99	C	38	13	13	A	38	12	12	25	1.00000	1.00000	0	2
comp145278_c0	576	T	K	99	G	38	13	13	T	37	13	13	26	1.00000	1.00000	0	2
comp145278_c0	579	C	Y	99	C	38	13	13	T	37	13	13	26	0.504102	1.00000	0	2
comp145278_c0	588	A	M	99	C	36	15	15	A	39	11	11	26	0.000650388	1.00000	0	2
comp145278_c0	646	G	R	77	G	35	10	10	A	37	9	9	19	0.0666501	1.00000	0	2
comp145278_c0	651	A	M	41	A	37	10	10	C	37	7	7	17	1.00000	1.00000	0	2
comp145278_c0	653	T	K	23	T	36	10	10	G	40	6	6	16	0.163462	1.00000	0	2
comp145278_c0	678	G	K	62	G	35	13	13	T	37	6	6	19	0.741523	1.00000	0	2
comp145278_c0	681	T	Y	31	T	37	13	13	C	37	6	6	19	0.0895621	1.00000	0	2
comp14528_c0	25	A	W	43	T	38	7	7	A	34	2	2	9	0.111111	1.00000	0	3
comp14528_c0	29	C	S	55	G	39	6	6	C	34	3	3	9	0.0476190	1.00000	0	2
comp14528_c0	65	C	S	31	G	39	7	7	C	40	4	4	11	1.00000	1.00000	0	2
comp14528_c0	68	T	W	44	A	38	7	7	T	40	4	4	11	1.00000	1.00000	0	3
comp14528_c0	76	T	W	67	A	39	7	7	T	39	4	4	11	0.0545455	1.00000	0	2
comp14528_c0	78	C	M	35	A	37	7	7	C	39	4	4	11	0.00606061	1.00000	0	2
comp14528_c0	87	G	R	20	A	38	6	6	G	40	4	4	10	1.00000	1.00000	0	2
comp14528_c0	89	T	K	32	G	38	6	6	T	40	4	4	10	0.00476190	1.00000	0	2
comp14528_c0	125	C	M	40	C	34	5	5	A	37	4	4	9	0.726190	1.00000	0	2
comp14528_c0	140	A	M	37	A	26	5	5	C	38	3	3	8	0.535714	1.00000	0	2
comp145296_c0	80	C	M	61	C	37	12	12	A	36	10	10	22	1.08251e-05	1.00000	0	2
comp145296_c0	87	T	W	67	T	36	14	14	A	38	6	6	24	0.198504	1.00000	0	2
comp145296_c0	160	T	K	40	T	32	15	15	G	33	4	4	19	0.368163	1.00000	0	2
comp145296_c0	163	C	M	28	C	33	15	15	A	34	4	4	20	0.332301	1.00000	0	2
comp145296_c0	176	G	R	43	G	31	17	17	A	33	5	5	22	0.648648	1.00000	0	2
comp145296_c0	188	A	W	25	A	35	17	17	T	29	4	4	21	0.629240	1.00000	0	2
comp14532_c0	1	G	K	33	T	36	6	6	G	35	2	2	8	0.321429	1.00000	0	2
comp14532_c0	8	G	R	61	A	38	7	7	G	34	4	4	12	0.0121212	1.00000	0	2
comp14532_c0	235	G	R	31	A	37	14	14	G	38	4	4	18	0.0859477	1.00000	0	2
comp14532_c0	239	G	K	21	T	37	13	13	G	39	4	4	17	0.0222689	1.00000	0	2
comp14532_c0	311	T	Y	28	C	38	13	13	T	37	2	2	15	0.595238	1.00000	0	2
comp145335_c0	240	A	W	99	T	37	18	18	A	36	7	7	25	0.581520	1.00000	0	2
comp145335_c0	242	T	K	98	G	37	14	14	T	36	7	7	25	0.500193	1.00000	0	2
comp145335_c0	266	C	S	86	G	36	13	13	C	34	7	7	24	0.0986197	1.00000	0	2
comp145335_c0	307	G	K	99	T	38	12	12	G	37	11	11	23	1.00000	1.00000	0	2
comp145335_c0	325	T	Y	47	C	36	15	15	T	39	6	6	21	0.133606	1.00000	0	4
comp145335_c0	329	A	W	99	T	37	15	15	A	38	6	6	21	0.617546	1.00000	0	3
comp145335_c0	358	A	W	63	T	36	14	14	A	34	5	5	19	0.00249398	1.00000	0	2
comp14535_c0	356	A	M	96	C	37	19	19	A	35	6	6	25	0.504269	1.00000	0	2
comp14535_c0	390	G	S	96	C	38	16	16	G	38	7	7	23	0.0136321	1.00000	0	2
comp14535_c0	425	C	S	26	G	37	13	13	C	39	6	6	19	0.000257998	1.00000	0	3
comp14535_c0	446	T	W	72	A	37	10	10	T	36	3	3	13	0.673077	1.00000	0	2
comp145362_c0	451	C	M	89	C	33	18	18	A	37	9	9	30	0.106018	1.00000	0	2
comp145362_c0	464	C	M	99	C	33	19	19	A	36	10	10	29	0.350737	1.00000	0	2
comp145362_c0	466	A	M	99	A	32	18	18	C	36	10	10	30	0.561231	1.00000	0	2
comp145362_c0	468	A	W	99	A	34	18	18	T	36	11	11	29	0.137914	1.00000	0	2
comp145362_c0	470	G	S	99	G	32	15	15	C	37	10	10	27	0.513627	1.00000	0	2
comp145362_c0	487	T	W	54	T	34	14	14	A	37	8	8	22	0.523755	1.00000	0	2
comp145362_c0	514	A	W	36	A	33	12	12	T	39	5	5	17	0.164189	1.00000	0	2
comp145362_c0	524	G	S	45	G	35	11	11	C	40	5	5	16	0.500000	1.00000	0	2
comp145362_c0	531	C	Y	46	C	37	10	10	T	38	5	5	15	0.219780	1.00000	0	2
comp145362_c0	547	T	W	29	T	38	8	8	A	38	3	3	11	0.460606	1.00000	0	3
comp145381_c0	1	G	K	74	T	36	6	6	G	33	5	5	11	0.531385	1.00000	0	2
comp145434_c0	593	A	R	51	A	36	15	15	G	36	5	5	20	0.367712	1.00000	0	2
comp145514_c0	568	G	S	22	G	38	19	19	C	38	7	7	26	0.0587040	1.00000	0	2
comp145514_c0	603	A	R	99	G	35	15	15	A	37	10	10	29	0.0454857	1.00000	0	2
comp145514_c0	605	A	M	99	C	35	13	13	A	35	12	12	28	0.500388	1.00000	0	2
comp145514_c0	607	A	M	99	C	36	14	14	A	37	13	13	27	2.24346e-06	1.00000	0	2
comp145514_c0	611	G	R	99	A	35	15	15	G	36	10	10	27	0.508929	1.00000	0	2
comp145514_c0	717	T	W	99	A	34	11	11	T	39	6	6	17	0.683137	1.00000	0	2
comp145514_c0	720	A	W	99	T	35	10	10	A	38	6	6	16	0.739448	1.00000	0	3
comp145900_c0	768	C	S	37	C	38	14	14	G	36	4	4	20	0.0993931	1.00000	0	2
comp145900_c0	778	C	S	43	C	37	14	14	G	37	4	4	18	0.739706	1.00000	0	2
comp146598_c0	798	C	S	71	G	38	12	12	C	37	5	5	20	0.479638	1.00000	0	2
comp146598_c0	829	C	Y	24	C	36	10	10	T	37	5	5	15	0.532301	1.00000	0	2
comp14660_c0	15	C	Y	22	T	39	6	6	C	34	1	1	7	0.285714	1.00000	0	2
comp14660_c0	31	T	W	29	A	35	3	3	T	33	1	1	4	0.500000	1.00000	0	2
comp14661_c0	126	G	R	28	A	33	3	3	G	37	2	2	5	0.400000	1.00000	0	36
comp14662_c0	10	T	W	37	A	39	6	6	T	36	2	2	9	0.0357143	1.00000	0	3
comp14662_c0	30	T	K	62	T	36	9	9	G	35	5	5	14	0.609391	1.00000	0	2
comp14662_c0	32	A	M	25	A	36	9	9	C	31	4	4	13	0.206993	1.00000	0	2
comp14662_c0	57	T	K	50	T	37	11	11	G	36	4	4	15	0.544322	1.00000	0	2
comp14662_c0	132	A	M	58	A	36	14	14	C	37	4	4	18	0.626307	1.00000	0	2
comp146691_c0	128	A	R	99	G	37	13	13	A	36	12	12	26	0.500749	1.00000	0	2
comp146691_c0	175	C	Y	99	T	38	14	14	C	39	12	12	27	0.538462	1.00000	0	2
comp146691_c0	198	T	W	63	T	37	15	15	A	36	11	11	26	1.00000	1.00000	0	2
comp146691_c0	223	T	K	99	T	38	14	14	G	37	9	9	23	0.500018	1.00000	0	3
comp146691_c0	238	T	K	92	T	38	13	13	G	38	7	7	20	0.524200	1.00000	0	2
comp146691_c0	246	A	W	50	A	39	11	11	T	38	6	6	17	0.500040	1.00000	0	2
comp146691_c0	248	G	K	41	G	39	11	11	T	36	6	6	17	1.00000	1.00000	0	2
comp146691_c0	259	G	K	74	G	39	11	11	T	36	5	5	16	0.0796703	1.00000	0	2
comp146691_c0	296	T	W	22	A	35	6	6	T	40	4	4	10	1.00000	1.00000	0	2
comp146691_c0	310	T	W	53	A	35	5	5	T	38	4	4	9	0.277778	1.00000	0	2
comp1466_c0	223	T	K	99	T	38	22	22	G	37	9	9	31	0.500372	1.00000	0	2
comp146798_c0	319	G	K	61	G	37	16	16	T	37	7	7	23	0.500502	1.00000	0	2
comp146798_c0	368	G	S	32	G	37	20	20	C	37	6	6	26	0.0311211	1.00000	0	2
comp146798_c0	377	G	K	23	G	36	19	19	T	37	5	5	24	0.0799925	1.00000	0	2
comp146798_c0	383	T	Y	22	T	36	18	18	C	38	4	4	22	0.418729	1.00000	0	2
comp146798_c0	398	T	W	73	T	37	16	16	A	35	6	6	22	0.0413701	1.00000	0	2
comp146798_c0	422	A	R	68	A	37	17	17	G	38	6	6	23	0.432425	1.00000	0	2
comp146798_c0	444	A	M	24	A	35	13	13	C	38	8	8	21	1.00000	1.00000	0	2
comp146798_c0	455	G	R	99	A	37	11	11	G	38	9	9	20	0.550342	1.00000	0	4
comp146798_c0	466	C	Y	56	T	37	10	10	C	38	7	7	17	0.0124949	1.00000	0	2
comp146798_c0	516	A	M	47	C	37	7	7	A	34	2	2	9	0.583333	1.00000	0	2
comp14679_c0	319	C	K	49	G	37	16	16	T	37	7	7	24	0.500502	1.00000	0	2
comp14683_c0	398	A	W	99	T	37	17	17	A	37	11	11	28	0.00289809	1.00000	0	2
comp14683_c0	446	C	S	54	G	36	22	22	C	38	4	4	26	0.303679	1.00000	0	2
comp14683_c0	455	C	R	93	A	37	11	11	G	38	9	9	25	0.550342	1.00000	0	2
comp14683_c0	458	G	K	30	T	38	19	19	G	39	5	5	24	0.0147751	1.00000	0	2
comp146884_c0	480	T	Y	99	C	37	16	16	T	37	13	13	34	0.00503328	1.00000	0	3
comp146884_c0	580	C	S	99	G	37	13	13	C	35	7	7	20	0.175348	1.00000	0	2
comp146884_c0	583	G	S	69	C	37	12	12	G	35	9	9	21	0.500327	1.00000	0	3
comp146884_c0	595	G	R	99	A	37	13	13	G	35	10	10	23	0.500002	1.00000	0	2
comp146884_c0	656	C	S	70	C	35	17	17	G	36	7	7	24	0.623469	1.00000	0	2
comp146884_c0	730	A	W	44	A	35	18	18	T	35	5	5	23	0.245475	1.00000	0	3
comp146884_c0	736	G	K	28	G	36	17	17	T	36	4	4	21	0.448622	1.00000	0	2
comp146884_c0	753	G	R	24	G	37	18	18	A	36	5	5	23	0.269102	1.00000	0	2
comp146884_c0	762	G	R	20	G	36	18	18	A	35	4	4	22	0.217088	1.00000	0	6
comp146884_c0	820	G	K	23	G	36	10	10	T	33	3	3	13	0.592657	1.00000	0	2
comp146899_c0	68	C	S	24	G	37	7	7	C	39	4	4	11	0.00303030	1.00000	0	2
comp146899_c0	70	A	R	40	G	37	6	6	A	39	4	4	11	1.00000	1.00000	0	2
comp146899_c0	78	C	Y	44	T	37	6	6	C	38	4	4	10	1.00000	1.00000	0	2
comp146899_c0	84	T	W	83	A	37	6	6	T	34	5	5	11	1.00000	1.00000	0	3
comp146899_c0	100	G	S	24	G	35	6	6	C	37	3	3	9	0.0833333	1.00000	0	2
comp1468_c0	22	T	K	99	G	37	12	12	T	30	7	7	21	0.500040	1.00000	0	2
comp1468_c0	30	G	R	56	A	37	11	11	G	35	8	8	21	2.64613e-05	1.00000	0	2
comp1468_c0	38	A	M	87	C	37	11	11	A	36	9	9	22	0.0100202	1.00000	0	2
comp1468_c0	48	C	M	71	C	37	13	13	A	36	9	9	22	8.04149e-06	1.00000	0	2
comp1468_c0	131	G	S	24	C	39	5	5	G	33	4	4	9	0.0317460	1.00000	0	2
comp14692_c0	1	G	S	25	C	38	10	10	G	32	2	2	13	0.0606061	1.00000	0	2
comp14692_c0	156	A	M	57	A	36	8	8	C	37	6	6	14	0.215451	1.00000	0	2
comp14692_c0	163	A	R	56	G	37	8	8	A	36	5	5	13	0.630925	1.00000	0	2
comp14692_c0	217	A	W	49	T	36	6	6	A	36	2	2	8	0.785714	1.00000	0	2
comp146965_c0	207	C	Y	65	C	36	20	20	T	36	7	7	27	0.446281	1.00000	0	2
comp146965_c0	238	T	Y	40	T	37	14	14	C	35	5	5	19	0.0435157	1.00000	0	4
comp14697_c0	205	A	M	22	C	36	19	19	A	36	9	9	36	0.535563	1.00000	0	2
comp14697_c0	259	T	Y	99	C	37	12	12	T	39	6	6	18	0.246822	1.00000	0	2
comp147007_c0	248	A	M	99	A	35	16	16	C	36	14	14	33	0.560012	1.00000	0	2
comp147007_c0	314	G	K	76	G	35	17	17	T	37	9	9	26	0.00913091	1.00000	0	2
comp147007_c0	339	C	Y	99	T	36	14	14	C	36	13	13	27	0.0127343	1.00000	0	2
comp147007_c0	354	A	R	77	G	37	14	14	A	37	13	13	27	7.76237e-05	1.00000	0	2
comp147007_c0	356	A	W	99	A	35	14	14	T	34	14	14	28	0.501040	1.00000	0	2
comp147007_c0	375	T	Y	99	C	36	14	14	T	36	12	12	26	0.00322365	1.00000	0	2
comp147007_c0	377	C	M	99	A	38	14	14	C	36	10	10	24	0.151523	1.00000	0	2
comp147007_c0	428	A	R	61	G	34	14	14	A	39	8	8	22	0.0408481	1.00000	0	2
comp147007_c0	446	A	W	99	T	35	10	10	A	38	7	7	17	0.504628	1.00000	0	2
comp147007_c0	455	G	R	67	A	35	9	9	G	35	9	9	18	0.512577	1.00000	0	2
comp147007_c0	472	G	S	65	C	35	11	11	G	37	4	4	15	0.544322	1.00000	0	3
comp147014_c0	510	A	W	83	A	37	13	13	T	36	10	10	30	0.00205845	1.00000	0	2
comp147014_c0	545	C	S	99	C	36	17	17	G	35	17	17	34	0.0223617	1.00000	0	2
comp147014_c0	555	T	K	99	T	35	15	15	G	34	13	13	31	0.00741763	1.00000	0	2
comp147014_c0	564	C	Y	76	C	34	15	15	T	36	14	14	32	5.56095e-05	1.00000	0	2
comp147014_c0	566	T	K	99	T	35	15	15	G	34	15	15	33	0.500035	1.00000	0	2
comp147014_c0	568	A	M	99	A	34	18	18	C	36	14	14	33	0.433104	1.00000	0	2
comp14717_c0	38	T	K	21	G	37	7	7	T	38	1	1	8	0.500000	1.00000	0	2
comp14717_c0	66	G	R	24	A	37	5	5	G	35	2	2	7	0.428571	1.00000	0	2
comp14718_c0	111	G	R	32	G	36	6	6	A	28	4	4	10	0.564286	1.00000	0	2
comp14718_c0	126	C	M	30	C	35	7	7	A	36	4	4	11	0.518182	1.00000	0	3
comp14718_c0	139	A	R	39	A	35	9	9	G	35	4	4	13	0.706294	1.00000	0	2
comp14718_c0	166	A	M	31	A	36	8	8	C	33	3	3	11	0.569697	1.00000	0	2
comp14720_c0	4	C	S	35	G	34	9	9	C	32	2	2	11	0.645455	1.00000	0	2
comp14720_c0	21	G	R	28	A	36	10	10	G	38	2	2	13	0.727273	1.00000	0	2
comp14720_c0	192	G	K	45	T	35	7	7	G	39	3	3	11	0.191667	1.00000	0	2
comp14720_c0	212	C	S	38	G	38	5	5	C	37	4	4	9	1.00000	1.00000	0	2
comp14721_c0	42	G	R	74	A	37	8	8	G	36	6	6	14	1.00000	1.00000	0	2
comp14721_c0	44	A	W	60	T	35	6	6	A	30	7	7	13	0.0506993	1.00000	0	2
comp14721_c0	150	C	Y	96	C	33	10	10	T	35	9	9	24	0.484120	1.00000	0	2
comp147223_c0	207	G	S	23	G	38	22	22	C	38	4	4	27	0.486288	1.00000	0	2
comp147223_c0	211	T	K	43	T	37	18	18	G	39	8	8	27	0.00790642	1.00000	0	2
comp147223_c0	213	T	W	91	T	37	17	17	A	38	8	8	26	0.506651	1.00000	0	2
comp14722_c0	32	C	M	99	A	37	9	9	C	34	6	6	16	0.500699	1.00000	0	2
comp147233_c0	32	C	M	99	A	37	9	9	C	35	7	7	17	1.00000	1.00000	0	2
comp147233_c0	34	G	Y	81	C	38	8	8	T	36	7	7	17	0.507226	1.00000	0	2
comp147233_c0	176	T	Y	99	T	37	22	22	C	37	21	21	49	0.500000	1.00000	0	2
comp147233_c0	211	G	K	99	G	37	21	21	T	37	18	18	40	0.000532197	1.00000	0	2
comp147233_c0	220	G	K	82	T	38	16	16	G	37	11	11	35	1.00000	1.00000	0	2
comp14723_c0	281	A	R	99	G	37	16	16	A	36	11	11	31	0.505713	1.00000	0	2
comp14723_c0	299	G	R	99	A	37	17	17	G	37	12	12	29	0.711144	1.00000	0	2
comp14723_c0	301	A	M	99	C	36	16	16	A	33	12	12	28	0.0868232	1.00000	0	2
comp14723_c0	310	T	Y	96	C	38	14	14	T	38	11	11	25	0.000556827	1.00000	0	2
comp14723_c0	346	C	M	55	C	39	7	7	A	38	6	6	13	1.00000	1.00000	0	2
comp14723_c0	349	T	K	34	T	38	7	7	G	38	6	6	13	1.00000	1.00000	0	2
comp14723_c0	375	G	K	65	G	38	4	4	T	38	4	4	8	0.514286	1.00000	0	2
comp14723_c0	378	T	Y	24	C	38	4	4	T	38	4	4	8	0.342857	1.00000	0	2
comp147259_c0	362	C	M	66	C	37	19	19	A	37	6	6	25	0.660463	1.00000	0	2
comp147259_c0	376	C	M	99	C	35	15	15	A	37	8	8	23	0.507057	1.00000	0	2
comp14728_c0	2	T	W	44	A	32	11	11	T	33	3	3	16	0.384615	1.00000	0	3
comp147323_c0	373	A	W	99	A	38	16	16	T	34	15	15	35	0.500265	1.00000	0	2
comp147323_c0	379	A	M	74	C	35	15	15	A	38	11	11	34	0.00457705	1.00000	0	2
comp147323_c0	395	A	R	99	G	35	19	19	A	38	11	11	34	0.0856014	1.00000	0	3
comp147323_c0	400	T	Y	99	C	33	24	24	T	37	12	12	36	0.467061	1.00000	0	2
comp147323_c0	438	A	R	99	G	35	16	16	A	39	11	11	29	0.506561	1.00000	0	2
comp147323_c0	440	T	Y	99	C	33	18	18	T	38	11	11	31	0.728011	1.00000	0	2
comp147323_c0	523	T	K	99	G	35	16	16	T	38	9	9	25	0.575345	1.00000	0	2
comp147323_c0	533	T	Y	99	C	36	17	17	T	38	11	11	28	0.503149	1.00000	0	2
comp147323_c0	541	T	Y	99	C	36	15	15	T	38	12	12	27	0.554339	1.00000	0	2
comp147323_c0	595	G	R	99	G	38	14	14	A	31	10	10	24	0.189443	1.00000	0	2
comp147323_c0	603	A	M	99	A	38	15	15	C	34	10	10	25	4.25238e-05	1.00000	0	2
comp147323_c0	666	A	M	99	A	33	17	17	C	37	8	8	25	0.571966	1.00000	0	2
comp147323_c0	668	C	M	86	C	36	17	17	A	37	7	7	24	0.689131	1.00000	0	2
comp147323_c0	701	C	Y	36	C	38	15	15	T	36	7	7	22	0.0106424	1.00000	0	2
comp147323_c0	706	A	W	84	A	38	16	16	T	36	7	7	23	0.504591	1.00000	0	2
comp147323_c0	708	A	W	29	A	38	15	15	T	36	7	7	22	4.10451e-05	1.00000	0	2
comp147323_c0	710	G	K	31	G	38	15	15	T	37	7	7	22	0.000175908	1.00000	0	2
comp147323_c0	713	T	W	99	T	37	15	15	A	37	7	7	22	0.418297	1.00000	0	2
comp147323_c0	776	C	M	29	C	38	9	9	A	35	4	4	13	1.00000	1.00000	0	2
comp147323_c0	785	G	K	22	G	38	9	9	T	39	4	4	13	0.206993	1.00000	0	2
comp147323_c0	793	T	Y	42	T	38	8	8	C	38	4	4	12	0.733333	1.00000	0	2
comp147323_c0	795	G	K	27	G	36	8	8	T	39	3	3	11	0.533333	1.00000	0	2
comp14733_c0	81	G	S	87	G	37	10	10	C	38	9	9	19	1.00000	1.00000	0	2
comp14733_c0	95	C	Y	48	C	39	10	10	T	39	8	8	18	1.00000	1.00000	0	2
comp14733_c0	131	C	Y	26	C	37	8	8	T	34	4	4	12	0.141414	1.00000	0	2
comp14734_c0	171	T	Y	98	C	37	8	8	T	34	7	7	15	0.599223	1.00000	0	2
comp14734_c0	182	C	Y	84	T	34	7	7	C	34	5	5	12	0.750000	1.00000	0	2
comp14738_c0	32	C	S	74	G	35	11	11	C	36	5	5	17	0.0465888	1.00000	0	3
comp147394_c0	23	G	S	21	C	37	11	11	G	38	3	3	15	1.00000	1.00000	0	2
comp147394_c0	219	A	M	54	A	38	14	14	C	36	4	4	19	0.0633987	1.00000	0	2
comp147394_c0	246	A	M	33	A	37	13	13	C	36	4	4	17	0.717647	1.00000	0	2
comp147394_c0	283	T	Y	20	T	36	10	10	C	39	3	3	13	0.405594	1.00000	0	5
comp147394_c0	288	G	K	31	G	34	8	8	T	38	3	3	11	0.730303	1.00000	0	4
comp147394_c0	300	G	K	27	G	30	5	5	T	37	4	4	9	0.0952381	1.00000	0	2
comp147394_c0	321	T	W	39	A	37	3	3	T	36	2	2	5	0.400000	1.00000	0	2
comp147394_c0	325	A	M	22	C	38	3	3	A	37	1	1	4	0.500000	1.00000	0	2
comp1474_c0	328	C	M	29	A	36	4	4	C	37	1	1	5	0.600000	1.00000	0	2
comp147510_c0	1	G	K	61	T	34	13	13	G	33	6	6	20	0.552503	1.00000	0	2
comp147510_c0	310	T	Y	28	T	36	11	11	C	35	5	5	18	0.253320	1.00000	0	2
comp147510_c0	326	C	Y	30	C	34	10	10	T	36	5	5	15	0.219780	1.00000	0	2
comp14754_c0	310	G	K	53	T	36	11	11	G	38	6	6	22	0.231173	1.00000	0	2
comp14754_c0	313	T	K	68	G	37	11	11	T	37	5	5	21	0.0258700	1.00000	0	2
comp14767_c0	350	G	K	70	T	32	12	12	G	34	4	4	18	0.385165	1.00000	0	2
comp147747_c0	379	C	S	99	C	36	14	14	G	35	12	12	26	0.503712	1.00000	0	2
comp147747_c0	399	A	R	44	G	37	12	12	A	39	8	8	21	1.00000	1.00000	0	2
comp147747_c0	417	G	R	80	A	37	12	12	G	38	9	9	22	0.000153098	1.00000	0	2
comp147747_c0	462	G	R	87	A	37	10	10	G	35	10	10	20	0.00927169	1.00000	0	2
comp147747_c0	479	T	K	99	G	36	11	11	T	36	9	9	20	0.500786	1.00000	0	2
comp147747_c0	486	C	M	99	A	36	11	11	C	38	10	10	21	0.00239286	1.00000	0	2
comp147747_c0	505	T	W	99	T	36	12	12	A	34	9	9	21	0.501405	1.00000	0	2
comp147747_c0	507	T	K	99	T	38	12	12	G	36	9	9	21	0.00464396	1.00000	0	2
comp147821_c0	507	T	K	99	T	37	18	18	G	36	9	9	27	0.0133762	1.00000	0	2
[truncated: 160,983 more rows]
